# Supplementary material for: Convergent Morphological Evolution in Silene Sect. Italicae (Caryophyllaceae) in the Mediterranean Basin
Source: Front Plant Sci. 2022 Jul 12;13:695958. doi: 10.3389/fpls.2022.695958 (PMC9319200; doi:10.3389/fpls.2022.695958)
Supplement: Supplementary File 1 — Coordinates obtained from GBIF for Groups 1, 2, and 3. [file Data_Sheet_1.csv]

Group1 ;;;;;
basisOfRecord	catalogNumber	catalogue_id	changed	collectionCode	collector	collectorNumber	coordinateUncertaintyText	coordinateuncertaintyinmeters	country	county	eventDate	geocat_kind	group_name	identifiedBy	institutionCode	latitude	locality	longitude	occurrenceDetails	occurrenceRemarks	origin	presence	scientificname	seasonal	stateProvince	verbatimElevation;;;;;
		user_1			A Charpin F Jacquemoud & D Jeanmonod				Maroc			user	Group			32.47		-5.77			Native	Extant	silene patula	Resident		;;;;;
		user_2			D Jeanmonod				Maroc			user	Group			33.37		-4.67			Native	Extant	silene patula	Resident		;;;;;
		user_3			D Jeanmonod				Maroc			user	Group			32.53		-4.97			Native	Extant	silene patula	Resident		;;;;;
		user_4			D Podlech				Maroc			user	Group			31.28		-7.97			Native	Extant	silene patula	Resident		;;;;;
		user_5			D Podlech				Maroc			user	Group			31.18		-7.85			Native	Extant	silene patula	Resident		;;;;;
		user_6			A Chautems				Maroc			user	Group			31.20		-7.87			Native	Extant	silene patula	Resident		;;;;;
		user_7			A Charpin F Jacquemoud & D Jeanmonod				Maroc			user	Group			33.43		-5.18			Native	Extant	silene patula	Resident		;;;;;
		user_8			D Podlech				Maroc			user	Group			33.55		-5.12			Native	Extant	silene patula	Resident		;;;;;
		user_9			A Charpin F Jacquemoud & D Jeanmonod				Maroc			user	Group			32.97		-5.22			Native	Extant	silene patula	Resident		;;;;;
		user_10			A Charpin F Jacquemoud & D Jeanmonod				Maroc			user	Group			33.47		-5.17			Native	Extant	silene patula	Resident		;;;;;
		user_11			D Jeanmonod				Maroc			user	Group			34.85		-2.18			Native	Extant	silene patula	Resident		;;;;;
		user_12			D Jeanmonod				Maroc			user	Group			33.65		-4.17			Native	Extant	silene patula	Resident		;;;;;
		user_13			D Jeanmonod				Maroc			user	Group			34.08		-4.18			Native	Extant	silene patula	Resident		;;;;;
		user_14			A Charpin F Jacquemoud & D Jeanmonod				Maroc			user	Group			33.48		-4.25			Native	Extant	silene patula	Resident		;;;;;
		user_15			A Faure Herbier Delessert				Maroc			user	Group			34.82		-2.4			Native	Extant	silene patula	Resident		;;;;;
		user_16			E Jahandiez Herbiers Boissier & Barbey-Boissier				Maroc			user	Group			33.57		-4.93			Native	Extant	silene patula	Resident		;;;;;
		user_17			M Grandoger Herbier Delessert				Maroc			user	Group			34.38		-5.63			Native	Extant	silene patula	Resident		;;;;;
		user_18			DR Font Quer Herbier Delessert				Maroc			user	Group			34.85		4.27			Native	Extant	silene patula	Resident		;;;;;
		user_19			DR Font Quer Herbier Delessert				Maroc			user	Group			35.22		5.25			Native	Extant	silene patula	Resident		;;;;;
		user_20			E Jahandiez Herbier Delessert				Maroc			user	Group			33.82		-4.83			Native	Extant	silene patula	Resident		;;;;;
		user_22			Ibrahim Herbiers Boissier & Barbey-Boissier				Maroc			user	Group			31.52		-7.08			Native	Extant	silene patula	Resident		;;;;;
		user_23			Ibrahim Herbiers Boissier & Barbey-Boissier				Maroc			user	Group			31		-8.05			Native	Extant	silene patula	Resident		;;;;;
		user_24			Ibrahim Herbier de Candolle				Maroc			user	Group			31.05		-8.55			Native	Extant	silene patula	Resident		;;;;;
		user_25			Ibrahim Herbiers Boissier & Barbey-Boissier				Maroc			user	Group			31		-8.05			Native	Extant	silene patula	Resident		;;;;;
		user_26			D Jeanmonod				Maroc			user	Group			31.73		-6.98			Native	Extant	silene patula	Resident		;;;;;
		user_28			C Blanch et al				Maroc			user	Group			31		-8.17			Native	Extant	silene patula	Resident		;;;;;
		user_29			A Charpin J Fdes Casas F Jacquemoud & D Jeanmonod				Maroc			user	Group			31.2		-7.87			Native	Extant	silene patula	Resident		;;;;;
		user_30			D Jeanmonod				Maroc			user	Group			31.2		-7.85			Native	Extant	silene patula	Resident		;;;;;
		user_31			D Jeanmonod				Maroc			user	Group			30.75		-7.68			Native	Extant	silene patula	Resident		;;;;;
		user_32			D Jeanmonod				Maroc			user	Group			30.78		-7.6			Native	Extant	silene patula	Resident		;;;;;
		user_33			A Cunod				Tunisie			user	Group			36.68		10.35			Native	Extant	silene patula	Resident		;;;;;
		user_34			L Kralik				Tunisie			user	Group			36.33		10.08			Native	Extant	silene patula	Resident		;;;;;
		user_35			D Jeanmonod				Algrie			user	Group			36.45		2.88			Native	Extant	silene patula	Resident		;;;;;
		user_36			D Jeanmonod				Algrie			user	Group			36.42		2.88			Native	Extant	silene patula	Resident		;;;;;
		user_37			D Jeanmonod				Algrie			user	Group			36.55		5.88			Native	Extant	silene patula	Resident		;;;;;
		user_38			Girod				Algrie			user	Group			36.38		6.78			Native	Extant	silene patula	Resident		;;;;;
		user_39			D Jeanmonod				Algrie			user	Group			36.56		6.42			Native	Extant	silene patula	Resident		;;;;;
		user_40			Girod				Algrie			user	Group			36.37		6.62			Native	Extant	silene patula	Resident		;;;;;
		user_41			D Jeanmonod				Algrie			user	Group			35.88		1.62			Native	Extant	silene patula	Resident		;;;;;
		user_42			D Jeanmonod				Algrie			user	Group			36.43		2.22			Native	Extant	silene patula	Resident		;;;;;
		user_43			D Jeanmonod				Algrie			user	Group			36.33		2.22			Native	Extant	silene patula	Resident		;;;;;
		user_44			D Jeanmonod				Algrie			user	Group			36.37		1.23			Native	Extant	silene patula	Resident		;;;;;
		user_45			D Jeanmonod				Algrie			user	Group			36.37		1.23			Native	Extant	silene patula	Resident		;;;;;
		user_46			D Jeanmonod				Algrie			user	Group			35.88		2.04			Native	Extant	silene patula	Resident		;;;;;
		user_47			D Jeanmonod				Algrie			user	Group			36.15		3.63			Native	Extant	silene patula	Resident		;;;;;
		user_48			E Bourgeau Herbier Delessert				Algrie			user	Group			35		-1.73			Native	Extant	silene patula	Resident		;;;;;
		user_49			D Jeanmonod				Algrie			user	Group			34.70		-0.66			Native	Extant	silene patula	Resident		;;;;;
		user_50			D Jeanmonod				Algrie			user	Group			36.5		5.49			Native	Extant	silene patula	Resident		;;;;;
		user_51			D Jeanmonod				Algrie			user	Group			35.39		1.28			Native	Extant	silene patula	Resident		;;;;;
		user_52			D Jeanmonod				Algrie			user	Group			36.48		4.35			Native	Extant	silene patula	Resident		;;;;;
		user_53			D Jeanmonod				Algrie			user	Group			36.48		4.03			Native	Extant	silene patula	Resident		;;;;;
		user_54			D Jeanmonod				Algrie			user	Group			36.47		4.05			Native	Extant	silene patula	Resident		;;;;;
		user_55			D Jeanmonod				Algrie			user	Group			36.47		4.03			Native	Extant	silene patula	Resident		;;;;;
		user_56			D Jeanmonod				Algrie			user	Group			36.45		4.13			Native	Extant	silene patula	Resident		;;;;;
		user_57			Ch D'Alleizette Herbier Saint-Lagier				Algrie			user	Group			34.87		-1.3			Native	Extant	silene patula	Resident		;;;;;
		user_58			A Chabert Herbiers Boissier & Barbey-Boissier				Algrie			user	Group			36.47		3.02			Native	Extant	silene patula	Resident		;;;;;
		user_59			D Podlech				Maroc			user	Group			30.02		-8.45			Native	Extant	silene patula	Resident		;;;;;
		user_60			D Podlech				Maroc			user	Group			31.87		-8.37			Native	Extant	silene patula	Resident		;;;;;
		user_61			D Jeanmonod				Maroc			user	Group			34.98		-4.50			Native	Extant	silene patula	Resident		;;;;;
		user_62			B P G Hochreutiner				Algrie			user	Group			32.75		-0.57			Native	Extant	silene patula	Resident		;;;;;
		user_63			D Jeanmonod				Algrie			user	Group			35.37		6.63			Native	Extant	silene patula	Resident		;;;;;
		user_64			D Jeanmonod				Algrie			user	Group			35.37		6.63			Native	Extant	silene patula	Resident		;;;;;
		user_65			D Jeanmonod				Algrie			user	Group			35.37		6.63			Native	Extant	silene patula	Resident		;;;;;
		user_66			D Jeanmonod				Algrie			user	Group			35.37		6.63			Native	Extant	silene patula	Resident		;;;;;
		user_67			D Jeanmonod				Algrie			user	Group			35.37		6.63			Native	Extant	silene patula	Resident		;;;;;
		user_68			D Jeanmonod				Algrie			user	Group			35.37		6.63			Native	Extant	silene patula	Resident		;;;;;
		user_69			D Jeanmonod				Algrie			user	Group			35.37		6.63			Native	Extant	silene patula	Resident		;;;;;
		user_70			D Jeanmonod				Algrie			user	Group			35.60		6.03			Native	Extant	silene patula	Resident		;;;;;
		user_71			D Jeanmonod				Algrie			user	Group			35.60		6.03			Native	Extant	silene patula	Resident		;;;;;
		user_72			D Jeanmonod				Algrie			user	Group			35.60		6.03			Native	Extant	silene patula	Resident		;;;;;
		user_73			D Jeanmonod				Algrie			user	Group			35.60		6.03			Native	Extant	silene patula	Resident		;;;;;
		user_74			D Jeanmonod				Algrie			user	Group			35.60		6.03			Native	Extant	silene patula	Resident		;;;;;
		user_75			D Jeanmonod				Algrie			user	Group			35.60		6.03			Native	Extant	silene patula	Resident		;;;;;
		user_76			D Jeanmonod				Algrie			user	Group			35.60		6.03			Native	Extant	silene patula	Resident		;;;;;
		user_77			D Jeanmonod				Algrie			user	Group			35.60		6.03			Native	Extant	silene patula	Resident		;;;;;
		user_78			D Jeanmonod				Algrie			user	Group			35.58		6.03			Native	Extant	silene patula	Resident		;;;;;
		user_79			D Jeanmonod				Algrie			user	Group			35.48		6.15			Native	Extant	silene patula	Resident		;;;;;
		user_80			D Jeanmonod				Algrie			user	Group			35.48		6.15			Native	Extant	silene patula	Resident		;;;;;
		user_81			D Jeanmonod				Algrie			user	Group			35.48		6.15			Native	Extant	silene patula	Resident		;;;;;
		user_82			D Jeanmonod				Algrie			user	Group			35.48		6.15			Native	Extant	silene patula	Resident		;;;;;
		user_83			D Jeanmonod				Algrie			user	Group			35.48		6.15			Native	Extant	silene patula	Resident		;;;;;
		user_84			D Jeanmonod				Algrie			user	Group			35.48		6.15			Native	Extant	silene patula	Resident		;;;;;
		user_85			D Jeanmonod				Algrie			user	Group			35.48		6.15			Native	Extant	silene patula	Resident		;;;;;
		user_86			D Jeanmonod				Algrie			user	Group			35.48		6.15			Native	Extant	silene patula	Resident		;;;;;
		user_87			D Jeanmonod				Algrie			user	Group			35.48		6.15			Native	Extant	silene patula	Resident		;;;;;
		user_88			D Jeanmonod				Algrie			user	Group			35.48		6.15			Native	Extant	silene patula	Resident		;;;;;
		user_89			D Jeanmonod				Algrie			user	Group			35.45		6.19			Native	Extant	silene patula	Resident		;;;;;
		user_90			D Jeanmonod				Algrie			user	Group			35.45		6.19			Native	Extant	silene patula	Resident		;;;;;
		user_91			D Jeanmonod				Algrie			user	Group			35.45		6.19			Native	Extant	silene patula	Resident		;;;;;
		user_92			D Jeanmonod				Algrie			user	Group			35.45		6.19			Native	Extant	silene patula	Resident		;;;;;
		user_93			D Jeanmonod				Algrie			user	Group			35.45		6.19			Native	Extant	silene patula	Resident		;;;;;
		user_94			D Jeanmonod				Algrie			user	Group			35.75		6.22			Native	Extant	silene patula	Resident		;;;;;
		user_95			D Jeanmonod				Algrie			user	Group			35.75		6.22			Native	Extant	silene patula	Resident		;;;;;
		user_96			Boissier				Algrie			user	Group			36.37		6.62			Native	Extant	silene patula	Resident		;;;;;
		user_97			B Balansa Herbiers Boissier & Barbey-Boissier				Algrie			user	Group			35.48		6.25			Native	Extant	silene patula	Resident		;;;;;
		user_98			B Balansa Herbier de Candolle				Algrie			user	Group			35.48		6.25			Native	Extant	silene patula	Resident		;;;;;
		user_99			D Jeanmonod				Algrie			user	Group			33.72		1.52			Native	Extant	silene patula	Resident		;;;;;
		user_100			D Jeanmonod				Algrie			user	Group			33.72		1.52			Native	Extant	silene patula	Resident		;;;;;
		user_101			D Jeanmonod				Algrie			user	Group			33.72		1.52			Native	Extant	silene patula	Resident		;;;;;
		user_102			D Jeanmonod				Algrie			user	Group			33.72		1.52			Native	Extant	silene patula	Resident		;;;;;
		user_103			D Jeanmonod				Algrie			user	Group			33.72		1.52			Native	Extant	silene patula	Resident		;;;;;
		user_104			D Jeanmonod				Algrie			user	Group			33.73		1.16			Native	Extant	silene patula	Resident		;;;;;
		user_105			D Jeanmonod				Algrie			user	Group			33.73		1.16			Native	Extant	silene patula	Resident		;;;;;
		user_106			D Jeanmonod				Algrie			user	Group			33.73		1.16			Native	Extant	silene patula	Resident		;;;;;
		user_107			D Jeanmonod				Algrie			user	Group			33.73		1.16			Native	Extant	silene patula	Resident		;;;;;
		user_108			D Jeanmonod				Maroc			user	Group			29.55		-9.33			Native	Extant	silene patula	Resident		;;;;;
		user_109			Herbier Reuter-Barbey				Maroc			user	Group			29.7		-9.33			Native	Extant	silene patula	Resident		;;;;;
		user_110			A Charpin J Fdes Casas F Jacquemoud & D Jeanmonod				Maroc			user	Group			29.6		-8.92			Native	Extant	silene patula	Resident		;;;;;
		user_111			D Jeanmonod				Maroc			user	Group			30.78		-7.6			Native	Extant	silene patula	Resident		;;;;;
		user_112			A Charpin J Fdes Casas F Jacquemoud & D Jeanmonod				Maroc			user	Group			30.7		-8.42			Native	Extant	silene patula	Resident		;;;;;
		user_113			A Charpin J Fdes Casas F Jacquemoud & D Jeanmonod				Maroc			user	Group			30.85		-8.4			Native	Extant	silene patula	Resident		;;;;;
		user_114			Ibrahim Herbiers Boissier & Barbey-Boissier				Maroc			user	Group			31		-8.05			Native	Extant	silene patula	Resident		;;;;;
		user_115			J Ball Herbiers Boissier & Barbey-Boissier				Maroc			user	Group			31.17		-7.7			Native	Extant	silene patula	Resident		;;;;;
		user_116			D Jeanmonod				Maroc			user	Group			32.3		-6.25			Native	Extant	silene patula	Resident		;;;;;
		user_118			Ibrahim Herbiers Boissier & Barbey-Boissier				Maroc			user	Group			31.52		-7.08			Native	Extant	silene patula	Resident		;;;;;
		user_119			Ibrahim Herbiers Boissier & Barbey-Boissier				Maroc			user	Group			31		-8.05			Native	Extant	silene patula	Resident		;;;;;
		user_120			Ibrahim Herbier de Candolle				Maroc			user	Group			31.05		-8.55			Native	Extant	silene patula	Resident		;;;;;
		user_121			Ibrahim Herbiers Boissier & Barbey-Boissier				Maroc			user	Group			31		-8.05			Native	Extant	silene patula	Resident		;;;;;
		user_122			D Jeanmonod				Maroc			user	Group			31.73		-6.98			Native	Extant	silene patula	Resident		;;;;;
		user_124			C Blanch et al				Maroc			user	Group			31		-8.17			Native	Extant	silene patula	Resident		;;;;;
		user_125			A Charpin J Fdes Casas F Jacquemoud & D Jeanmonod				Maroc			user	Group			31.2		-7.87			Native	Extant	silene patula	Resident		;;;;;
		user_126			D Jeanmonod				Maroc			user	Group			31.2		-7.85			Native	Extant	silene patula	Resident		;;;;;
PRESERVED_SPECIMEN,217543-1,gbif_SEV_1234406383,,HerbarioSEV,"F. Balao, R. Casimiro-Soriguer, S. Talavera & A. Terrab",,,15000,Morocco,,2006-05-17T00:00:00.000+0000,gbif,Group,S. Talavera,SEV,34.1,,-4.97,http://gbif.org/occurrence/1234406383,,Native,Extant,silene patula,Resident,,;;;;;
PRESERVED_SPECIMEN,217544-1,gbif_SEV_1234406397,,HerbarioSEV,"F. Balao, R. Casimiro-Soriguer, S. Talavera & A. Terrab",,,15000,Morocco,,2006-05-17T00:00:00.000+0000,gbif,Group,S. Talavera,SEV,34.1,,-4.97,http://gbif.org/occurrence/1234406397,,Native,Extant,silene patula,Resident,,;;;;;
PRESERVED_SPECIMEN,270646-1,gbif_SEV_1234449656,,HerbarioSEV,"S. Talavera, T. Stuessy, R. Berjano, G. Cruz, L. Felix et al.",,,15000,Morocco,,2003-04-20T00:00:00.000+0000,gbif,Group,S. Talavera,SEV,29.53,,-9.33,http://gbif.org/occurrence/1234449656,,Native,Extant,silene patula,Resident,,;;;;;
PRESERVED_SPECIMEN,270844-1,gbif_SEV_1234449773,,HerbarioSEV,"S. Talavera, J.L. García Castaño, M.A. Ortiz, A. Terrab & C. Vega",,,15000,Morocco,,2003-06-13T00:00:00.000+0000,gbif,Group,S. Talavera,SEV,35.18,,-5.22,http://gbif.org/occurrence/1234449773,,Native,Extant,silene patula,Resident,,;;;;;
PRESERVED_SPECIMEN,271394-1,gbif_SEV_1234450235,,HerbarioSEV,"S. Talavera, J.L. García Castaño, M.A. Ortiz, A. Terrab & C. Vega",,,15000,Morocco,,2003-06-17T00:00:00.000+0000,gbif,Group,S. Talavera,SEV,34.05,,-4.13,http://gbif.org/occurrence/1234450235,,Native,Extant,silene patula,Resident,,;;;;;
PRESERVED_SPECIMEN	244060-1	gbif_SEV_1234425035		HerbarioSEV	A. Boratynski & A. Romo			15000	Morocco		1995-06-13T00:00:00.000+0000	gbif	Group	S. Talavera	SEV	34.85		-4.55	http://gbif.org/occurrence/1234425035		Native	Extant	silene patula	Resident		;;;;;
PRESERVED_SPECIMEN,244076-1,gbif_SEV_1234425147,,HerbarioSEV,"A. Acchal, Y. Ben Yacoub et al.",,,15000,Morocco,,1994-05-11T00:00:00.000+0000,gbif,Group,,SEV,34.1,,-4.97,http://gbif.org/occurrence/1234425147,,Native,Extant,silene patula,Resident,,;;;;;
PRESERVED_SPECIMEN,832752,gbif_BC_31966993,,BC,"A. Achhal, Y.B. Yacoub, F. Bombardó, J.M. Montserrat & M. Soler",,,15000,Morocco,,1994-05-11T00:00:00.000+0000,gbif,Group,J.M. Montserrat,BC,34.1055,,-4.969,http://gbif.org/occurrence/31966993,Flores blancas,Native,Extant,silene patula,Resident,,;;;;;
PRESERVED_SPECIMEN,137083-1,gbif_SEV_1234371932,,HerbarioSEV,"M.J. Diez, M.A. Mateos, E. Moreno, A. Taleb & B. Valdés",,,15000,Morocco,,1994-05-22T00:00:00.000+0000,gbif,Group,S. Talavera,SEV,34.75,,-3.73,http://gbif.org/occurrence/1234371932,,Native,Extant,silene patula,Resident,,;;;;;
PRESERVED_SPECIMEN,138637-1,gbif_SEV_164043302,,HerbarioSEV,"M. Arista, P. Gibbs, E.N. Lughadha, P.G. Murillo & S. Talavera",,,15000,Morocco,,1994-06-21T00:00:00.000+0000,gbif,Group,S. Talavera,SEV,35.28,,-5.17,http://gbif.org/occurrence/164043302,,Native,Extant,silene patula,Resident,,;;;;;
PRESERVED_SPECIMEN	244062-1	gbif_SEV_1234425042		HerbarioSEV	J. Montserrat & J. Vicens			15000	Morocco		1993-06-19T00:00:00.000+0000	gbif	Group	S. Talavera	SEV	34.98		-5.18	http://gbif.org/occurrence/1234425042		Native	Extant	silene patula	Resident		;;;;;
PRESERVED_SPECIMEN	832751	gbif_BC_31966992		BC	J.M. Montserrat & J. Vicens			15000	Morocco		1993-06-19T00:00:00.000+0000	gbif	Group	J.M. Montserrat	BC	34.9867		-5.1858	http://gbif.org/occurrence/31966992		Native	Extant	silene patula	Resident		;;;;;
PRESERVED_SPECIMEN,244174-1,gbif_SEV_1234425111,,HerbarioSEV,"J. Molero, J.M. Montserrat, J. Pallás, J. Vicens & M. Veny",,,15000,Morocco,,1993-06-14T00:00:00.000+0000,gbif,Group,S. Talavera,SEV,34.07,,-4.18,http://gbif.org/occurrence/1234425111,,Native,Extant,silene patula,Resident,,;;;;;
PRESERVED_SPECIMEN,832942,gbif_BC_31967086,,BC,"T. Abdelkader, J. Molero, J.M. Montserrat, J. Pallàs, J. Vicens & M.Veny",,,15000,Morocco,,1993-06-13T00:00:00.000+0000,gbif,Group,J.M. Montserrat,BC,34.13,,-4.03,http://gbif.org/occurrence/31967086,Flores blancas,Native,Extant,silene patula,Resident,,;;;;;
PRESERVED_SPECIMEN,832748,gbif_BC_31966989,,BC,"J. Molero, J.M. Montserrat, J. Pallàs, J. Vicens & M. Veny",,,15000,Morocco,,1993-06-14T00:00:00.000+0000,gbif,Group,J.M. Montserrat,BC,34.069,,-4.1858,http://gbif.org/occurrence/31966989,Flores crema,Native,Extant,silene patula,Resident,,;;;;;
PRESERVED_SPECIMEN,244154-1,gbif_SEV_1234425165,,HerbarioSEV,"M. Ait Lafkih, S.L. Jury & L.S. Springate",,,15000,Morocco,,1993-07-04T00:00:00.000+0000,gbif,Group,,SEV,34.13,,-4.03,http://gbif.org/occurrence/1234425165,,Native,Extant,silene patula,Resident,,;;;;;
PRESERVED_SPECIMEN,244173-1,gbif_SEV_1234425177,,HerbarioSEV,"A. Achhal, S.L. Jury, M. Khanas & L.S. Springate",,,15000,Morocco,,1993-07-06T00:00:00.000+0000,gbif,Group,S. Talavera,SEV,34.1,,-4.18,http://gbif.org/occurrence/1234425177,,Native,Extant,silene patula,Resident,,;;;;;
PRESERVED_SPECIMEN	832903	gbif_BC_31967050		BC	N. Garcia Jacas & A. Susanna			7071.07	Morocco		1989-06-10T00:00:00.000+0000	gbif	Group	J.M. Montserrat	BC	35.27		-5.14	http://gbif.org/occurrence/31967050		Native	Extant	silene patula	Resident		;;;;;
PRESERVED_SPECIMEN,244152-1,gbif_SEV_1234425141,,HerbarioSEV,"J. Molero, A.M. Romo & A. Susanna",,,7071,Morocco,,1988-06-15T00:00:00.000+0000,gbif,Group,S. Talavera,SEV,32.12,,-4.43,http://gbif.org/occurrence/1234425141,,Native,Extant,silene patula,Resident,,;;;;;
PRESERVED_SPECIMEN,124450-1,gbif_SEV_31683268,,HerbarioSEV,"C. Blanché, J. Fernández Casas, J. Molero, J.M. Montserrat & A. Romo",,,15000,Morocco,,1985-05-27T00:00:00.000+0000,gbif,Group,J.M. Montserrat,SEV,30.98,,-8.15,http://gbif.org/occurrence/31683268,,Native,Extant,silene patula,Resident,,;;;;;
PRESERVED_SPECIMEN,340309-1,gbif_MA_997515738,,MA,,,,15000,Morocco,,1985-05-27T00:00:00.000+0000,gbif,Group,,MA,30.97,,-8.14,http://gbif.org/occurrence/997515738,"N=12. in pascuis apricis secus viam, solo siliceo sicco",Native,Extant,silene patula,Resident,,;;;;;
PRESERVED_SPECIMEN	130802	gbif_BC_31966736		BC	P. Font Quer			500	Morocco			gbif	Group		BC	29.38		-10.17	http://gbif.org/occurrence/31966736		Native	Extant	silene patula	Resident		;;;;;
PRESERVED_SPECIMEN	2001953	user_181		General	Rolf Dahlgren & Per Lassen			15000	Morocco		1972-06-04T00:00:00	gbif	Group		LD	35.810556		-5.462222	http://gbif.org/occurrence/2351028969		Native	Extant	silene rosulata	Resident		;;;;;
PRESERVED_SPECIMEN	2008929	user_182		General	Rolf Dahlgren & Per Lassen			15000	Morocco		1972-06-09T00:00:00	gbif	Group		LD	35.7875		-5.470833	http://gbif.org/occurrence/2351029163		Native	Extant	silene rosulata	Resident		;;;;;
PRESERVED_SPECIMEN,2002337,user_183,,General,"Dahlgren, Karlsson, Lassen & Nordborg",,,15000,Morocco,,1970-05-22T00:00:00,gbif,Group,,LD,35.115833,,-5.4025,http://gbif.org/occurrence/2351028893,,Native,Extant,silene rosulata,Resident,,;;;;;
PRESERVED_SPECIMEN,2001889,user_184,,General,"Dahlgren, Karlsson, Lassen & Nordborg",,,15000,Morocco,,1970-05-03T00:00:00,gbif,Group,,LD,35.692222,,-5.456944,http://gbif.org/occurrence/2351028968,,Native,Extant,silene rosulata,Resident,,;;;;;
PRESERVED_SPECIMEN,2003363,user_185,,General,"Dahlgren, Karlsson, Lassen & Nordborg",,,15000,Morocco,,1970-05-03T00:00:00,gbif,Group,,LD,35.692222,,-5.456944,http://gbif.org/occurrence/2351029010,,Native,Extant,silene rosulata,Resident,,;;;;;
PRESERVED_SPECIMEN,P05032520,user_186,,P,"Dubuis, A.|Faurel, L.",,,15000,Algeria,,1963-06-02T00:00:00,gbif,Group,,MNHN,36.76736,"Algérie Maquis du littoral, à Rocher-noir près du Corso (Dt. d'Alger)",3.47858,http://gbif.org/occurrence/667483328,,Native,Extant,silene rosulata,Resident,,;;;;;
PRESERVED_SPECIMEN,P05032519,user_187,,P,"Dubuis, A.|Faurel, L.",,,15000,Algeria,,1963-06-02T00:00:00,gbif,Group,,MNHN,36.76739,ALGERIE (dep. ALGER) Maquis du Littoral à Rocher-noir près du Corso.,3.47685,http://gbif.org/occurrence/667483329,,Native,Extant,silene rosulata,Resident,,;;;;;
PRESERVED_SPECIMEN,P05057311,user_188,,P,"Dubuis, A.|Faurel, L.",,,15000,Algeria,,1963-06-02T00:00:00,gbif,Group,,MNHN,36.76698,Algérie (dep. Alger) - Maquis du littoral à Rocher-noir près du Corso,3.47684,http://gbif.org/occurrence/694651839,,Native,Extant,silene rosulata,Resident,,;;;;;
PRESERVED_SPECIMEN,P05109969,user_189,,P,"Dubuis, A.|Faurel, L.",,,15000,Algeria,,1963-06-02T00:00:00,gbif,Group,,MNHN,36.76736,Algérie (dep. Alger) - Maqis du littoral à Rocher-noir près de Corso,3.47861,http://gbif.org/occurrence/694658055,,Native,Extant,silene rosulata,Resident,,;;;;;
PRESERVED_SPECIMEN	WAG.1562347	user_190		Botany	Faurel L			15000	Algeria		1952-05-25T00:00:00	gbif	Group			36.766667		3.433333	http://gbif.org/occurrence/2516124192		Native	Extant	silene rosulata	Resident		;;;;;
PRESERVED_SPECIMEN,P05032522,user_191,,P,"Faurel, L.",,,15000,Algeria,,1952-05-25T00:00:00,gbif,Group,,MNHN,36.76739,"Algérie Maquis du littoral, au Rocher noir près du Corso. (Dt. d'Alger).",3.47874,http://gbif.org/occurrence/667483326,,Native,Extant,silene rosulata,Resident,,;;;;;
PRESERVED_SPECIMEN,P05032523,user_192,,P,"Faurel, L.",,,15000,Algeria,,1951-05-08T00:00:00,gbif,Group,,MNHN,36.87152,"Dunes littorales, à l'est de Philippeville. (Dt. de Constantine).",6.91018,http://gbif.org/occurrence/667483291,,Native,Extant,silene rosulata,Resident,,;;;;;
PRESERVED_SPECIMEN	P04966433	user_193		P	Maire			15000	Algeria		1940-05-04T00:00:00	gbif	Group		MNHN	35.785	In arenis ad ostrium fluminis Macta	-0.119	http://gbif.org/occurrence/667483304		Native	Extant	silene rosulata	Resident		;;;;;
PRESERVED_SPECIMEN,P05057253,user_194,,P,"Gattefossé, J.",,,15000,Morocco,,1938-05-20T00:00:00,gbif,Group,,MNHN,34.25627,WN. Falaises marritimes à Mehedya (Maroc),-6.67584,http://gbif.org/occurrence/694430019,,Native,Extant,silene rosulata,Resident,,;;;;;
PRESERVED_SPECIMEN,P05057252,user_195,,P,"Gattefossé, J.",,,15000,Morocco,,1938-05-20T00:00:00,gbif,Group,,MNHN,34.2625,WN. Falaises maritimes à Mehedya,-6.6634,http://gbif.org/occurrence/694466714,,Native,Extant,silene rosulata,Resident,,;;;;;
PRESERVED_SPECIMEN	P04966420	user_196		P	Maire			15000	Morocco		1937-04-13T00:00:00	gbif	Group		MNHN	34.255	In praeruptis arenaceo-calcareis ad ostium suberis prope Mehedia	-6.673	http://gbif.org/occurrence/667483284		Native	Extant	silene rosulata	Resident		;;;;;
PRESERVED_SPECIMEN,P04966443,user_197,,P,"Faure, A.",,,15000,Algeria,,1936-04-16T00:00:00,gbif,Group,,MNHN,35.79583,"La Macta, près Mostaganem Broussailles sablonneuses au bord de la mer",-0.03944,http://gbif.org/occurrence/667483290,,Native,Extant,silene rosulata,Resident,,;;;;;
PRESERVED_SPECIMEN	P04966426	user_198		P	Maire			15000	Algeria		1936-04-16T00:00:00	gbif	Group		MNHN	35.77083	Itinera algerica In arenosis maritimis prope Ostium fluminis Macta	-0.11667	http://gbif.org/occurrence/667483311		Native	Extant	silene rosulata	Resident		;;;;;
PRESERVED_SPECIMEN,P05165318,user_199,,P,"Faurel, L.",,,15000,Algeria,,1933-05-15T00:00:00,gbif,Group,,MNHN,36.79083,Falaise littorale près de Surcouf Dt d'Alger,3.30472,http://gbif.org/occurrence/694651706,,Native,Extant,silene rosulata,Resident,,;;;;;
PRESERVED_SPECIMEN	BC-110817	user_200		BC	P. Font Quer			500	Morocco		1930-04-06T00:00:00	gbif	Group	S. Talavera	BC	35.78		-5.88	http://gbif.org/occurrence/2521373128		Native	Extant	silene rosulata	Resident		;;;;;
PRESERVED_SPECIMEN	BC-110876	user_201		BC	P. Font Quer			500	Morocco		1930-05-30T00:00:00	gbif	Group	S. Talavera	BC	35.4838		-5.3557	http://gbif.org/occurrence/2521391474		Native	Extant	silene rosulata	Resident		;;;;;
PRESERVED_SPECIMEN	BC-110877	user_202		BC	E. Gros			1500	Morocco		1930-06-17T00:00:00	gbif	Group	S. Talavera	BC	35.78		-5.92	http://gbif.org/occurrence/2521374076		Native	Extant	silene rosulata	Resident		;;;;;
PRESERVED_SPECIMEN,P04966450,user_203,,P,"Alleizette|d', C.",,,15000,Algeria,,1920-05-01T00:00:00,gbif,Group,,MNHN,35.70977,Algérie : Env. d'Oran. rochers du col de Santa Cruz,-0.66359,http://gbif.org/occurrence/667483322,,Native,Extant,silene rosulata,Resident,,;;;;;
PRESERVED_SPECIMEN,P04966434,user_204,,P,Maire,,,15000,Algeria,,1918-06-06T00:00:00,gbif,Group,,MNHN,35.791,"O. La Macta, in arenosis",-0.155,http://gbif.org/occurrence/667483303,,Native,Extant,silene rosulata,Resident,,;;;;;
PRESERVED_SPECIMEN,P05057320,user_205,,P,"Faure, A.",,,15000,Algeria,,1916-05-07T00:00:00,gbif,Group,,MNHN,35.80222,"La Macta, près Mostaganem. Broussailles sur le bord de la mer.",-0.07751,http://gbif.org/occurrence/694693019,,Native,Extant,silene rosulata,Resident,,;;;;;
PRESERVED_SPECIMEN,P04966435,user_206,,P,"Cosson, E.|Barratte, G.|Duval, C.",,,15000,Tunisia,,1888-06-18T00:00:00,gbif,Group,,MNHN,37.164,Kef En-Nesour (Mogod),9.521,http://gbif.org/occurrence/667483286,,Native,Extant,silene rosulata,Resident,,;;;;;
PRESERVED_SPECIMEN,P04966427,user_207,,P,"Garrigues, J.",,,15000,Algeria,,1887-04-25T00:00:00,gbif,Group,,MNHN,35.7227,Oran : Djebel Santo,-0.71944,http://gbif.org/occurrence/667483310,,Native,Extant,silene rosulata,Resident,,;;;;;
PRESERVED_SPECIMEN,P05050472,user_208,,P,"Debeaux, O.",,,15000,Algeria,,1884-05-17T00:00:00,gbif,Group,,MNHN,35.77083,"Algérie : Oran, La Matta",-0.11667,http://gbif.org/occurrence/694658083,,Native,Extant,silene rosulata,Resident,,;;;;;
PRESERVED_SPECIMEN,P04966436,user_209,,P,"Debeaux, O.",,,15000,Algeria,,1883-05-01T00:00:00,gbif,Group,,MNHN,35.69765,"Oran, rochers maritimes d'où elle a presque disparu.",-0.63374,http://gbif.org/occurrence/667483302,,Native,Extant,silene rosulata,Resident,,;;;;;
PRESERVED_SPECIMEN,P05160089,user_210,,P,"Warion, A.",,,15000,Algeria,,1874-05-14T00:00:00,gbif,Group,,MNHN,35.01714,In alveis dumetosis sylvarum ad vicum Tenira prope Sidi-bel-Abbès. prov. Oran.,-0.61022,http://gbif.org/occurrence/694691487,,Native,Extant,silene rosulata,Resident,,;;;;;
PRESERVED_SPECIMEN,P04966421,user_211,,P,"Balansa, B.",,,15000,Morocco,,1867-04-30T00:00:00,gbif,Group,,MNHN,31.50833,"Berges de l'Oued Ksseb, près de Mogador",-9.76243,http://gbif.org/occurrence/667483315,,Native,Extant,silene rosulata,Resident,,;;;;;
PRESERVED_SPECIMEN	P04966449	user_212		P	Clauson			15000	Algeria		1859-05-16T00:00:00	gbif	Group		MNHN	36.6382	Sur les falaises à Bou-Ismaël	2.70336	http://gbif.org/occurrence/667483294		Native	Extant	silene rosulata	Resident		;;;;;
PRESERVED_SPECIMEN	P04966451	user_213		P	Clauson			15000	Algeria		1859-05-16T00:00:00	gbif	Group		MNHN	36.65018	Sur les falaises à Bou-Ismaël.	2.69804	http://gbif.org/occurrence/667483296		Native	Extant	silene rosulata	Resident		;;;;;
PRESERVED_SPECIMEN	P04966432	user_214		P	Clauson			15000	Algeria		1859-05-16T00:00:00	gbif	Group		MNHN	36.6382	A Castiglione : Bou Ismail sur les falaises	2.70336	http://gbif.org/occurrence/667483305		Native	Extant	silene rosulata	Resident		;;;;;
PRESERVED_SPECIMEN,P04966416,user_215,,P,"Letourneux, A.",,,15000,Algeria,,1859-05-01T00:00:00,gbif,Group,,MNHN,36.836,Embouchure de la Mafrag,7.958,http://gbif.org/occurrence/667483318,,Native,Extant,silene rosulata,Resident,,;;;;;
PRESERVED_SPECIMEN	P05160121	user_216		P	Clauson			15000	Algeria		1859-05-16T00:00:00	gbif	Group		MNHN	36.6382	Sur les falaises à Bou-Ismaël.	2.70336	http://gbif.org/occurrence/694658621		Native	Extant	silene rosulata	Resident		;;;;;
PRESERVED_SPECIMEN	P05160090	user_217		P	Clauson			15000	Algeria		1859-05-16T00:00:00	gbif	Group		MNHN	36.6382	Sur les falaises à Bou-Ismaël.	2.70336	http://gbif.org/occurrence/694659050		Native	Extant	silene rosulata	Resident		;;;;;
PRESERVED_SPECIMEN	P05032521	user_218		P	Clauson			15000	Algeria		1858-01-01T00:00:00	gbif	Group		MNHN	36.89046	Algérie. La Calle près Alger	8.44508	http://gbif.org/occurrence/667483327		Native	Extant	silene rosulata	Resident		;;;;;
PRESERVED_SPECIMEN,P04966431,user_219,,P,"Bourgeau, E.",,,15000,Algeria,,1856-04-16T00:00:00,gbif,Group,,MNHN,35.74895,Rochers à Aïn el Turk près d'Oran,-0.80084,http://gbif.org/occurrence/667483306,,Native,Extant,silene rosulata,Resident,,;;;;;
PRESERVED_SPECIMEN,P04966423,user_220,,P,"Bourgeau, E.",,,15000,Algeria,,1856-04-16T00:00:00,gbif,Group,,MNHN,35.74895,Rochers à Aïn el Turc près d'Oran,-0.80084,http://gbif.org/occurrence/667483313,,Native,Extant,silene rosulata,Resident,,;;;;;
PRESERVED_SPECIMEN,P04966446,user_221,,P,Munby,,,15000,Algeria,,1856-05-01T00:00:00,gbif,Group,,MNHN,35.70664,"In maritimis, Oran.",-0.62915,http://gbif.org/occurrence/667483293,,Native,Extant,silene rosulata,Resident,,;;;;;
PRESERVED_SPECIMEN,P04966437,user_222,,P,Munby,,,15000,Algeria,,1856-05-01T00:00:00,gbif,Group,,MNHN,35.69765,"In maritimis, Oran",-0.63374,http://gbif.org/occurrence/667483301,,Native,Extant,silene rosulata,Resident,,;;;;;
PRESERVED_SPECIMEN,P04966439,user_223,,P,"Balansa, B.",,,15000,Algeria,,1852-05-10T00:00:00,gbif,Group,,MNHN,35.71688,Falaises avoisinant la Batterie espagnole.,-0.61305,http://gbif.org/occurrence/667483287,,Native,Extant,silene rosulata,Resident,,;;;;;
PRESERVED_SPECIMEN	P04966442	user_224		P	Balansa|Benjamin			15000	Algeria		1852-05-10T00:00:00	gbif	Group		MNHN	35.70893	Falaises avoisinant la Batterie espagnole.	-0.61452	http://gbif.org/occurrence/667483297		Native	Extant	silene rosulata	Resident		;;;;;
PRESERVED_SPECIMEN	P04966438	user_225		P	Balansa|Benjamin			15000	Algeria		1852-05-10T00:00:00	gbif	Group		MNHN	35.69695	Falaises avoisinant la Batterie espagnole.	-0.63306	http://gbif.org/occurrence/667483300		Native	Extant	silene rosulata	Resident		;;;;;
PRESERVED_SPECIMEN	P04966444	user_226		P				15000	Algeria		1852-05-10T00:00:00	gbif	Group		MNHN	35.69695	Falaises avoisinant la Batterie espagnole.	-0.63306	http://gbif.org/occurrence/667483325		Native	Extant	silene rosulata	Resident		;;;;;
PRESERVED_SPECIMEN,P05057264,user_227,,P,"Balansa, B.",,,15000,Algeria,,1852-05-10T00:00:00,gbif,Group,,MNHN,35.69765,Pl d'Algérie Falaises avoisinant la Batterie espagnole.,-0.63374,http://gbif.org/occurrence/694650797,,Native,Extant,silene rosulata,Resident,,;;;;;
PRESERVED_SPECIMEN,P05164457,user_228,,P,"Cosson, E.",,,15000,Algeria,,1852-05-09T00:00:00,gbif,Group,,MNHN,35.7187,Rochers de la falaise de la Batterie espagnole,-0.609,http://gbif.org/occurrence/694657171,,Native,Extant,silene rosulata,Resident,,;;;;;
PRESERVED_SPECIMEN,P04966452,user_229,,P,"Balansa, B.",,,15000,Algeria,,1851-05-10T00:00:00,gbif,Group,,MNHN,35.72575,Broussailles bordant la Macta,-0.1375,http://gbif.org/occurrence/667483289,,Native,Extant,silene rosulata,Resident,,;;;;;
PRESERVED_SPECIMEN,P04966453,user_230,,P,"Balansa, B.",,,15000,Algeria,,1851-05-10T00:00:00,gbif,Group,,MNHN,35.77083,Algérie Broussailles bordant la Macta,-0.11667,http://gbif.org/occurrence/667483295,,Native,Extant,silene rosulata,Resident,,;;;;;
PRESERVED_SPECIMEN,P04966441,user_231,,P,"Balansa, B.",,,15000,Algeria,,1851-05-10T00:00:00,gbif,Group,,MNHN,35.7859,"Pl. d'Algérie, Brousailles bordant la Macta.",-0.1194,http://gbif.org/occurrence/667483298,,Native,Extant,silene rosulata,Resident,,;;;;;
PRESERVED_SPECIMEN	P04966424	user_232		P	Marsilly|de			15000	Algeria		1847-05-30T00:00:00	gbif	Group		MNHN	35.7199	Oran Sables entre la batterie Turque et la sourc[e]	-0.6094	http://gbif.org/occurrence/667483312		Native	Extant	silene rosulata	Resident		;;;;;
PRESERVED_SPECIMEN	P04966417	user_233		P	Durieu			15000	Algeria		1841-07-07T00:00:00	gbif	Group		MNHN	36.89046	La Calle	8.44508	http://gbif.org/occurrence/667483317		Native	Extant	silene rosulata	Resident		;;;;;
PRESERVED_SPECIMEN,P04966418,user_234,,P,"de Maisonneuve, Durieu",,,15000,Algeria,,1840-01-01T00:00:00,gbif,Group,,MNHN,36.89046,"La Calle, prov. de Constantine, Algérie",8.44508,http://gbif.org/occurrence/667483316,,Native,Extant,silene rosulata,Resident,,;;;;;
PRESERVED_SPECIMEN	P04966411	user_235		P	Durieu			15000	Algeria		1840-01-01T00:00:00	gbif	Group		MNHN	36.89046	Falaises et rochers maritimes à La Calle	8.44508	http://gbif.org/occurrence/667483321		Native	Extant	silene rosulata	Resident		;;;;;
PRESERVED_SPECIMEN,P04966414,user_236,,P,"de Maisonneuve, Durieu",,,15000,Algeria,,,gbif,Group,,MNHN,36.89046,"La Calle, prov. de Constantine, Algérie",8.44508,http://gbif.org/occurrence/667483282,,Native,Extant,silene rosulata,Resident,,;;;;;
PRESERVED_SPECIMEN,P04966430,user_237,,P,Pomel,,,15000,Algeria,,,gbif,Group,,MNHN,35.64108,"Mersat. Ali-bou-Nouar, en face des îles Habibas",-1.05918,http://gbif.org/occurrence/667483307,,Native,Extant,silene rosulata,Resident,,;;;;;
PRESERVED_SPECIMEN,P04966413,user_238,,P,"de Maisonneuve, Durieu",,,15000,Algeria,,,gbif,Group,,MNHN,36.89,"La Calle, prov. de Constantine, Algérie.",8.445,http://gbif.org/occurrence/667483319,,Native,Extant,silene rosulata,Resident,,;;;;;
PRESERVED_SPECIMEN,P04966412,user_239,,P,"Lefranc, E.",,,15000,Algeria,,,gbif,Group,,MNHN,36.8905,"Rochers maritimes, broussaille La Calle",8.445,http://gbif.org/occurrence/667483320,,Native,Extant,silene rosulata,Resident,,;;;;;
PRESERVED_SPECIMEN,P04966447,user_240,,P,Clauson,,,15000,Algeria,,,gbif,Group,,MNHN,36.6382,"Bou Ismaël, près Koléah, prov. d'Alger.",2.70336,http://gbif.org/occurrence/667483324,,Native,Extant,silene rosulata,Resident,,;;;;;
PRESERVED_SPECIMEN	P05059309	user_241		P	Clauson			15000	Algeria			gbif	Group		MNHN	36.64894	Rivage de la mer à B. Ismail	2.69014	http://gbif.org/occurrence/694650213		Native	Extant	silene rosulata	Resident		;;;;;
PRESERVED_SPECIMEN,P05160165,user_242,,P,"Lefranc, E.",,,15000,Algeria,,,gbif,Group,,MNHN,36.89046,La Calle,8.44508,http://gbif.org/occurrence/694657750,,Native,Extant,silene rosulata,Resident,,;;;;;
		user_127			D Jeanmonod				Algerie			user	Group			36.37		6.62			Native	Extant	silene andryalifolia	Resident		;;;;;
		user_128			D Jeanmonod				Algerie			user	Group			36.63		6.22			Native	Extant	silene andryalifolia	Resident		;;;;;
		user_131			D Jeanmonod				Algrie			user	Group			36.48		4.35			Native	Extant	silene andryalifolia	Resident		;;;;;
		user_132			D Jeanmonod				Algrie			user	Group			36.47		4.00			Native	Extant	silene andryalifolia	Resident		;;;;;
		user_133			A Charpin F Jacquemoud & D Jeanmonod				Maroc			user	Group			34.12		-4.08			Native	Extant	silene andryalifolia	Resident		;;;;;
		user_161			D Jeanmonod				Algerie			user	Group			36.63		6.22			Native	Extant	silene andryalifolia	Resident		;;;;;
		user_162			D Jeanmonod				Algerie			user	Group			36.63		6.22			Native	Extant	silene andryalifolia	Resident		;;;;;
		user_163			F Jacquemoud & D Jeanmonod				Maroc			user	Group			34.78		-3.82			Native	Extant	silene andryalifolia	Resident		;;;;;
		user_164			D Jeanmonod				Algerie			user	Group			36.63		6.22			Native	Extant	silene andryalifolia	Resident		;;;;;
		user_165			F Jacquemoud & D Jeanmonod				Maroc			user	Group			34.12		-4.08			Native	Extant	silene andryalifolia	Resident		;;;;;
		user_166			D Jeanmonod				Algerie			user	Group			36.47		4.15			Native	Extant	silene andryalifolia	Resident		;;;;;
		user_167			F Jacquemoud & D Jeanmonod				Maroc			user	Group			34.78		-3.82			Native	Extant	silene andryalifolia	Resident		;;;;;
		user_168			D Jeanmonod				Algerie			user	Group			36.63		6.22			Native	Extant	silene andryalifolia	Resident		;;;;;
		user_169			D Jeanmonod				Algerie			user	Group			36.47		4.00			Native	Extant	silene andryalifolia	Resident		;;;;;
		user_170			D Jeanmonod				Algerie			user	Group			36.47		4.00			Native	Extant	silene andryalifolia	Resident		;;;;;
		user_171			D Jeanmonod				Algerie			user	Group			36.48		4.35			Native	Extant	silene andryalifolia	Resident		;;;;;
		user_172			D Jeanmonod				Algerie			user	Group			36.48		4.35			Native	Extant	silene andryalifolia	Resident		;;;;;
		user_173			D Jeanmonod				Algerie			user	Group			36.48		4.35			Native	Extant	silene andryalifolia	Resident		;;;;;
		user_174			D Jeanmonod				Algerie			user	Group			36.63		6.22			Native	Extant	silene andryalifolia	Resident		;;;;;
		user_175			D Jeanmonod				Algerie			user	Group			36.63		6.22			Native	Extant	silene andryalifolia	Resident		;;;;;
		user_176			D Jeanmonod				Algerie			user	Group			36.37		6.62			Native	Extant	silene andryalifolia	Resident		;;;;;
		user_177			D Jeanmonod				Algerie			user	Group			36.47		4.00			Native	Extant	silene andryalifolia	Resident		;;;;;
		user_178			D Jeanmonod				Algerie			user	Group			36.37		6.62			Native	Extant	silene andryalifolia	Resident		;;;;;
		user_254			D Jeanmonod				Espagne			user	Group			36.70		-5.02			Native	Extant	silene andryalifolia	Resident		;;;;;
		user_255			B Valds et al				Espagne			user	Group			36.97		-4.55			Native	Extant	silene andryalifolia	Resident		;;;;;
		user_259			D Jeanmonod				Espagne			user	Group			36.75		-5.38			Native	Extant	silene andryalifolia	Resident		;;;;;
		user_260			D Jeanmonod				Espagne			user	Group			36.75		-5.38			Native	Extant	silene andryalifolia	Resident		;;;;;
		user_261			D Jeanmonod				Espagne			user	Group			36.75		-5.37			Native	Extant	silene andryalifolia	Resident		;;;;;
		user_262			A Charpin J Fernadez Casas F Jacquemoud D Jeanmonod				Espagne			user	Group			36.97		-4.55			Native	Extant	silene andryalifolia	Resident		;;;;;
		user_263			S Talavera B Valds				Espagne			user	Group			36.82		-5.15			Native	Extant	silene andryalifolia	Resident		;;;;;
		user_264			D Jeanmonod				Espagne			user	Group			36.75		-5.05			Native	Extant	silene andryalifolia	Resident		;;;;;
		user_265			D Jeanmonod				Espagne			user	Group			36.75		-5.38			Native	Extant	silene andryalifolia	Resident		;;;;;
		user_266			G Lopez Latorre				Espagne			user	Group			37.78		-3.40			Native	Extant	silene andryalifolia	Resident		;;;;;
		user_267			R Schroecke A Schmid				Espagne			user	Group			36.97		-4.55			Native	Extant	silene andryalifolia	Resident		;;;;;
		user_268			D Jeanmonod				Espagne			user	Group			36.75		-5.38			Native	Extant	silene andryalifolia	Resident		;;;;;
		user_269			F Jacquemoud D Jeanmonod				Espagne			user	Group			36.58		-5.28			Native	Extant	silene andryalifolia	Resident		;;;;;
		user_270			X				Espagne			user	Group			36.60		-4.65			Native	Extant	silene andryalifolia	Resident		;;;;;
		user_271			D Jeanmonod				Espagne			user	Group			36.75		-5.38			Native	Extant	silene andryalifolia	Resident		;;;;;
		user_272			A Charpin C Defferrard				Espagne			user	Group			36.75		-5.05			Native	Extant	silene andryalifolia	Resident		;;;;;
		user_273			D Jeanmonod				Espagne			user	Group			36.74		-5.25			Native	Extant	silene andryalifolia	Resident		;;;;;
		user_274			J Fernandez-Casas				Espagne			user	Group			37.72		-3.47			Native	Extant	silene andryalifolia	Resident		;;;;;
		user_275			F Jacquemoud & D Jeanmonod				Espagne			user	Group			36.58		-5.28			Native	Extant	silene andryalifolia	Resident		;;;;;
		user_276			A Charpin				Espagne			user	Group			36.92		-4.77			Native	Extant	silene andryalifolia	Resident		;;;;;
		user_277			J Gay				Espagne			user	Group			36.73		-5.17			Native	Extant	silene andryalifolia	Resident		;;;;;
		user_278			H Merxmller & F Oberwinkler				Espagne			user	Group			36.78		-5.38			Native	Extant	silene andryalifolia	Resident		;;;;;
		user_279			F Jacquemoud & D Jeanmonod				Espagne			user	Group			36.58		-5.28			Native	Extant	silene andryalifolia	Resident		;;;;;
		user_280			Porta et Frigo				Espagne			user	Group			36.52		-5.65			Native	Extant	silene andryalifolia	Resident		;;;;;
		user_281			D Jeanmonod				Espagne			user	Group			36.70		-5.02			Native	Extant	silene andryalifolia	Resident		;;;;;
		user_282			Garcia Gurardia et Munoz Garmendia				Espagne			user	Group			37.68		-3.77			Native	Extant	silene andryalifolia	Resident		;;;;;
		user_283			D Jeanmonod				Espagne			user	Group			36.75		-5.38			Native	Extant	silene andryalifolia	Resident		;;;;;
		user_284			F Jacquemoud & D Jeanmonod				Espagne			user	Group			36.58		-5.28			Native	Extant	silene andryalifolia	Resident		;;;;;
		user_285			E Saint-lager				Espagne			user	Group			36.93		-4.12			Native	Extant	silene andryalifolia	Resident		;;;;;
HUMAN_OBSERVATION	1325	gbif_ARM_164863435		ARM-INB-2007-Flora-Vascular-Amenazada				15000	Spain		2006-01-01T00:00:00	gbif	Group		ARM	36.52		-5.85	http://gbif.org/occurrence/164863435		Native	Extant	silene gazulensis	Resident		;;;;;
HUMAN_OBSERVATION	445307	gbif_MAGRAMA_998479611		IEET-2011				7071	Spain			gbif	Group		MAGRAMA	36.52		-5.85	http://gbif.org/occurrence/998479611		Native	Extant	silene gazulensis	Resident		;;;;;
		user_243			S.T.Lozano				Spain			user	Group			36.47		-5.72			Native	Extant	silene gazulensis	Resident		;;;;;
		user_244			S.T.Lozano				Spain			user	Group			36.47		-5.72			Native	Extant	silene gazulensis	Resident		;;;;;
		user_245			S.T.Lozano				Spain			user	Group			36.47		-5.72			Native	Extant	silene gazulensis	Resident		;;;;;
PRESERVED_SPECIMEN,P05109986,gbif_MNHN_694805543,,P,"Debeaux, O.",,,15000,Algeria,,1883-05-11T00:00:00,gbif,Group,,MNHN,35.6976,Algérie : Oran.,-0.6337,http://gbif.org/occurrence/694805543,,Native,Extant,silene auriculifolia,Resident,,;;;;;
		user_246			D.Jeanmonod				Algeria			user	Group			35.73		0.7			Native	Extant	silene auriculifolia	Resident		;;;;;
		user_247			D.Jeanmonod				Algeria			user	Group			35.73		0.7			Native	Extant	silene auriculifolia	Resident		;;;;;
		user_248			D.Jeanmonod				Algeria			user	Group			35.73		0.7			Native	Extant	silene auriculifolia	Resident		;;;;;
		user_249			Boissier				Algeria			user	Group			35.73		0.7			Native	Extant	silene auriculifolia	Resident		;;;;;
		user_250			C.-J.Pitard-Briau				Algeria			user	Group			35.73		0.7			Native	Extant	silene auriculifolia	Resident		;;;;;
		user_251			D.Jeanmonod				Algeria			user	Group			35.73		0.7			Native	Extant	silene auriculifolia	Resident		;;;;;
HumanObservation,25316088,inaturalist_25316088-1723881,,,giogib,,,165,,,2019-05-18,inaturalist,Group,,,36.129463153,"Europa Road, Gibraltar, , ",-5.3497854753,https://www.inaturalist.org/observations/25316088,"",Native,Extant,silene tomentosa,Resident,,;;;;;
HUMAN_OBSERVATION,25316088,gbif_iNaturalist_2244243570,,Observations,giogib,,,165,Gibraltar,,2019-05-18T16:40:35,gbif,Group,giogib,iNaturalist,36.129463,"Europa Road, Gibraltar, ,",-5.349785,http://gbif.org/occurrence/2244243570,,Native,Extant,silene tomentosa,Resident,,;;;;;
PRESERVED_SPECIMEN,2018-0010235,gbif_W_2597555490,,Herbarium W,"Escobar García,P.",,,15000,Gibraltar,,2017-05-11T00:00:00,gbif,Group,P. Escobar García,W,36.13139,,-5.35083,http://gbif.org/occurrence/2597555490,,Native,Extant,silene tomentosa,Resident,,;;;;;
PRESERVED_SPECIMEN,2018-0010234,gbif_W_2597555517,,Herbarium W,"Escobar García,P.",,,15000,Gibraltar,,2017-05-11T00:00:00,gbif,Group,P. Escobar García,W,36.13139,,-5.35083,http://gbif.org/occurrence/2597555517,,Native,Extant,silene tomentosa,Resident,,;;;;;
HUMAN_OBSERVATION	2264413	gbif_FUND. BIODIVERSIDAD_1142651449		ANTHOS				7071	Spain			gbif	Group		FUND. BIODIVERSIDAD	36.51872402413295		-5.851182072604098	http://gbif.org/occurrence/1142651449		Native	Extant	silene tomentosa	Resident		;;;;;
HUMAN_OBSERVATION	2325164	gbif_FUND. BIODIVERSIDAD_1142746234		ANTHOS				7071	Spain			gbif	Group		FUND. BIODIVERSIDAD	36.16872315860176		-5.3911683581011545	http://gbif.org/occurrence/1142746234		Native	Extant	silene tomentosa	Resident		;;;;;
HUMAN_OBSERVATION	2325163	gbif_FUND. BIODIVERSIDAD_1142746235		ANTHOS				7071	Spain			gbif	Group		FUND. BIODIVERSIDAD	36.16872315860176		-5.3911683581011545	http://gbif.org/occurrence/1142746235		Native	Extant	silene tomentosa	Resident		;;;;;
HUMAN_OBSERVATION	2325165	gbif_FUND. BIODIVERSIDAD_1142746245		ANTHOS				7071	Spain			gbif	Group		FUND. BIODIVERSIDAD	36.16872315860176		-5.3911683581011545	http://gbif.org/occurrence/1142746245		Native	Extant	silene tomentosa	Resident		;;;;;
HUMAN_OBSERVATION	2325162	gbif_FUND. BIODIVERSIDAD_1142746592		ANTHOS				7071	Spain			gbif	Group		FUND. BIODIVERSIDAD	36.16872315860176		-5.3911683581011545	http://gbif.org/occurrence/1142746592		Native	Extant	silene tomentosa	Resident		;;;;;
HUMAN_OBSERVATION	2345798	gbif_FUND. BIODIVERSIDAD_1142762045		ANTHOS				7071	Spain			gbif	Group		FUND. BIODIVERSIDAD	36.518726384419686		-5.621177951108977	http://gbif.org/occurrence/1142762045		Native	Extant	silene tomentosa	Resident		;;;;;
HUMAN_OBSERVATION	2381326	gbif_FUND. BIODIVERSIDAD_1142789141		ANTHOS				7071	Spain			gbif	Group		FUND. BIODIVERSIDAD	36.16872315860176		-5.3911683581011545	http://gbif.org/occurrence/1142789141		Native	Extant	silene tomentosa	Resident		;;;;;
HUMAN_OBSERVATION	2465045	gbif_FUND. BIODIVERSIDAD_1142856510		ANTHOS				707	Spain			gbif	Group		FUND. BIODIVERSIDAD	36.51872464034427		-5.791180998869531	http://gbif.org/occurrence/1142856510		Native	Extant	silene tomentosa	Resident		;;;;;
HUMAN_OBSERVATION	2504165	gbif_FUND. BIODIVERSIDAD_1142885759		ANTHOS				7071	Spain			gbif	Group		FUND. BIODIVERSIDAD	36.16872315860176		-5.3911683581011545	http://gbif.org/occurrence/1142885759		Native	Extant	silene tomentosa	Resident		;;;;;
HUMAN_OBSERVATION	2695016	gbif_FUND. BIODIVERSIDAD_1143054820		ANTHOS				7071	Spain			gbif	Group		FUND. BIODIVERSIDAD	36.16872315860176		-5.3911683581011545	http://gbif.org/occurrence/1143054820		Native	Extant	silene tomentosa	Resident		;;;;;
PRESERVED_SPECIMEN,G-G-199278/1,gbif_G_1144770659,,Geneva Herbarium – General Collection (G),"Boissier, P. E. (Coll. Boissier)",,,15000,Gibraltar,,,gbif,Group,"Jeanmonod, D. (1983)",G,36.13833,,-5.345,http://gbif.org/occurrence/1144770659,,Native,Extant,silene tomentosa,Resident,,;;;;;
PRESERVED_SPECIMEN,G-DC-210573/1,gbif_G_1144987819,,Geneva Herbarium – De Candolle's Prodromus (G-DC),Anon. (Coll. HERBIER DE CANDOLLE),,,15000,Gibraltar,,,gbif,Group,"Maire, R. (1938)",G,36.13833,,-5.345,http://gbif.org/occurrence/1144987819,,Native,Extant,silene tomentosa,Resident,,;;;;;
HUMAN_OBSERVATION	1332101	gbif_FUND. BIODIVERSIDAD_237503445		ANTHOS				7071	Spain			gbif	Group		FUND. BIODIVERSIDAD	36.16872315860176		-5.3911683581011545	http://gbif.org/occurrence/237503445		Native	Extant	silene tomentosa	Resident		;;;;;
HUMAN_OBSERVATION	1332102	gbif_FUND. BIODIVERSIDAD_237503446		ANTHOS				7071	Spain			gbif	Group		FUND. BIODIVERSIDAD	36.16872315860176		-5.3911683581011545	http://gbif.org/occurrence/237503446		Native	Extant	silene tomentosa	Resident		;;;;;
HUMAN_OBSERVATION	1332103	gbif_FUND. BIODIVERSIDAD_237503447		ANTHOS				7071	Spain			gbif	Group		FUND. BIODIVERSIDAD	36.16872315860176		-5.3911683581011545	http://gbif.org/occurrence/237503447		Native	Extant	silene tomentosa	Resident		;;;;;
HUMAN_OBSERVATION	1868596	gbif_FUND. BIODIVERSIDAD_237508313		ANTHOS				7071	Spain			gbif	Group		FUND. BIODIVERSIDAD	36.16872315860176		-5.3911683581011545	http://gbif.org/occurrence/237508313		Native	Extant	silene tomentosa	Resident		;;;;;
HUMAN_OBSERVATION	1869039	gbif_FUND. BIODIVERSIDAD_237508355		ANTHOS				7071	Spain			gbif	Group		FUND. BIODIVERSIDAD	36.16872315860176		-5.3911683581011545	http://gbif.org/occurrence/237508355		Native	Extant	silene tomentosa	Resident		;;;;;
HUMAN_OBSERVATION	1941130	gbif_FUND. BIODIVERSIDAD_237508987		ANTHOS				7071	Spain			gbif	Group		FUND. BIODIVERSIDAD	36.51872402413295		-5.851182072604098	http://gbif.org/occurrence/237508987		Native	Extant	silene tomentosa	Resident		;;;;;
Group2;;;;;
basisOfRecord	catalogNumber	catalogue_id	changed	collectionCode	collector	collectorNumber	coordinateUncertaintyText	coordinateuncertaintyinmeters	country	county	eventDate	geocat_kind	group_name	identifiedBy	institutionCode	latitude	locality	longitude	occurrenceDetails	occurrenceRemarks	origin	presence	scientificname	seasonal	stateProvince	verbatimElevation;;;;;
PRESERVED_SPECIMEN	240098-1	gbif_VAL_2558259128		VAL	M. Velayos & al.			15000	Spain		2017-06-18T00:00:00	gbif	Group		VAL	42.32		-7.21	http://gbif.org/occurrence/2558259128		Native	Extant	silene coutinhoi	Resident		;;;;;
PRESERVED_SPECIMEN	239639-1	gbif_VAL_2558260598		VAL	R. Morales & al.			15000	Spain		2017-06-17T00:00:00	gbif	Group		VAL	42.27		-6.83	http://gbif.org/occurrence/2558260598		Native	Extant	silene coutinhoi	Resident		;;;;;
HUMAN_OBSERVATION,235120,gbif_SPBotânica_1248823656,,Flora-On,"Paulo Ventura Araújo, Maria Carvalho",,,15000,Portugal,,2015-05-09T00:00:00,gbif,Group,"Paulo Ventura Araújo, Maria Carvalho",SPBotânica,41.48964,,-7.02343,http://gbif.org/occurrence/1248823656,,Native,present,silene coutinhoi,Resident,,;;;;;
HUMAN_OBSERVATION,235250,gbif_SPBotânica_1248823822,,Flora-On,"Paulo Ventura Araújo, Maria Carvalho",,,15000,Portugal,,2015-05-09T00:00:00,gbif,Group,"Paulo Ventura Araújo, Maria Carvalho",SPBotânica,41.48964,,-7.02343,http://gbif.org/occurrence/1248823822,,Native,present,silene coutinhoi,Resident,,;;;;;
HUMAN_OBSERVATION	237288	gbif_SPBotânica_1248825784		Flora-On	Carlos Aguiar			15000	Portugal		2015-05-30T00:00:00	gbif	Group	Carlos Aguiar	SPBotânica	41.84529		-6.77163	http://gbif.org/occurrence/1248825784		Native	present	silene coutinhoi	Resident		;;;;;
PRESERVED_SPECIMEN	64555	gbif_HSS_2454337048		HSS	F. Márquez | F.M. Vázquez			550	Spain		2015-05-14T00:00:00	gbif	Group	F.M. Vázquez	HSS	38.04		-6.33	http://gbif.org/occurrence/2454337048		Native	Extant	silene coutinhoi	Resident		;;;;;
HUMAN_OBSERVATION	237806	gbif_SPBotânica_1248826324		Flora-On	Carlos Aguiar			15000	Portugal		2015-06-07T00:00:00	gbif	Group	Carlos Aguiar	SPBotânica	41.84756		-6.892	http://gbif.org/occurrence/1248826324		Native	present	silene coutinhoi	Resident		;;;;;
HUMAN_OBSERVATION,242759,gbif_SPBotânica_1248830242,,Flora-On,"Paulo Ventura Araújo, Maria Carvalho",,,15000,Portugal,,2015-06-27T00:00:00,gbif,Group,"Paulo Ventura Araújo, Maria Carvalho",SPBotânica,41.76171,,-7.1354,http://gbif.org/occurrence/1248830242,,Native,present,silene coutinhoi,Resident,,;;;;;
HUMAN_OBSERVATION	243618	gbif_SPBotânica_1248831098		Flora-On	Francisco Clamote			15000	Portugal		2015-06-25T00:00:00	gbif	Group	Francisco Clamote	SPBotânica	41.93757		-6.88904	http://gbif.org/occurrence/1248831098		Native	present	silene coutinhoi	Resident		;;;;;
HUMAN_OBSERVATION,244343,gbif_SPBotânica_1248831795,,Flora-On,"Paulo Ventura Araújo, Maria Carvalho",,,15000,Portugal,,2015-07-11T00:00:00,gbif,Group,"Paulo Ventura Araújo, Maria Carvalho",SPBotânica,41.5704,,-6.54124,http://gbif.org/occurrence/1248831795,,Native,present,silene coutinhoi,Resident,,;;;;;
HUMAN_OBSERVATION	244530	gbif_SPBotânica_1248831952		Flora-On	Carlos Aguiar			15000	Portugal		2015-07-12T00:00:00	gbif	Group	Carlos Aguiar	SPBotânica	41.84529		-6.77163	http://gbif.org/occurrence/1248831952		Native	present	silene coutinhoi	Resident		;;;;;
HUMAN_OBSERVATION,144402,gbif_SPBotânica_1075208756,,Flora-On,"Paulo Ventura Araújo, Maria Carvalho",,,15000,Portugal,,2014-05-05T00:00:00,gbif,Group,"Paulo Ventura Araújo, Maria Carvalho",SPBotânica,41.39527,,-6.78708,http://gbif.org/occurrence/1075208756,,Native,present,silene coutinhoi,Resident,,;;;;;
HUMAN_OBSERVATION,82308,gbif_SPBotânica_1075156187,,Flora-On,"Miguel Porto, Paulo Alves",,,15000,Portugal,,2013-03-20T00:00:00,gbif,Group,"Miguel Porto, Paulo Alves",SPBotânica,41.39527,,-6.78708,http://gbif.org/occurrence/1075156187,,Native,present,silene coutinhoi,Resident,,;;;;;
HUMAN_OBSERVATION	196477	gbif_SPBotânica_1248787923		Flora-On	Miguel Porto			15000	Portugal		2013-05-15T00:00:00	gbif	Group	Miguel Porto	SPBotânica	41.30749		-6.9095	http://gbif.org/occurrence/1248787923		Native	present	silene coutinhoi	Resident		;;;;;
HUMAN_OBSERVATION	196503	gbif_SPBotânica_1248787929		Flora-On	Miguel Porto			15000	Portugal		2013-05-15T00:00:00	gbif	Group	Miguel Porto	SPBotânica	41.30749		-6.9095	http://gbif.org/occurrence/1248787929		Native	present	silene coutinhoi	Resident		;;;;;
HUMAN_OBSERVATION	196533	gbif_SPBotânica_1248787951		Flora-On	Miguel Porto			15000	Portugal		2013-05-15T00:00:00	gbif	Group	Miguel Porto	SPBotânica	41.30749		-6.9095	http://gbif.org/occurrence/1248787951		Native	present	silene coutinhoi	Resident		;;;;;
HUMAN_OBSERVATION	196897	gbif_SPBotânica_1248788299		Flora-On	Miguel Porto			15000	Portugal		2013-05-13T00:00:00	gbif	Group	Miguel Porto	SPBotânica	41.30749		-6.9095	http://gbif.org/occurrence/1248788299		Native	present	silene coutinhoi	Resident		;;;;;
HUMAN_OBSERVATION	197081	gbif_SPBotânica_1248788489		Flora-On	Miguel Porto			15000	Portugal		2013-05-13T00:00:00	gbif	Group	Miguel Porto	SPBotânica	41.30749		-6.9095	http://gbif.org/occurrence/1248788489		Native	present	silene coutinhoi	Resident		;;;;;
HUMAN_OBSERVATION	197693	gbif_SPBotânica_1248789048		Flora-On	Miguel Porto			15000	Portugal		2013-05-12T00:00:00	gbif	Group	Miguel Porto	SPBotânica	41.30749		-6.9095	http://gbif.org/occurrence/1248789048		Native	present	silene coutinhoi	Resident		;;;;;
HUMAN_OBSERVATION	197743	gbif_SPBotânica_1248789109		Flora-On	Miguel Porto			15000	Portugal		2013-05-12T00:00:00	gbif	Group	Miguel Porto	SPBotânica	41.30749		-6.9095	http://gbif.org/occurrence/1248789109		Native	present	silene coutinhoi	Resident		;;;;;
HUMAN_OBSERVATION	198186	gbif_SPBotânica_1248789523		Flora-On	Miguel Porto			15000	Portugal		2013-05-13T00:00:00	gbif	Group	Miguel Porto	SPBotânica	41.30749		-6.9095	http://gbif.org/occurrence/1248789523		Native	present	silene coutinhoi	Resident		;;;;;
HUMAN_OBSERVATION	198504	gbif_SPBotânica_1248789848		Flora-On	Miguel Porto			15000	Portugal		2013-05-14T00:00:00	gbif	Group	Miguel Porto	SPBotânica	41.30749		-6.9095	http://gbif.org/occurrence/1248789848		Native	present	silene coutinhoi	Resident		;;;;;
HUMAN_OBSERVATION	199128	gbif_SPBotânica_1248790458		Flora-On	Miguel Porto			15000	Portugal		2013-05-21T00:00:00	gbif	Group	Miguel Porto	SPBotânica	41.30526		-6.79012	http://gbif.org/occurrence/1248790458		Native	present	silene coutinhoi	Resident		;;;;;
HUMAN_OBSERVATION	199671	gbif_SPBotânica_1248790959		Flora-On	Miguel Porto			15000	Portugal		2013-05-22T00:00:00	gbif	Group	Miguel Porto	SPBotânica	41.30526		-6.79012	http://gbif.org/occurrence/1248790959		Native	present	silene coutinhoi	Resident		;;;;;
HUMAN_OBSERVATION	199776	gbif_SPBotânica_1248791052		Flora-On	Miguel Porto			15000	Portugal		2013-05-22T00:00:00	gbif	Group	Miguel Porto	SPBotânica	41.30526		-6.79012	http://gbif.org/occurrence/1248791052		Native	present	silene coutinhoi	Resident		;;;;;
HUMAN_OBSERVATION	199931	gbif_SPBotânica_1248791189		Flora-On	Miguel Porto			15000	Portugal		2013-05-23T00:00:00	gbif	Group	Miguel Porto	SPBotânica	41.30526		-6.79012	http://gbif.org/occurrence/1248791189		Native	present	silene coutinhoi	Resident		;;;;;
HUMAN_OBSERVATION	200318	gbif_SPBotânica_1248791522		Flora-On	Miguel Porto			15000	Portugal		2013-05-24T00:00:00	gbif	Group	Miguel Porto	SPBotânica	41.30526		-6.79012	http://gbif.org/occurrence/1248791522		Native	present	silene coutinhoi	Resident		;;;;;
HUMAN_OBSERVATION	200571	gbif_SPBotânica_1248791770		Flora-On	Miguel Porto			15000	Portugal		2013-05-24T00:00:00	gbif	Group	Miguel Porto	SPBotânica	41.30526		-6.79012	http://gbif.org/occurrence/1248791770		Native	present	silene coutinhoi	Resident		;;;;;
HUMAN_OBSERVATION	200603	gbif_SPBotânica_1248791788		Flora-On	Miguel Porto			15000	Portugal		2013-05-24T00:00:00	gbif	Group	Miguel Porto	SPBotânica	41.30526		-6.79012	http://gbif.org/occurrence/1248791788		Native	present	silene coutinhoi	Resident		;;;;;
HUMAN_OBSERVATION	201109	gbif_SPBotânica_1248792291		Flora-On	Miguel Porto			15000	Portugal		2013-05-25T00:00:00	gbif	Group	Miguel Porto	SPBotânica	41.39527		-6.78708	http://gbif.org/occurrence/1248792291		Native	present	silene coutinhoi	Resident		;;;;;
HUMAN_OBSERVATION	201815	gbif_SPBotânica_1248792926		Flora-On	Miguel Porto			15000	Portugal		2013-05-27T00:00:00	gbif	Group	Miguel Porto	SPBotânica	41.39527		-6.78708	http://gbif.org/occurrence/1248792926		Native	present	silene coutinhoi	Resident		;;;;;
HUMAN_OBSERVATION	201844	gbif_SPBotânica_1248792988		Flora-On	Miguel Porto			15000	Portugal		2013-05-27T00:00:00	gbif	Group	Miguel Porto	SPBotânica	41.39527		-6.78708	http://gbif.org/occurrence/1248792988		Native	present	silene coutinhoi	Resident		;;;;;
HUMAN_OBSERVATION	202167	gbif_SPBotânica_1248793315		Flora-On	Miguel Porto			15000	Portugal		2013-05-27T00:00:00	gbif	Group	Miguel Porto	SPBotânica	41.39527		-6.78708	http://gbif.org/occurrence/1248793315		Native	present	silene coutinhoi	Resident		;;;;;
HUMAN_OBSERVATION	202203	gbif_SPBotânica_1248793316		Flora-On	Miguel Porto			15000	Portugal		2013-05-27T00:00:00	gbif	Group	Miguel Porto	SPBotânica	41.39527		-6.78708	http://gbif.org/occurrence/1248793316		Native	present	silene coutinhoi	Resident		;;;;;
HUMAN_OBSERVATION	202227	gbif_SPBotânica_1248793364		Flora-On	Miguel Porto			15000	Portugal		2013-05-27T00:00:00	gbif	Group	Miguel Porto	SPBotânica	41.39527		-6.78708	http://gbif.org/occurrence/1248793364		Native	present	silene coutinhoi	Resident		;;;;;
HUMAN_OBSERVATION	202373	gbif_SPBotânica_1248793472		Flora-On	Miguel Porto			15000	Portugal		2013-05-28T00:00:00	gbif	Group	Miguel Porto	SPBotânica	41.39527		-6.78708	http://gbif.org/occurrence/1248793472		Native	present	silene coutinhoi	Resident		;;;;;
HUMAN_OBSERVATION	202763	gbif_SPBotânica_1248793835		Flora-On	Miguel Porto			15000	Portugal		2013-05-29T00:00:00	gbif	Group	Miguel Porto	SPBotânica	41.39527		-6.78708	http://gbif.org/occurrence/1248793835		Native	present	silene coutinhoi	Resident		;;;;;
HUMAN_OBSERVATION	203365	gbif_SPBotânica_1248794381		Flora-On	Miguel Porto			15000	Portugal		2013-06-10T00:00:00	gbif	Group	Miguel Porto	SPBotânica	41.21957		-7.03159	http://gbif.org/occurrence/1248794381		Native	present	silene coutinhoi	Resident		;;;;;
HUMAN_OBSERVATION	203466	gbif_SPBotânica_1248794508		Flora-On	Miguel Porto			15000	Portugal		2013-06-10T00:00:00	gbif	Group	Miguel Porto	SPBotânica	41.21957		-7.03159	http://gbif.org/occurrence/1248794508		Native	present	silene coutinhoi	Resident		;;;;;
HUMAN_OBSERVATION	203600	gbif_SPBotânica_1248794619		Flora-On	Miguel Porto			15000	Portugal		2013-06-10T00:00:00	gbif	Group	Miguel Porto	SPBotânica	41.21957		-7.03159	http://gbif.org/occurrence/1248794619		Native	present	silene coutinhoi	Resident		;;;;;
HUMAN_OBSERVATION	203638	gbif_SPBotânica_1248794697		Flora-On	Miguel Porto			15000	Portugal		2013-06-10T00:00:00	gbif	Group	Miguel Porto	SPBotânica	41.21957		-7.03159	http://gbif.org/occurrence/1248794697		Native	present	silene coutinhoi	Resident		;;;;;
HUMAN_OBSERVATION	203801	gbif_SPBotânica_1248794834		Flora-On	Miguel Porto			15000	Portugal		2013-06-11T00:00:00	gbif	Group	Miguel Porto	SPBotânica	41.30749		-6.9095	http://gbif.org/occurrence/1248794834		Native	present	silene coutinhoi	Resident		;;;;;
HUMAN_OBSERVATION	204269	gbif_SPBotânica_1248795299		Flora-On	Miguel Porto			15000	Portugal		2013-06-11T00:00:00	gbif	Group	Miguel Porto	SPBotânica	41.30749		-6.9095	http://gbif.org/occurrence/1248795299		Native	present	silene coutinhoi	Resident		;;;;;
HUMAN_OBSERVATION	204591	gbif_SPBotânica_1248795600		Flora-On	Miguel Porto			15000	Portugal		2013-06-12T00:00:00	gbif	Group	Miguel Porto	SPBotânica	41.30749		-6.9095	http://gbif.org/occurrence/1248795600		Native	present	silene coutinhoi	Resident		;;;;;
HUMAN_OBSERVATION	206298	gbif_SPBotânica_1248797219		Flora-On	Miguel Porto			15000	Portugal		2013-06-15T00:00:00	gbif	Group	Miguel Porto	SPBotânica	41.39527		-6.78708	http://gbif.org/occurrence/1248797219		Native	present	silene coutinhoi	Resident		;;;;;
HUMAN_OBSERVATION	206695	gbif_SPBotânica_1248797565		Flora-On	Miguel Porto			15000	Portugal		2013-06-16T00:00:00	gbif	Group	Miguel Porto	SPBotânica	41.39527		-6.78708	http://gbif.org/occurrence/1248797565		Native	present	silene coutinhoi	Resident		;;;;;
HUMAN_OBSERVATION	206734	gbif_SPBotânica_1248797599		Flora-On	Miguel Porto			15000	Portugal		2013-06-16T00:00:00	gbif	Group	Miguel Porto	SPBotânica	41.39527		-6.78708	http://gbif.org/occurrence/1248797599		Native	present	silene coutinhoi	Resident		;;;;;
HUMAN_OBSERVATION	206771	gbif_SPBotânica_1248797655		Flora-On	Miguel Porto			15000	Portugal		2013-06-16T00:00:00	gbif	Group	Miguel Porto	SPBotânica	41.39527		-6.78708	http://gbif.org/occurrence/1248797655		Native	present	silene coutinhoi	Resident		;;;;;
PRESERVED_SPECIMEN	MA-01-00863936	gbif_MA_1936274567		MA	Miguel Ángel García García			15000	Portugal		2012-06-07T00:00:00	gbif	Group		MA	39.515556		-8.699444	http://gbif.org/occurrence/1936274567		Native	Extant	silene coutinhoi	Resident		;;;;;
PRESERVED_SPECIMEN	215521-1	gbif_VAL_895230306		VAL	M.A. García & al.			15000	Portugal		2012-06-07T00:00:00	gbif	Group		VAL	39.51		-8.69	http://gbif.org/occurrence/895230306		Native	Extant	silene coutinhoi	Resident		;;;;;
HUMAN_OBSERVATION	240909	gbif_SPBotânica_1248828423		Flora-On	Carlos Aguiar			15000	Portugal		2011-05-01T00:00:00	gbif	Group	Carlos Aguiar	SPBotânica	41.67169		-7.138	http://gbif.org/occurrence/1248828423		Native	present	silene coutinhoi	Resident		;;;;;
PRESERVED_SPECIMEN	50551	gbif_HSS_910482894		HSS	C. Pinto-Gomes | F.M. Vázquez | C. Vila-Viçosa			550	Portugal		2011-05-20T00:00:00	gbif	Group	F.M. Vázquez	HSS	37.5		-8.7	http://gbif.org/occurrence/910482894		Native	Extant	silene coutinhoi	Resident		;;;;;
PRESERVED_SPECIMEN,107107-1,gbif_LEB_1851318549,,LEB,C.Navarro & al.,,,15000,Portugal,,2010-06-11T00:00:00,gbif,Group,,LEB,41.7561,,-7.1675,http://gbif.org/occurrence/1851318549,"Vegetación arvense, borde de matorrales, sobre suelos arenosos graníticos",Native,Extant,silene coutinhoi,Resident,,;;;;;
PRESERVED_SPECIMEN	MA-01-00824338	gbif_MA_1936234708		MA	C. Navarro & al.			15000	Portugal		2010-06-11T00:00:00	gbif	Group		MA	41.756111		-7.1675	http://gbif.org/occurrence/1936234708		Native	Extant	silene coutinhoi	Resident		;;;;;
PRESERVED_SPECIMEN	204207-1	gbif_VAL_895218971		VAL	C. Navarro & al.			15000	Portugal		2010-06-11T00:00:00	gbif	Group		VAL	41.75		-7.16	http://gbif.org/occurrence/895218971		Native	Extant	silene coutinhoi	Resident		;;;;;
HUMAN_OBSERVATION	286373	gbif_SPBotânica_1248868431		Flora-On	Tiago Monteiro Henriques			15000	Portugal		2008-06-10T00:00:00	gbif	Group	Tiago Monteiro Henriques	SPBotânica	41.13952		-7.74888	http://gbif.org/occurrence/1248868431		Native	present	silene coutinhoi	Resident		;;;;;
PRESERVED_SPECIMEN,32962,gbif_BIGA_932708022,,FBIGA,"R. Pino, J.J. Pino, J.L. Camaño, F.J. Silva-Pando, X.R. García Martinez & Alberto",,,15000,Spain,,2008-06-15T00:00:00,gbif,Group,,BIGA,42.13727,,-7.08954,http://gbif.org/occurrence/932708022,escasa,Native,Extant,silene coutinhoi,Resident,,;;;;;
PRESERVED_SPECIMEN,MA-01-00775827,gbif_MA_1936692077,,MA,"L. Delgado, D. Pinto & P. Marcos",,,15000,Spain,,2008-07-15T00:00:00,gbif,Group,,MA,41.4043,,-5.9322,http://gbif.org/occurrence/1936692077,,Native,Extant,silene coutinhoi,Resident,,;;;;;
HUMAN_OBSERVATION	286358	gbif_SPBotânica_1248868417		Flora-On	Tiago Monteiro Henriques			15000	Portugal		2006-05-03T00:00:00	gbif	Group	Tiago Monteiro Henriques	SPBotânica	41.13817		-7.62976	http://gbif.org/occurrence/1248868417		Native	present	silene coutinhoi	Resident		;;;;;
HUMAN_OBSERVATION	286361	gbif_SPBotânica_1248868426		Flora-On	Tiago Monteiro Henriques			15000	Portugal		2006-05-15T00:00:00	gbif	Group	Tiago Monteiro Henriques	SPBotânica	41.13952		-7.74888	http://gbif.org/occurrence/1248868426		Native	present	silene coutinhoi	Resident		;;;;;
HUMAN_OBSERVATION	286353	gbif_SPBotânica_1248868452		Flora-On	Tiago Monteiro Henriques			15000	Portugal		2006-05-02T00:00:00	gbif	Group	Tiago Monteiro Henriques	SPBotânica	41.13817		-7.62976	http://gbif.org/occurrence/1248868452		Native	present	silene coutinhoi	Resident		;;;;;
PRESERVED_SPECIMEN	25658	gbif_HSS_910470268		HSS	S. Ramos | F.M. Vázquez			7071	Spain		2006-06-30T00:00:00	gbif	Group	F.M. Vázquez	HSS	40.3		-5.76	http://gbif.org/occurrence/910470268		Native	Extant	silene coutinhoi	Resident		;;;;;
PRESERVED_SPECIMEN	MA-01-00793942	gbif_MA_1936205390		MA	Patricio Bariego Hernández			15000	Spain		2003-05-29T00:00:00	gbif	Group	Patricio Bariego Hernández	MA	41.3466		-5.7145	http://gbif.org/occurrence/1936205390		Native	Extant	silene coutinhoi	Resident		;;;;;
PRESERVED_SPECIMEN,89683-1,gbif_LEB_1851326494,,LEB,F.del Egido Mazuelas,,,70,Spain,,2003-06-07T00:00:00,gbif,Group,,LEB,42.6604,,-5.5129,http://gbif.org/occurrence/1851326494,"Bajo encina, sobre margas",Native,Extant,silene coutinhoi,Resident,,;;;;;
PRESERVED_SPECIMEN	MA-01-00730795	gbif_MA_1936647454		MA	C. Molina & G. Montamarta			15000	Spain		2003-06-17T00:00:00	gbif	Group		MA	41.9436		-2.2413	http://gbif.org/occurrence/1936647454		Native	Extant	silene coutinhoi	Resident		;;;;;
PRESERVED_SPECIMEN,97432-1,gbif_LEB_1851359594,,LEB,L.González de Paz,,,707,Spain,,2002-06-28T00:00:00,gbif,Group,,LEB,42.278,,-6.556,http://gbif.org/occurrence/1851359594,"Pastizal, orientación S-SE",Native,Extant,silene coutinhoi,Resident,,;;;;;
HUMAN_OBSERVATION	132931	gbif_SPBotânica_1075197533		Flora-On	João D. Almeida			15000	Portugal		2001-04-03T00:00:00	gbif	Group	João D. Almeida	SPBotânica	41.13952		-7.74888	http://gbif.org/occurrence/1075197533		Native	present	silene coutinhoi	Resident		;;;;;
HUMAN_OBSERVATION	240973	gbif_SPBotânica_1248828489		Flora-On	Carlos Aguiar			15000	Portugal		2001-05-01T00:00:00	gbif	Group	Carlos Aguiar	SPBotânica	41.48964		-7.02343	http://gbif.org/occurrence/1248828489		Native	present	silene coutinhoi	Resident		;;;;;
PRESERVED_SPECIMEN,37797-1,gbif_ABH_318123173,,ABH,"M.B.Crespo, E.Camuñas, A.Juan, J.C.Cristóbal & al.",,,707,Portugal,,1997-05-19T00:00:00,gbif,Group,,ABH,41.37,,-6.35,http://gbif.org/occurrence/318123173,Iter-AHIM-97,Native,Extant,silene coutinhoi,Resident,,;;;;;
PRESERVED_SPECIMEN	103827-1	gbif_VAL_895142521		VAL	Arán			7071	Portugal		1997-05-20T00:00:00	gbif	Group		VAL	41.3		-6.43	http://gbif.org/occurrence/895142521	ex VAB-973434	Native	Extant	silene coutinhoi	Resident		;;;;;
PRESERVED_SPECIMEN	63145-1	gbif_LEB_1851396495		LEB	E.de Paz Canuria			70	Spain		1997-07-02T00:00:00	gbif	Group		LEB	42.6596		-5.5104	http://gbif.org/occurrence/1851396495	Prebosque	Native	Extant	silene coutinhoi	Resident		;;;;;
PRESERVED_SPECIMEN,54203-1,gbif_VIT_1050618140,,VIT-Vasculares,J.A. ALEJANDRE & J.A. ARIZALETA [AHIM 110],,,15000,Spain,,1996-06-22T00:00:00,gbif,Group,,VIT,41.92,,-1.98,http://gbif.org/occurrence/1050618140,"Claros de carrascales en umbría, sobre conglomerados",Native,Extant,silene coutinhoi,Resident,,;;;;;
PRESERVED_SPECIMEN	62904-1	gbif_LEB_1851323909		LEB	J.A.Alejandre & J.A.Arizaleta			707	Spain		1996-06-22T00:00:00	gbif	Group		LEB	41.921		-1.981	http://gbif.org/occurrence/1851323909	Claros de carrascales en umbría sobre conglomerados	Native	Extant	silene coutinhoi	Resident		;;;;;
PRESERVED_SPECIMEN	MA-01-00820139	gbif_MA_1936230365		MA	Miguel Pinto da Silva Menezes de Sequeira			15000	Portugal		1996-06-08T00:00:00	gbif	Group		MA	41.81747		-7.84649	http://gbif.org/occurrence/1936230365		Native	Extant	silene coutinhoi	Resident		;;;;;
PRESERVED_SPECIMEN	MA-01-00593888	gbif_MA_1936518798		MA	J.A. Alejandre & J.A.Arizaleta			15000	Spain		1996-06-22T00:00:00	gbif	Group		MA	41.9146		-1.9884	http://gbif.org/occurrence/1936518798		Native	Extant	silene coutinhoi	Resident		;;;;;
PRESERVED_SPECIMEN	58168-1	gbif_ARAN_204437272		Aran	J.A. Alejandre & J.A. Arizaleta			15000	Spain		1996-06-22T00:00:00	gbif	Group		ARAN	41.921001		-1.981	http://gbif.org/occurrence/204437272		Native	Extant	silene coutinhoi	Resident		;;;;;
PRESERVED_SPECIMEN	23898-1	gbif_FCO_211639055		FCO	J. A. Alejandre & J. A. Arizaleta			15000	Spain		1996-06-22T00:00:00	gbif	Group		FCO	41.919998		-1.99	http://gbif.org/occurrence/211639055		Native	Extant	silene coutinhoi	Resident		;;;;;
PRESERVED_SPECIMEN	153935-1	gbif_MAF_30939452		MAF	J.A. Alejandre & J.A. Arizaleta			707	Spain		1996-06-22T00:00:00	gbif	Group		MAF	41.92		-1.98	http://gbif.org/occurrence/30939452		Native	Extant	silene coutinhoi	Resident		;;;;;
PRESERVED_SPECIMEN	37333-1	gbif_ABH_318123161		ABH	J.A.Alejandre & J.A.Arizaleta			707	Spain		1996-06-22T00:00:00	gbif	Group		ABH	41.92		-1.98	http://gbif.org/occurrence/318123161		Native	Extant	silene coutinhoi	Resident		;;;;;
PRESERVED_SPECIMEN	104474-1	gbif_VAL_895143020		VAL	Alejandre & Arizaleta			707	Spain		1996-06-22T00:00:00	gbif	Group		VAL	41.92		-1.98	http://gbif.org/occurrence/895143020	ex VAB-980124	Native	Extant	silene coutinhoi	Resident		;;;;;
PRESERVED_SPECIMEN	99167-1	gbif_VAL_895291004		VAL	Montamarta			7071	Spain		1996-07-28T00:00:00	gbif	Group		VAL	42.23		-2.7	http://gbif.org/occurrence/895291004	ex VAB-963417	Native	Extant	silene coutinhoi	Resident		;;;;;
PRESERVED_SPECIMEN	59738-1	gbif_LEB_1851341593		LEB	E.de Paz Canuria			70	Spain		1994-06-29T00:00:00	gbif	Group		LEB	42.658		-5.503	http://gbif.org/occurrence/1851341593	Prebosque sobre margas	Native	Extant	silene coutinhoi	Resident		;;;;;
PRESERVED_SPECIMEN	55956-1	gbif_LEB_1851325250		LEB	E.de Paz Canuria			70	Spain		1993-06-10T00:00:00	gbif	Group		LEB	42.1573		-5.6212	http://gbif.org/occurrence/1851325250	Sotobosque	Native	Extant	silene coutinhoi	Resident		;;;;;
PRESERVED_SPECIMEN	81090-1	gbif_VAL_895277814		VAL	Mateo			7071	Spain		1993-08-15T00:00:00	gbif	Group		VAL	41.42		-3.3	http://gbif.org/occurrence/895277814	ex VAB-933055	Native	Extant	silene coutinhoi	Resident		;;;;;
PRESERVED_SPECIMEN	MA-01-00396462	gbif_MA_1936150418		MA	Juan Antonio Alejandre Sáenz			15000	Spain		1983-06-17T00:00:00	gbif	Group	Salvador Talavera Lozano	MA	42.6125		-2.855	http://gbif.org/occurrence/1936150418		Native	Extant	silene coutinhoi	Resident		;;;;;
PRESERVED_SPECIMEN	MA-01-00220757	gbif_MA_1936022444		MA	F. Amich			15000	Spain		1977-05-10T00:00:00	gbif	Group	Salvador Talavera Lozano	MA	41.1672		-6.7366	http://gbif.org/occurrence/1936022444		Native	Extant	silene coutinhoi	Resident		;;;;;
PRESERVED_SPECIMEN	58713	gbif_HSS_910487948		HSS	J.A. Guerra | J. Malato-Beliz			7071	Portugal		1977-07-07T00:00:00	gbif	Group	F.M. Vázquez	HSS	41.5		-8.22	http://gbif.org/occurrence/910487948		Native	Extant	silene coutinhoi	Resident		;;;;;
PRESERVED_SPECIMEN	59098	gbif_HSS_910488876		HSS	J.A. Guerra | J. Malato-Beliz			7071	Portugal		1976-06-04T00:00:00	gbif	Group	J. Malato-Beliz	HSS	39.33		-7.43	http://gbif.org/occurrence/910488876		Native	Extant	silene coutinhoi	Resident		;;;;;
PRESERVED_SPECIMEN	MA-01-00032080	gbif_MA_1935894164		MA	Arturo Caballero			15000	Spain		1944-05-20T00:00:00	gbif	Group	D. Jeanmonod	MA	40.2513		-5.9406	http://gbif.org/occurrence/1935894164		Native	Extant	silene coutinhoi	Resident		;;;;;
HUMAN_OBSERVATION	2107161	gbif_FUND. BIODIVERSIDAD_1142587512		ANTHOS				7071	Spain			gbif	Group		FUND. BIODIVERSIDAD	42.3888908502626		-0.7511864367941573	http://gbif.org/occurrence/1142587512		Native	Extant	silene coutinhoi	Resident		;;;;;
HUMAN_OBSERVATION	2277625	gbif_FUND. BIODIVERSIDAD_1142667376		ANTHOS				707	Spain			gbif	Group		FUND. BIODIVERSIDAD	42.40882325794062		-7.011309131674727	http://gbif.org/occurrence/1142667376		Native	Extant	silene coutinhoi	Resident		;;;;;
HUMAN_OBSERVATION	2277624	gbif_FUND. BIODIVERSIDAD_1142667388		ANTHOS				707	Spain			gbif	Group		FUND. BIODIVERSIDAD	42.38882068142222		-7.2013122441098565	http://gbif.org/occurrence/1142667388		Native	Extant	silene coutinhoi	Resident		;;;;;
HUMAN_OBSERVATION	2492774	gbif_FUND. BIODIVERSIDAD_1142874421		ANTHOS				707	Spain			gbif	Group		FUND. BIODIVERSIDAD	41.02879712269786		-6.73127657186399	http://gbif.org/occurrence/1142874421		Native	Extant	silene coutinhoi	Resident		;;;;;
HUMAN_OBSERVATION	2492769	gbif_FUND. BIODIVERSIDAD_1142874464		ANTHOS				707	Spain			gbif	Group		FUND. BIODIVERSIDAD	41.18880086032581		-6.691278921366773	http://gbif.org/occurrence/1142874464		Native	Extant	silene coutinhoi	Resident		;;;;;
HUMAN_OBSERVATION	2592672	gbif_FUND. BIODIVERSIDAD_1142952244		ANTHOS				7071	Spain			gbif	Group		FUND. BIODIVERSIDAD	41.95885292335958		-3.4212316571022767	http://gbif.org/occurrence/1142952244		Native	Extant	silene coutinhoi	Resident		;;;;;
HUMAN_OBSERVATION	2592676	gbif_FUND. BIODIVERSIDAD_1142952249		ANTHOS				707	Spain			gbif	Group		FUND. BIODIVERSIDAD	41.99885466125286		-3.341230861869701	http://gbif.org/occurrence/1142952249		Native	Extant	silene coutinhoi	Resident		;;;;;
HUMAN_OBSERVATION	2592673	gbif_FUND. BIODIVERSIDAD_1142952266		ANTHOS				7071	Spain			gbif	Group		FUND. BIODIVERSIDAD	42.04885360556959		-3.5412357492903697	http://gbif.org/occurrence/1142952266		Native	Extant	silene coutinhoi	Resident		;;;;;
HUMAN_OBSERVATION	2592677	gbif_FUND. BIODIVERSIDAD_1142971441		ANTHOS				707	Spain			gbif	Group		FUND. BIODIVERSIDAD	41.878851174023666		-3.421230114642534	http://gbif.org/occurrence/1142971441		Native	Extant	silene coutinhoi	Resident		;;;;;
HUMAN_OBSERVATION	2592680	gbif_FUND. BIODIVERSIDAD_1142971450		ANTHOS				707	Spain			gbif	Group		FUND. BIODIVERSIDAD	41.96885228117457		-3.5012334163206305	http://gbif.org/occurrence/1142971450		Native	Extant	silene coutinhoi	Resident		;;;;;
HUMAN_OBSERVATION	2592679	gbif_FUND. BIODIVERSIDAD_1142973986		ANTHOS				707	Spain			gbif	Group		FUND. BIODIVERSIDAD	41.608843601564544		-3.581228065615556	http://gbif.org/occurrence/1142973986		Native	Extant	silene coutinhoi	Resident		;;;;;
HUMAN_OBSERVATION	2592675	gbif_FUND. BIODIVERSIDAD_1142973992		ANTHOS				707	Spain			gbif	Group		FUND. BIODIVERSIDAD	41.918851617590704		-3.4612316680089057	http://gbif.org/occurrence/1142973992		Native	Extant	silene coutinhoi	Resident		;;;;;
HUMAN_OBSERVATION	2592674	gbif_FUND. BIODIVERSIDAD_1142974022		ANTHOS				707	Spain			gbif	Group		FUND. BIODIVERSIDAD	41.918851617590704		-3.4612316680089057	http://gbif.org/occurrence/1142974022		Native	Extant	silene coutinhoi	Resident		;;;;;
HUMAN_OBSERVATION	2718423	gbif_FUND. BIODIVERSIDAD_1143074552		ANTHOS				707	Spain			gbif	Group		FUND. BIODIVERSIDAD	42.38882068142222		-7.2013122441098565	http://gbif.org/occurrence/1143074552		Native	Extant	silene coutinhoi	Resident		;;;;;
HUMAN_OBSERVATION	2718424	gbif_FUND. BIODIVERSIDAD_1143074562		ANTHOS				707	Spain			gbif	Group		FUND. BIODIVERSIDAD	42.448816453161776		-7.691322511563007	http://gbif.org/occurrence/1143074562		Native	Extant	silene coutinhoi	Resident		;;;;;
HUMAN_OBSERVATION	2720927	gbif_FUND. BIODIVERSIDAD_1143077347		ANTHOS				707	Spain			gbif	Group		FUND. BIODIVERSIDAD	41.828834813688786		-4.831256429520753	http://gbif.org/occurrence/1143077347		Native	Extant	silene coutinhoi	Resident		;;;;;
HUMAN_OBSERVATION	2285381	gbif_FUND. BIODIVERSIDAD_1143093130		ANTHOS				7071	Portugal			gbif	Group		FUND. BIODIVERSIDAD	40.77877675998494		-8.111296798371582	http://gbif.org/occurrence/1143093130		Native	Extant	silene coutinhoi	Resident		;;;;;
HUMAN_OBSERVATION	2325470	gbif_FUND. BIODIVERSIDAD_1143098788		ANTHOS				7071	Portugal			gbif	Group		FUND. BIODIVERSIDAD	39.60876021677801		-7.541264677619726	http://gbif.org/occurrence/1143098788		Native	Extant	silene coutinhoi	Resident		;;;;;
HUMAN_OBSERVATION	2325469	gbif_FUND. BIODIVERSIDAD_1143098799		ANTHOS				7071	Portugal			gbif	Group		FUND. BIODIVERSIDAD	39.32875733668931		-7.321255676627246	http://gbif.org/occurrence/1143098799		Native	Extant	silene coutinhoi	Resident		;;;;;
HUMAN_OBSERVATION	2345774	gbif_FUND. BIODIVERSIDAD_1143099475		ANTHOS				7071	Portugal			gbif	Group		FUND. BIODIVERSIDAD	37.3587089152821		-8.601243980012388	http://gbif.org/occurrence/1143099475		Native	Extant	silene coutinhoi	Resident		;;;;;
HUMAN_OBSERVATION	2492772	gbif_FUND. BIODIVERSIDAD_1143101716		ANTHOS				7071	Portugal			gbif	Group		FUND. BIODIVERSIDAD	41.75880779981936		-7.141298400302322	http://gbif.org/occurrence/1143101716		Native	Extant	silene coutinhoi	Resident		;;;;;
HUMAN_OBSERVATION	2492777	gbif_FUND. BIODIVERSIDAD_1143101728		ANTHOS				707	Portugal			gbif	Group		FUND. BIODIVERSIDAD	41.19880095680311		-6.701279299174609	http://gbif.org/occurrence/1143101728		Native	Extant	silene coutinhoi	Resident		;;;;;
HUMAN_OBSERVATION	2492770	gbif_FUND. BIODIVERSIDAD_1143101731		ANTHOS				707	Portugal			gbif	Group		FUND. BIODIVERSIDAD	41.60881119114899		-6.551284528811916	http://gbif.org/occurrence/1143101731		Native	Extant	silene coutinhoi	Resident		;;;;;
HUMAN_OBSERVATION	2492776	gbif_FUND. BIODIVERSIDAD_1143101732		ANTHOS				707	Portugal			gbif	Group		FUND. BIODIVERSIDAD	41.39880400828199		-6.801285033020189	http://gbif.org/occurrence/1143101732		Native	Extant	silene coutinhoi	Resident		;;;;;
HUMAN_OBSERVATION	2492775	gbif_FUND. BIODIVERSIDAD_1143101747		ANTHOS				7071	Portugal			gbif	Group		FUND. BIODIVERSIDAD	41.21879771937894		-7.0312857512818745	http://gbif.org/occurrence/1143101747		Native	Extant	silene coutinhoi	Resident		;;;;;
HUMAN_OBSERVATION	2492768	gbif_FUND. BIODIVERSIDAD_1143101748		ANTHOS				7071	Portugal			gbif	Group		FUND. BIODIVERSIDAD	41.748813048515366		-6.651289149253744	http://gbif.org/occurrence/1143101748		Native	Extant	silene coutinhoi	Resident		;;;;;
HUMAN_OBSERVATION	2492773	gbif_FUND. BIODIVERSIDAD_1143101762		ANTHOS				707	Portugal			gbif	Group		FUND. BIODIVERSIDAD	41.60881119114899		-6.551284528811916	http://gbif.org/occurrence/1143101762		Native	Extant	silene coutinhoi	Resident		;;;;;
HUMAN_OBSERVATION	2492771	gbif_FUND. BIODIVERSIDAD_1143101765		ANTHOS				7071	Portugal			gbif	Group		FUND. BIODIVERSIDAD	41.66880589587554		-7.14129661018204	http://gbif.org/occurrence/1143101765		Native	Extant	silene coutinhoi	Resident		;;;;;
HUMAN_OBSERVATION	2883740	gbif_FUND. BIODIVERSIDAD_1143252125		ANTHOS				7071	Portugal			gbif	Group		FUND. BIODIVERSIDAD	41.398804119114004		-6.791284848668955	http://gbif.org/occurrence/1143252125		Native	Extant	silene coutinhoi	Resident		;;;;;
PRESERVED_SPECIMEN	90858-1	gbif_SALA_143002424		SALA	J. Hernández & E. Rico			15000	Portugal			gbif	Group	J. Hernández & E. Rico	SALA	41.330002		-6.44	http://gbif.org/occurrence/143002424		Native	Extant	silene coutinhoi	Resident		;;;;;
PRESERVED_SPECIMEN	94480-1	gbif_SALA_143002467		SALA	J. A. Alejandre & J. A. Arizaleta			15000	Spain			gbif	Group		SALA	41.919998		-1.99	http://gbif.org/occurrence/143002467		Native	Extant	silene coutinhoi	Resident		;;;;;
HUMAN_OBSERVATION	1113139	gbif_FUND. BIODIVERSIDAD_237502702		ANTHOS				7071	Spain			gbif	Group		FUND. BIODIVERSIDAD	40.85881553104536		-4.721235811395441	http://gbif.org/occurrence/237502702		Native	Extant	silene coutinhoi	Resident		;;;;;
HUMAN_OBSERVATION	1114100	gbif_FUND. BIODIVERSIDAD_237502703		ANTHOS				707	Spain			gbif	Group		FUND. BIODIVERSIDAD	41.31883429176269		-3.8712281860195534	http://gbif.org/occurrence/237502703		Native	Extant	silene coutinhoi	Resident		;;;;;
HUMAN_OBSERVATION	1114101	gbif_FUND. BIODIVERSIDAD_237502704		ANTHOS				707	Spain			gbif	Group		FUND. BIODIVERSIDAD	41.298834940261536		-3.7712258763019224	http://gbif.org/occurrence/237502704		Native	Extant	silene coutinhoi	Resident		;;;;;
HUMAN_OBSERVATION	1123677	gbif_FUND. BIODIVERSIDAD_237502751		ANTHOS				7071	Spain			gbif	Group		FUND. BIODIVERSIDAD	41.558816872504266		-5.941272176097579	http://gbif.org/occurrence/237502751		Native	Extant	silene coutinhoi	Resident		;;;;;
HUMAN_OBSERVATION	1127503	gbif_FUND. BIODIVERSIDAD_237502820		ANTHOS				707	Spain			gbif	Group		FUND. BIODIVERSIDAD	41.918851617590704		-3.4612316680089057	http://gbif.org/occurrence/237502820		Native	Extant	silene coutinhoi	Resident		;;;;;
HUMAN_OBSERVATION	1130591	gbif_FUND. BIODIVERSIDAD_237502851		ANTHOS				7071	Spain			gbif	Group		FUND. BIODIVERSIDAD	42.93886403618277		-4.411270460896675	http://gbif.org/occurrence/237502851		Native	Extant	silene coutinhoi	Resident		;;;;;
HUMAN_OBSERVATION	1130592	gbif_FUND. BIODIVERSIDAD_237502852		ANTHOS				707	Spain			gbif	Group		FUND. BIODIVERSIDAD	42.08884722733274		-4.211249576824229	http://gbif.org/occurrence/237502852		Native	Extant	silene coutinhoi	Resident		;;;;;
HUMAN_OBSERVATION	1170681	gbif_FUND. BIODIVERSIDAD_237503154		ANTHOS				7071	Portugal			gbif	Group		FUND. BIODIVERSIDAD	41.84880982383633		-7.131300013388883	http://gbif.org/occurrence/237503154		Native	Extant	silene coutinhoi	Resident		;;;;;
HUMAN_OBSERVATION	1170682	gbif_FUND. BIODIVERSIDAD_237503155		ANTHOS				7071	Portugal			gbif	Group		FUND. BIODIVERSIDAD	41.47881110537662		-6.311277521942257	http://gbif.org/occurrence/237503155		Native	Extant	silene coutinhoi	Resident		;;;;;
HUMAN_OBSERVATION	1170684	gbif_FUND. BIODIVERSIDAD_237503157		ANTHOS				7071	Portugal			gbif	Group		FUND. BIODIVERSIDAD	40.058768958472285		-7.531272777061483	http://gbif.org/occurrence/237503157		Native	Extant	silene coutinhoi	Resident		;;;;;
HUMAN_OBSERVATION	1170685	gbif_FUND. BIODIVERSIDAD_237503158		ANTHOS				7071	Portugal			gbif	Group		FUND. BIODIVERSIDAD	39.32875733668931		-7.321255676627246	http://gbif.org/occurrence/237503158		Native	Extant	silene coutinhoi	Resident		;;;;;
HUMAN_OBSERVATION	1384165	gbif_FUND. BIODIVERSIDAD_237503827		ANTHOS				707	Spain			gbif	Group		FUND. BIODIVERSIDAD	42.4588266023441		-6.811306434348894	http://gbif.org/occurrence/237503827		Native	Extant	silene coutinhoi	Resident		;;;;;
HUMAN_OBSERVATION	1392845	gbif_FUND. BIODIVERSIDAD_237503916		ANTHOS				707	Spain			gbif	Group		FUND. BIODIVERSIDAD	42.60887364236824		-2.8412328951655463	http://gbif.org/occurrence/237503916		Native	Extant	silene coutinhoi	Resident		;;;;;
HUMAN_OBSERVATION	1392846	gbif_FUND. BIODIVERSIDAD_237503917		ANTHOS				707	Spain			gbif	Group		FUND. BIODIVERSIDAD	42.60887364236824		-2.8412328951655463	http://gbif.org/occurrence/237503917		Native	Extant	silene coutinhoi	Resident		;;;;;
HUMAN_OBSERVATION	1392847	gbif_FUND. BIODIVERSIDAD_237503918		ANTHOS				7071	Spain			gbif	Group		FUND. BIODIVERSIDAD	41.03881915208579		-4.731239378085478	http://gbif.org/occurrence/237503918		Native	Extant	silene coutinhoi	Resident		;;;;;
HUMAN_OBSERVATION	1392848	gbif_FUND. BIODIVERSIDAD_237503919		ANTHOS				7071	Spain			gbif	Group		FUND. BIODIVERSIDAD	41.03881915208579		-4.731239378085478	http://gbif.org/occurrence/237503919		Native	Extant	silene coutinhoi	Resident		;;;;;
HUMAN_OBSERVATION	1392849	gbif_FUND. BIODIVERSIDAD_237503920		ANTHOS				7071	Spain			gbif	Group		FUND. BIODIVERSIDAD	40.86881702929775		-4.601233720315481	http://gbif.org/occurrence/237503920		Native	Extant	silene coutinhoi	Resident		;;;;;
HUMAN_OBSERVATION	1392850	gbif_FUND. BIODIVERSIDAD_237503921		ANTHOS				7071	Spain			gbif	Group		FUND. BIODIVERSIDAD	40.86881702929775		-4.601233720315481	http://gbif.org/occurrence/237503921		Native	Extant	silene coutinhoi	Resident		;;;;;
HUMAN_OBSERVATION	1392851	gbif_FUND. BIODIVERSIDAD_237503922		ANTHOS				707	Spain			gbif	Group		FUND. BIODIVERSIDAD	41.918851617590704		-3.4612316680089057	http://gbif.org/occurrence/237503922		Native	Extant	silene coutinhoi	Resident		;;;;;
HUMAN_OBSERVATION	1392852	gbif_FUND. BIODIVERSIDAD_237503923		ANTHOS				707	Spain			gbif	Group		FUND. BIODIVERSIDAD	41.918851617590704		-3.4612316680089057	http://gbif.org/occurrence/237503923		Native	Extant	silene coutinhoi	Resident		;;;;;
HUMAN_OBSERVATION	1392853	gbif_FUND. BIODIVERSIDAD_237503924		ANTHOS				7071	Spain			gbif	Group		FUND. BIODIVERSIDAD	39.598761225657384		-7.431262527456193	http://gbif.org/occurrence/237503924		Native	Extant	silene coutinhoi	Resident		;;;;;
HUMAN_OBSERVATION	1392854	gbif_FUND. BIODIVERSIDAD_237503925		ANTHOS				7071	Spain			gbif	Group		FUND. BIODIVERSIDAD	39.59876633190839		-6.961254076987951	http://gbif.org/occurrence/237503925		Native	Extant	silene coutinhoi	Resident		;;;;;
HUMAN_OBSERVATION	1392855	gbif_FUND. BIODIVERSIDAD_237503926		ANTHOS				7071	Spain			gbif	Group		FUND. BIODIVERSIDAD	39.84878000436198		-6.1412436891943765	http://gbif.org/occurrence/237503926		Native	Extant	silene coutinhoi	Resident		;;;;;
HUMAN_OBSERVATION	1392856	gbif_FUND. BIODIVERSIDAD_237503927		ANTHOS				7071	Spain			gbif	Group		FUND. BIODIVERSIDAD	40.29879165678313		-5.881247139738353	http://gbif.org/occurrence/237503927		Native	Extant	silene coutinhoi	Resident		;;;;;
HUMAN_OBSERVATION	1392857	gbif_FUND. BIODIVERSIDAD_237503928		ANTHOS				7071	Spain			gbif	Group		FUND. BIODIVERSIDAD	40.208791166923696		-5.7612432601907875	http://gbif.org/occurrence/237503928		Native	Extant	silene coutinhoi	Resident		;;;;;
HUMAN_OBSERVATION	1392858	gbif_FUND. BIODIVERSIDAD_237503929		ANTHOS				7071	Spain			gbif	Group		FUND. BIODIVERSIDAD	40.208791166923696		-5.7612432601907875	http://gbif.org/occurrence/237503929		Native	Extant	silene coutinhoi	Resident		;;;;;
HUMAN_OBSERVATION	1392859	gbif_FUND. BIODIVERSIDAD_237503930		ANTHOS				7071	Spain			gbif	Group		FUND. BIODIVERSIDAD	42.478826367211646		-6.871307962788708	http://gbif.org/occurrence/237503930		Native	Extant	silene coutinhoi	Resident		;;;;;
HUMAN_OBSERVATION	1392860	gbif_FUND. BIODIVERSIDAD_237503931		ANTHOS				7071	Spain			gbif	Group		FUND. BIODIVERSIDAD	42.56882834843828		-6.8713098134520605	http://gbif.org/occurrence/237503931		Native	Extant	silene coutinhoi	Resident		;;;;;
HUMAN_OBSERVATION	1392861	gbif_FUND. BIODIVERSIDAD_237503932		ANTHOS				7071	Spain			gbif	Group		FUND. BIODIVERSIDAD	42.56882834843828		-6.8713098134520605	http://gbif.org/occurrence/237503932		Native	Extant	silene coutinhoi	Resident		;;;;;
HUMAN_OBSERVATION	1392862	gbif_FUND. BIODIVERSIDAD_237503933		ANTHOS				7071	Spain			gbif	Group		FUND. BIODIVERSIDAD	42.47882771571833		-6.7513057247467465	http://gbif.org/occurrence/237503933		Native	Extant	silene coutinhoi	Resident		;;;;;
HUMAN_OBSERVATION	1392863	gbif_FUND. BIODIVERSIDAD_237503934		ANTHOS				7071	Spain			gbif	Group		FUND. BIODIVERSIDAD	42.47882771571833		-6.7513057247467465	http://gbif.org/occurrence/237503934		Native	Extant	silene coutinhoi	Resident		;;;;;
HUMAN_OBSERVATION	1392864	gbif_FUND. BIODIVERSIDAD_237503935		ANTHOS				7071	Spain			gbif	Group		FUND. BIODIVERSIDAD	42.468828842591044		-6.631303277431248	http://gbif.org/occurrence/237503935		Native	Extant	silene coutinhoi	Resident		;;;;;
HUMAN_OBSERVATION	1392865	gbif_FUND. BIODIVERSIDAD_237503936		ANTHOS				7071	Spain			gbif	Group		FUND. BIODIVERSIDAD	42.558830938200565		-6.621304935426836	http://gbif.org/occurrence/237503936		Native	Extant	silene coutinhoi	Resident		;;;;;
HUMAN_OBSERVATION	1392866	gbif_FUND. BIODIVERSIDAD_237503937		ANTHOS				7071	Spain			gbif	Group		FUND. BIODIVERSIDAD	42.4588372227518		-5.861288576758711	http://gbif.org/occurrence/237503937		Native	Extant	silene coutinhoi	Resident		;;;;;
HUMAN_OBSERVATION	1392867	gbif_FUND. BIODIVERSIDAD_237503938		ANTHOS				7071	Spain			gbif	Group		FUND. BIODIVERSIDAD	42.468840110215496		-5.6212842225990265	http://gbif.org/occurrence/237503938		Native	Extant	silene coutinhoi	Resident		;;;;;
HUMAN_OBSERVATION	1392868	gbif_FUND. BIODIVERSIDAD_237503939		ANTHOS				7071	Spain			gbif	Group		FUND. BIODIVERSIDAD	42.64884544363861		-5.5012855911613565	http://gbif.org/occurrence/237503939		Native	Extant	silene coutinhoi	Resident		;;;;;
HUMAN_OBSERVATION	1392869	gbif_FUND. BIODIVERSIDAD_237503940		ANTHOS				7071	Spain			gbif	Group		FUND. BIODIVERSIDAD	42.918851397477795		-5.511291318818809	http://gbif.org/occurrence/237503940		Native	Extant	silene coutinhoi	Resident		;;;;;
HUMAN_OBSERVATION	1392870	gbif_FUND. BIODIVERSIDAD_237503941		ANTHOS				7071	Spain			gbif	Group		FUND. BIODIVERSIDAD	42.918851397477795		-5.511291318818809	http://gbif.org/occurrence/237503941		Native	Extant	silene coutinhoi	Resident		;;;;;
HUMAN_OBSERVATION	1392871	gbif_FUND. BIODIVERSIDAD_237503942		ANTHOS				7071	Spain			gbif	Group		FUND. BIODIVERSIDAD	42.91885273383857		-5.391289017355379	http://gbif.org/occurrence/237503942		Native	Extant	silene coutinhoi	Resident		;;;;;
HUMAN_OBSERVATION	1392872	gbif_FUND. BIODIVERSIDAD_237503943		ANTHOS				7071	Spain			gbif	Group		FUND. BIODIVERSIDAD	42.478825017043555		-6.9913101962103825	http://gbif.org/occurrence/237503943		Native	Extant	silene coutinhoi	Resident		;;;;;
HUMAN_OBSERVATION	1392873	gbif_FUND. BIODIVERSIDAD_237503944		ANTHOS				7071	Spain			gbif	Group		FUND. BIODIVERSIDAD	42.93886403618277		-4.411270460896675	http://gbif.org/occurrence/237503944		Native	Extant	silene coutinhoi	Resident		;;;;;
HUMAN_OBSERVATION	1392874	gbif_FUND. BIODIVERSIDAD_237503945		ANTHOS				7071	Spain			gbif	Group		FUND. BIODIVERSIDAD	42.03884678368555		-4.151247435370645	http://gbif.org/occurrence/237503945		Native	Extant	silene coutinhoi	Resident		;;;;;
HUMAN_OBSERVATION	1392875	gbif_FUND. BIODIVERSIDAD_237503946		ANTHOS				7071	Spain			gbif	Group		FUND. BIODIVERSIDAD	42.22886661406298		-2.7012226803636854	http://gbif.org/occurrence/237503946		Native	Extant	silene coutinhoi	Resident		;;;;;
HUMAN_OBSERVATION	1392876	gbif_FUND. BIODIVERSIDAD_237503947		ANTHOS				7071	Spain			gbif	Group		FUND. BIODIVERSIDAD	42.31886990710589		-2.5812220399053865	http://gbif.org/occurrence/237503947		Native	Extant	silene coutinhoi	Resident		;;;;;
HUMAN_OBSERVATION	1392877	gbif_FUND. BIODIVERSIDAD_237503948		ANTHOS				7071	Spain			gbif	Group		FUND. BIODIVERSIDAD	40.8587927690839		-6.811274783227701	http://gbif.org/occurrence/237503948		Native	Extant	silene coutinhoi	Resident		;;;;;
HUMAN_OBSERVATION	1392878	gbif_FUND. BIODIVERSIDAD_237503949		ANTHOS				7071	Spain			gbif	Group		FUND. BIODIVERSIDAD	40.8587927690839		-6.811274783227701	http://gbif.org/occurrence/237503949		Native	Extant	silene coutinhoi	Resident		;;;;;
HUMAN_OBSERVATION	1392879	gbif_FUND. BIODIVERSIDAD_237503950		ANTHOS				7071	Spain			gbif	Group		FUND. BIODIVERSIDAD	40.848793885741095		-6.691272391162062	http://gbif.org/occurrence/237503950		Native	Extant	silene coutinhoi	Resident		;;;;;
HUMAN_OBSERVATION	1392880	gbif_FUND. BIODIVERSIDAD_237503951		ANTHOS				7071	Spain			gbif	Group		FUND. BIODIVERSIDAD	41.20880149511949		-6.671278939842377	http://gbif.org/occurrence/237503951		Native	Extant	silene coutinhoi	Resident		;;;;;
HUMAN_OBSERVATION	1392881	gbif_FUND. BIODIVERSIDAD_237503952		ANTHOS				7071	Spain			gbif	Group		FUND. BIODIVERSIDAD	41.20880149511949		-6.671278939842377	http://gbif.org/occurrence/237503952		Native	Extant	silene coutinhoi	Resident		;;;;;
HUMAN_OBSERVATION	1392882	gbif_FUND. BIODIVERSIDAD_237503953		ANTHOS				7071	Spain			gbif	Group		FUND. BIODIVERSIDAD	41.20880281938315		-6.551276725151361	http://gbif.org/occurrence/237503953		Native	Extant	silene coutinhoi	Resident		;;;;;
HUMAN_OBSERVATION	1392883	gbif_FUND. BIODIVERSIDAD_237503954		ANTHOS				7071	Spain			gbif	Group		FUND. BIODIVERSIDAD	41.20880281938315		-6.551276725151361	http://gbif.org/occurrence/237503954		Native	Extant	silene coutinhoi	Resident		;;;;;
HUMAN_OBSERVATION	1392884	gbif_FUND. BIODIVERSIDAD_237503955		ANTHOS				7071	Spain			gbif	Group		FUND. BIODIVERSIDAD	41.298806013062624		-6.431276247778441	http://gbif.org/occurrence/237503955		Native	Extant	silene coutinhoi	Resident		;;;;;
HUMAN_OBSERVATION	1392885	gbif_FUND. BIODIVERSIDAD_237503956		ANTHOS				7071	Spain			gbif	Group		FUND. BIODIVERSIDAD	41.298806013062624		-6.431276247778441	http://gbif.org/occurrence/237503956		Native	Extant	silene coutinhoi	Resident		;;;;;
HUMAN_OBSERVATION	1392886	gbif_FUND. BIODIVERSIDAD_237503957		ANTHOS				707	Spain			gbif	Group		FUND. BIODIVERSIDAD	41.118812898844666		-5.461254686629848	http://gbif.org/occurrence/237503957		Native	Extant	silene coutinhoi	Resident		;;;;;
HUMAN_OBSERVATION	1392887	gbif_FUND. BIODIVERSIDAD_237503958		ANTHOS				707	Spain			gbif	Group		FUND. BIODIVERSIDAD	41.31883429176269		-3.8712281860195534	http://gbif.org/occurrence/237503958		Native	Extant	silene coutinhoi	Resident		;;;;;
HUMAN_OBSERVATION	1392888	gbif_FUND. BIODIVERSIDAD_237503959		ANTHOS				707	Spain			gbif	Group		FUND. BIODIVERSIDAD	41.31883429176269		-3.8712281860195534	http://gbif.org/occurrence/237503959		Native	Extant	silene coutinhoi	Resident		;;;;;
HUMAN_OBSERVATION	1392889	gbif_FUND. BIODIVERSIDAD_237503960		ANTHOS				707	Spain			gbif	Group		FUND. BIODIVERSIDAD	41.298834940261536		-3.7712258763019224	http://gbif.org/occurrence/237503960		Native	Extant	silene coutinhoi	Resident		;;;;;
HUMAN_OBSERVATION	1392890	gbif_FUND. BIODIVERSIDAD_237503961		ANTHOS				707	Spain			gbif	Group		FUND. BIODIVERSIDAD	41.298834940261536		-3.7712258763019224	http://gbif.org/occurrence/237503961		Native	Extant	silene coutinhoi	Resident		;;;;;
HUMAN_OBSERVATION	1392891	gbif_FUND. BIODIVERSIDAD_237503962		ANTHOS				7071	Spain			gbif	Group		FUND. BIODIVERSIDAD	41.76884101753774		-4.141241996049233	http://gbif.org/occurrence/237503962		Native	Extant	silene coutinhoi	Resident		;;;;;
HUMAN_OBSERVATION	1392892	gbif_FUND. BIODIVERSIDAD_237503963		ANTHOS				7071	Spain			gbif	Group		FUND. BIODIVERSIDAD	41.1988077826869		-6.081267815448354	http://gbif.org/occurrence/237503963		Native	Extant	silene coutinhoi	Resident		;;;;;
HUMAN_OBSERVATION	1392893	gbif_FUND. BIODIVERSIDAD_237503964		ANTHOS				7071	Spain			gbif	Group		FUND. BIODIVERSIDAD	41.1988077826869		-6.081267815448354	http://gbif.org/occurrence/237503964		Native	Extant	silene coutinhoi	Resident		;;;;;
HUMAN_OBSERVATION	1392894	gbif_FUND. BIODIVERSIDAD_237503965		ANTHOS				7071	Spain			gbif	Group		FUND. BIODIVERSIDAD	41.92881822796127		-6.531290498828922	http://gbif.org/occurrence/237503965		Native	Extant	silene coutinhoi	Resident		;;;;;
HUMAN_OBSERVATION	1392895	gbif_FUND. BIODIVERSIDAD_237503966		ANTHOS				7071	Spain			gbif	Group		FUND. BIODIVERSIDAD	41.92881822796127		-6.531290498828922	http://gbif.org/occurrence/237503966		Native	Extant	silene coutinhoi	Resident		;;;;;
HUMAN_OBSERVATION	1392896	gbif_FUND. BIODIVERSIDAD_237503967		ANTHOS				7071	Spain			gbif	Group		FUND. BIODIVERSIDAD	41.92882089543462		-6.291286019761796	http://gbif.org/occurrence/237503967		Native	Extant	silene coutinhoi	Resident		;;;;;
HUMAN_OBSERVATION	1392897	gbif_FUND. BIODIVERSIDAD_237503968		ANTHOS				7071	Spain			gbif	Group		FUND. BIODIVERSIDAD	41.55881555060705		-6.061274421923719	http://gbif.org/occurrence/237503968		Native	Extant	silene coutinhoi	Resident		;;;;;
HUMAN_OBSERVATION	1392898	gbif_FUND. BIODIVERSIDAD_237503969		ANTHOS				7071	Spain			gbif	Group		FUND. BIODIVERSIDAD	41.92882089543462		-6.291286019761796	http://gbif.org/occurrence/237503969		Native	Extant	silene coutinhoi	Resident		;;;;;
HUMAN_OBSERVATION	1392899	gbif_FUND. BIODIVERSIDAD_237503970		ANTHOS				7071	Spain			gbif	Group		FUND. BIODIVERSIDAD	41.29881414293618		-5.691262451133801	http://gbif.org/occurrence/237503970		Native	Extant	silene coutinhoi	Resident		;;;;;
HUMAN_OBSERVATION	1392900	gbif_FUND. BIODIVERSIDAD_237503971		ANTHOS				7071	Spain			gbif	Group		FUND. BIODIVERSIDAD	41.47881913413873		-5.581263859338912	http://gbif.org/occurrence/237503971		Native	Extant	silene coutinhoi	Resident		;;;;;
HUMAN_OBSERVATION	1392901	gbif_FUND. BIODIVERSIDAD_237503972		ANTHOS				7071	Spain			gbif	Group		FUND. BIODIVERSIDAD	41.11881442272109		-5.321252052721967	http://gbif.org/occurrence/237503972		Native	Extant	silene coutinhoi	Resident		;;;;;
HUMAN_OBSERVATION	1392902	gbif_FUND. BIODIVERSIDAD_237503973		ANTHOS				7071	Spain			gbif	Group		FUND. BIODIVERSIDAD	41.31885802307534		-1.6311841950862902	http://gbif.org/occurrence/237503973		Native	Extant	silene coutinhoi	Resident		;;;;;
HUMAN_OBSERVATION	1392903	gbif_FUND. BIODIVERSIDAD_237503974		ANTHOS				7071	Spain			gbif	Group		FUND. BIODIVERSIDAD	41.30886156277092		-1.2711768077615604	http://gbif.org/occurrence/237503974		Native	Extant	silene coutinhoi	Resident		;;;;;
HUMAN_OBSERVATION	1392904	gbif_FUND. BIODIVERSIDAD_237503975		ANTHOS				7071	Portugal			gbif	Group		FUND. BIODIVERSIDAD	39.60876021677801		-7.541264677619726	http://gbif.org/occurrence/237503975		Native	Extant	silene coutinhoi	Resident		;;;;;
HUMAN_OBSERVATION	1392905	gbif_FUND. BIODIVERSIDAD_237503976		ANTHOS				7071	Portugal			gbif	Group		FUND. BIODIVERSIDAD	39.2387543583109		-7.44125620617144	http://gbif.org/occurrence/237503976		Native	Extant	silene coutinhoi	Resident		;;;;;
HUMAN_OBSERVATION	1392906	gbif_FUND. BIODIVERSIDAD_237503977		ANTHOS				7071	Portugal			gbif	Group		FUND. BIODIVERSIDAD	39.32875614400461		-7.431257643302454	http://gbif.org/occurrence/237503977		Native	Extant	silene coutinhoi	Resident		;;;;;
HUMAN_OBSERVATION	1392907	gbif_FUND. BIODIVERSIDAD_237503978		ANTHOS				7071	Portugal			gbif	Group		FUND. BIODIVERSIDAD	39.418757829618215		-7.431259265099635	http://gbif.org/occurrence/237503978		Native	Extant	silene coutinhoi	Resident		;;;;;
HUMAN_OBSERVATION	1392908	gbif_FUND. BIODIVERSIDAD_237503979		ANTHOS				7071	Portugal			gbif	Group		FUND. BIODIVERSIDAD	40.58878599906792		-6.931271848311759	http://gbif.org/occurrence/237503979		Native	Extant	silene coutinhoi	Resident		;;;;;
HUMAN_OBSERVATION	1392909	gbif_FUND. BIODIVERSIDAD_237503980		ANTHOS				7071	Portugal			gbif	Group		FUND. BIODIVERSIDAD	40.94879206563008		-7.041280715929141	http://gbif.org/occurrence/237503980		Native	Extant	silene coutinhoi	Resident		;;;;;
HUMAN_OBSERVATION	1392910	gbif_FUND. BIODIVERSIDAD_237503981		ANTHOS				7071	Portugal			gbif	Group		FUND. BIODIVERSIDAD	40.768789623044015		-6.931275262832189	http://gbif.org/occurrence/237503981		Native	Extant	silene coutinhoi	Resident		;;;;;
HUMAN_OBSERVATION	1392911	gbif_FUND. BIODIVERSIDAD_237503982		ANTHOS				7071	Portugal			gbif	Group		FUND. BIODIVERSIDAD	41.038795231273376		-6.921280251735951	http://gbif.org/occurrence/237503982		Native	Extant	silene coutinhoi	Resident		;;;;;
HUMAN_OBSERVATION	1392912	gbif_FUND. BIODIVERSIDAD_237503983		ANTHOS				7071	Portugal			gbif	Group		FUND. BIODIVERSIDAD	39.878765371182816		-7.541269625783353	http://gbif.org/occurrence/237503983		Native	Extant	silene coutinhoi	Resident		;;;;;
HUMAN_OBSERVATION	1392913	gbif_FUND. BIODIVERSIDAD_237503984		ANTHOS				7071	Portugal			gbif	Group		FUND. BIODIVERSIDAD	39.95877074005883		-7.191264806438324	http://gbif.org/occurrence/237503984		Native	Extant	silene coutinhoi	Resident		;;;;;
HUMAN_OBSERVATION	1392914	gbif_FUND. BIODIVERSIDAD_237503985		ANTHOS				7071	Portugal			gbif	Group		FUND. BIODIVERSIDAD	40.058768958472285		-7.531272777061483	http://gbif.org/occurrence/237503985		Native	Extant	silene coutinhoi	Resident		;;;;;
HUMAN_OBSERVATION	1392915	gbif_FUND. BIODIVERSIDAD_237503986		ANTHOS				7071	Portugal			gbif	Group		FUND. BIODIVERSIDAD	40.148770709810606		-7.531274452034027	http://gbif.org/occurrence/237503986		Native	Extant	silene coutinhoi	Resident		;;;;;
HUMAN_OBSERVATION	1392916	gbif_FUND. BIODIVERSIDAD_237503987		ANTHOS				7071	Portugal			gbif	Group		FUND. BIODIVERSIDAD	41.23877946799349		-8.701316309170458	http://gbif.org/occurrence/237503987		Native	Extant	silene coutinhoi	Resident		;;;;;
HUMAN_OBSERVATION	1392917	gbif_FUND. BIODIVERSIDAD_237503988		ANTHOS				7071	Portugal			gbif	Group		FUND. BIODIVERSIDAD	41.13878940642877		-7.631295128648389	http://gbif.org/occurrence/237503988		Native	Extant	silene coutinhoi	Resident		;;;;;
HUMAN_OBSERVATION	1392918	gbif_FUND. BIODIVERSIDAD_237503989		ANTHOS				7071	Portugal			gbif	Group		FUND. BIODIVERSIDAD	41.22879125550771		-7.631296885916027	http://gbif.org/occurrence/237503989		Native	Extant	silene coutinhoi	Resident		;;;;;
HUMAN_OBSERVATION	1392919	gbif_FUND. BIODIVERSIDAD_237503990		ANTHOS				7071	Portugal			gbif	Group		FUND. BIODIVERSIDAD	41.31879311283011		-7.631298650145851	http://gbif.org/occurrence/237503990		Native	Extant	silene coutinhoi	Resident		;;;;;
HUMAN_OBSERVATION	1392920	gbif_FUND. BIODIVERSIDAD_237503991		ANTHOS				7071	Portugal			gbif	Group		FUND. BIODIVERSIDAD	41.13879207622445		-7.391290770316931	http://gbif.org/occurrence/237503991		Native	Extant	silene coutinhoi	Resident		;;;;;
HUMAN_OBSERVATION	1392921	gbif_FUND. BIODIVERSIDAD_237503992		ANTHOS				7071	Portugal			gbif	Group		FUND. BIODIVERSIDAD	41.038793905029955		-7.041282448626657	http://gbif.org/occurrence/237503992		Native	Extant	silene coutinhoi	Resident		;;;;;
HUMAN_OBSERVATION	1392922	gbif_FUND. BIODIVERSIDAD_237503993		ANTHOS				7071	Portugal			gbif	Group		FUND. BIODIVERSIDAD	41.21879771937894		-7.0312857512818745	http://gbif.org/occurrence/237503993		Native	Extant	silene coutinhoi	Resident		;;;;;
HUMAN_OBSERVATION	1392923	gbif_FUND. BIODIVERSIDAD_237503994		ANTHOS				7071	Portugal			gbif	Group		FUND. BIODIVERSIDAD	41.3988027883953		-6.911287058811035	http://gbif.org/occurrence/237503994		Native	Extant	silene coutinhoi	Resident		;;;;;
HUMAN_OBSERVATION	1392924	gbif_FUND. BIODIVERSIDAD_237503995		ANTHOS				7071	Portugal			gbif	Group		FUND. BIODIVERSIDAD	41.3988027883953		-6.911287058811035	http://gbif.org/occurrence/237503995		Native	Extant	silene coutinhoi	Resident		;;;;;
HUMAN_OBSERVATION	1392925	gbif_FUND. BIODIVERSIDAD_237503996		ANTHOS				7071	Portugal			gbif	Group		FUND. BIODIVERSIDAD	41.67880342502252		-7.3813012111353435	http://gbif.org/occurrence/237503996		Native	Extant	silene coutinhoi	Resident		;;;;;
HUMAN_OBSERVATION	1392926	gbif_FUND. BIODIVERSIDAD_237503997		ANTHOS				7071	Portugal			gbif	Group		FUND. BIODIVERSIDAD	41.75880779981936		-7.141298400302322	http://gbif.org/occurrence/237503997		Native	Extant	silene coutinhoi	Resident		;;;;;
HUMAN_OBSERVATION	1392927	gbif_FUND. BIODIVERSIDAD_237503998		ANTHOS				7071	Portugal			gbif	Group		FUND. BIODIVERSIDAD	41.84880982383633		-7.131300013388883	http://gbif.org/occurrence/237503998		Native	Extant	silene coutinhoi	Resident		;;;;;
HUMAN_OBSERVATION	1392928	gbif_FUND. BIODIVERSIDAD_237503999		ANTHOS				7071	Portugal			gbif	Group		FUND. BIODIVERSIDAD	41.84881384309497		-6.771293362119048	http://gbif.org/occurrence/237503999		Native	Extant	silene coutinhoi	Resident		;;;;;
HUMAN_OBSERVATION	1392929	gbif_FUND. BIODIVERSIDAD_237504000		ANTHOS				7071	Portugal			gbif	Group		FUND. BIODIVERSIDAD	41.938815768204044		-6.771295159819417	http://gbif.org/occurrence/237504000		Native	Extant	silene coutinhoi	Resident		;;;;;
HUMAN_OBSERVATION	1392930	gbif_FUND. BIODIVERSIDAD_237504001		ANTHOS				7071	Portugal			gbif	Group		FUND. BIODIVERSIDAD	41.65881102816767		-6.661287554050553	http://gbif.org/occurrence/237504001		Native	Extant	silene coutinhoi	Resident		;;;;;
HUMAN_OBSERVATION	1392931	gbif_FUND. BIODIVERSIDAD_237504002		ANTHOS				7071	Portugal			gbif	Group		FUND. BIODIVERSIDAD	41.65881102816767		-6.661287554050553	http://gbif.org/occurrence/237504002		Native	Extant	silene coutinhoi	Resident		;;;;;
HUMAN_OBSERVATION	1392932	gbif_FUND. BIODIVERSIDAD_237504003		ANTHOS				7071	Portugal			gbif	Group		FUND. BIODIVERSIDAD	41.47881110537662		-6.311277521942257	http://gbif.org/occurrence/237504003		Native	Extant	silene coutinhoi	Resident		;;;;;
HUMAN_OBSERVATION	1392933	gbif_FUND. BIODIVERSIDAD_237504004		ANTHOS				7071	Portugal			gbif	Group		FUND. BIODIVERSIDAD	41.47881110537662		-6.311277521942257	http://gbif.org/occurrence/237504004		Native	Extant	silene coutinhoi	Resident		;;;;;
HUMAN_OBSERVATION	1392934	gbif_FUND. BIODIVERSIDAD_237504005		ANTHOS				7071	Portugal			gbif	Group		FUND. BIODIVERSIDAD	41.56881045746116		-6.541283556797921	http://gbif.org/occurrence/237504005		Native	Extant	silene coutinhoi	Resident		;;;;;
HUMAN_OBSERVATION	1392935	gbif_FUND. BIODIVERSIDAD_237504006		ANTHOS				7071	Portugal			gbif	Group		FUND. BIODIVERSIDAD	41.56881178609102		-6.421281328682554	http://gbif.org/occurrence/237504006		Native	Extant	silene coutinhoi	Resident		;;;;;
HUMAN_OBSERVATION	1417909	gbif_FUND. BIODIVERSIDAD_237504818		ANTHOS				7071	Spain			gbif	Group		FUND. BIODIVERSIDAD	42.04885360556959		-3.5412357492903697	http://gbif.org/occurrence/237504818		Native	Extant	silene coutinhoi	Resident		;;;;;
HUMAN_OBSERVATION	1466227	gbif_FUND. BIODIVERSIDAD_237505130		ANTHOS				707	Spain			gbif	Group		FUND. BIODIVERSIDAD	42.3288192607952		-7.21131120019681	http://gbif.org/occurrence/237505130		Native	Extant	silene coutinhoi	Resident		;;;;;
HUMAN_OBSERVATION	1468739	gbif_FUND. BIODIVERSIDAD_237505143		ANTHOS				7071	Spain			gbif	Group		FUND. BIODIVERSIDAD	41.41884252234077		-3.3012190105281474	http://gbif.org/occurrence/237505143		Native	Extant	silene coutinhoi	Resident		;;;;;
HUMAN_OBSERVATION	64864	gbif_FUND. BIODIVERSIDAD_237510388		ANTHOS				7071	Spain			gbif	Group		FUND. BIODIVERSIDAD	40.48879794866787		-5.651246390066866	http://gbif.org/occurrence/237510388		Native	Extant	silene coutinhoi	Resident		;;;;;
HUMAN_OBSERVATION	66084	gbif_FUND. BIODIVERSIDAD_237510435		ANTHOS				707	Spain			gbif	Group		FUND. BIODIVERSIDAD	41.10883018229345		-3.841223660314611	http://gbif.org/occurrence/237510435		Native	Extant	silene coutinhoi	Resident		;;;;;
HUMAN_OBSERVATION	66085	gbif_FUND. BIODIVERSIDAD_237510436		ANTHOS				707	Spain			gbif	Group		FUND. BIODIVERSIDAD	41.028837337573016		-3.0112060801004716	http://gbif.org/occurrence/237510436		Native	Extant	silene coutinhoi	Resident		;;;;;
HUMAN_OBSERVATION	90262	gbif_FUND. BIODIVERSIDAD_237511109		ANTHOS				707	Spain			gbif	Group		FUND. BIODIVERSIDAD	41.298834940261536		-3.7712258763019224	http://gbif.org/occurrence/237511109		Native	Extant	silene coutinhoi	Resident		;;;;;
HUMAN_OBSERVATION	972363	gbif_FUND. BIODIVERSIDAD_237511758		ANTHOS				7071	Spain			gbif	Group		FUND. BIODIVERSIDAD	41.31885802307534		-1.6311841950862902	http://gbif.org/occurrence/237511758		Native	Extant	silene coutinhoi	Resident		;;;;;
HUMAN_OBSERVATION	97578	gbif_FUND. BIODIVERSIDAD_237511789		ANTHOS				7071	Spain			gbif	Group		FUND. BIODIVERSIDAD	41.92881822796127		-6.531290498828922	http://gbif.org/occurrence/237511789		Native	Extant	silene coutinhoi	Resident		;;;;;
HUMAN_OBSERVATION	97579	gbif_FUND. BIODIVERSIDAD_237511790		ANTHOS				7071	Spain			gbif	Group		FUND. BIODIVERSIDAD	41.46881354107326		-6.071272853657573	http://gbif.org/occurrence/237511790		Native	Extant	silene coutinhoi	Resident		;;;;;
HUMAN_OBSERVATION,Q-P09117:Silene_coutinhoi_:+,gbif_SIVIM_616714538,,INV,"Bernardos, S.; Cresp�	A.; Aguiar	C.;" Fern�ndez	J. & Amich	F.( 2004) The plant communities of the Rumici indurati-Dianthion lusitani alliance in the Lusitan Duriensean biogeographical sector (NE Portugal and CW Spain). Acta Botanica Gallica 151(2): 147-164""			10000	Spain			gbif	Group	AC08	SIVIM	40.98		-6.74	http://gbif.org/occurrence/616714538		Native	Extant	silene coutinhoi	Resident		;; HUMAN_OBSERVATION	Q-P09131:Silene_coutinhoi_:1	gbif_SIVIM_616714637		INV	Bernardos	S."; Cresp�	A.; Aguiar	C.;" Fern�ndez	J. & Amich	F.( 2004) The plant communities of the Rumici indurati-Dianthion lusitani alliance in the Lusitan Duriensean biogeographical sector (NE Portugal and CW Spain). Acta Botanica Gallica 151(2): 147-164""			10000	Spain			gbif	Group	AC08	SIVIM	42.07		-7.06	http://gbif.org/occurrence/616714637
PRESERVED_SPECIMEN	194686-1	gbif_VAL_895303264		VAL	Juan M. Pisco García & Jesús Martin Morge			707	Spain		2008-07-06T00:00:00.000+0000	gbif	Group	G. Mateo	VAL	41.376		-1.535	http://gbif.org/occurrence/895303264	encinar orientado al N	Native	Extant	silene mellifera	Resident		;;;;;
HUMAN_OBSERVATION	572540	gbif_BDBCV_1500941774		BDBCV-General	G. Mateo Sanz			707	Spain		2008-09-07T00:00:00.000+0000	gbif	Group	G. Mateo Sanz	BDBCV	39.85		-0.85	http://gbif.org/occurrence/1500941774		Native	Extant	silene mellifera	Resident		;;;;;
HUMAN_OBSERVATION	564266	gbif_BDBCV_1500933630		BDBCV-General	G. Mateo Sanz			707	Spain		2008-09-07T00:00:00.000+0000	gbif	Group	G. Mateo Sanz	BDBCV	39.86		-0.84	http://gbif.org/occurrence/1500933630		Native	Extant	silene mellifera	Resident		;;;;;
HUMAN_OBSERVATION	912922	gbif_BDBCV_1501189917		BDBCV-General	G. Mateo Sanz			707	Spain		2008-09-07T00:00:00.000+0000	gbif	Group	G. Mateo Sanz	BDBCV	39.93		-0.92	http://gbif.org/occurrence/1501189917		Native	Extant	silene mellifera	Resident		;;;;;
HUMAN_OBSERVATION	956030	gbif_BDBCV_1501206116		BDBCV-General	G. Mateo Sanz			707	Spain		2008-09-07T00:00:00.000+0000	gbif	Group	G. Mateo Sanz	BDBCV	39.84		-0.87	http://gbif.org/occurrence/1501206116		Native	Extant	silene mellifera	Resident		;;;;;
HUMAN_OBSERVATION	563947	gbif_BDBCV_1500933326		BDBCV-General	G. Mateo Sanz			707	Spain		2008-09-07T00:00:00.000+0000	gbif	Group	G. Mateo Sanz	BDBCV	39.84		-0.85	http://gbif.org/occurrence/1500933326		Native	Extant	silene mellifera	Resident		;;;;;
HUMAN_OBSERVATION	564105	gbif_BDBCV_1500933442		BDBCV-General	G. Mateo Sanz			707	Spain		2008-09-07T00:00:00.000+0000	gbif	Group	G. Mateo Sanz	BDBCV	39.85		-0.84	http://gbif.org/occurrence/1500933442		Native	Extant	silene mellifera	Resident		;;;;;
HUMAN_OBSERVATION	568210	gbif_BDBCV_1500937559		BDBCV-General	G. Mateo Sanz			707	Spain		2008-09-07T00:00:00.000+0000	gbif	Group	G. Mateo Sanz	BDBCV	39.96		-0.92	http://gbif.org/occurrence/1500937559		Native	Extant	silene mellifera	Resident		;;;;;
HUMAN_OBSERVATION	570349	gbif_BDBCV_1500939677		BDBCV-General	G. Mateo Sanz			707	Spain		2008-09-07T00:00:00.000+0000	gbif	Group	G. Mateo Sanz	BDBCV	39.8		-0.88	http://gbif.org/occurrence/1500939677		Native	Extant	silene mellifera	Resident		;;;;;
HUMAN_OBSERVATION	956035	gbif_BDBCV_1501206149		BDBCV-General	G. Mateo Sanz			707	Spain		2008-09-07T00:00:00.000+0000	gbif	Group	G. Mateo Sanz	BDBCV	39.85		-0.86	http://gbif.org/occurrence/1501206149		Native	Extant	silene mellifera	Resident		;;;;;
HUMAN_OBSERVATION	919845	gbif_BDBCV_1501943883		BDBCV-General	G. Mateo Sanz			707	Spain		2008-09-07T00:00:00.000+0000	gbif	Group	G. Mateo Sanz	BDBCV	39.95		-0.94	http://gbif.org/occurrence/1501943883		Native	Extant	silene mellifera	Resident		;;;;;
HUMAN_OBSERVATION	946354	gbif_BDBCV_1501960372		BDBCV-General	G. Mateo Sanz			707	Spain		2008-09-07T00:00:00.000+0000	gbif	Group	G. Mateo Sanz	BDBCV	39.93		-0.91	http://gbif.org/occurrence/1501960372		Native	Extant	silene mellifera	Resident		;;;;;
HUMAN_OBSERVATION	927632	gbif_BDBCV_1501948650		BDBCV-General	G. Mateo Sanz			707	Spain		2008-09-07T00:00:00.000+0000	gbif	Group	G. Mateo Sanz	BDBCV	39.85		-0.87	http://gbif.org/occurrence/1501948650		Native	Extant	silene mellifera	Resident		;;;;;
HUMAN_OBSERVATION	563798	gbif_BDBCV_1500933171		BDBCV-General	G. Mateo Sanz			707	Spain		2008-09-07T00:00:00.000+0000	gbif	Group	G. Mateo Sanz	BDBCV	39.84		-0.86	http://gbif.org/occurrence/1500933171		Native	Extant	silene mellifera	Resident		;;;;;
HUMAN_OBSERVATION	568643	gbif_BDBCV_1500937922		BDBCV-General	J. E. Oltra Benavent			707	Spain		2008-10-21T00:00:00.000+0000	gbif	Group	J. E. Oltra Benavent	BDBCV	39.68		-0.41	http://gbif.org/occurrence/1500937922		Native	Extant	silene mellifera	Resident		;;;;;
HUMAN_OBSERVATION	911041	gbif_BDBCV_1501189212		BDBCV-General	G. Mateo Sanz			707	Spain		2007-02-18T00:00:00.000+0000	gbif	Group	G. Mateo Sanz	BDBCV	39.84		-0.25	http://gbif.org/occurrence/1501189212		Native	Extant	silene mellifera	Resident		;;;;;
HUMAN_OBSERVATION	398099	gbif_BDBCV_1500768086		BDBCV-General	G. Mateo Sanz			707	Spain		2007-02-18T00:00:00.000+0000	gbif	Group	G. Mateo Sanz	BDBCV	39.85		-0.25	http://gbif.org/occurrence/1500768086		Native	Extant	silene mellifera	Resident		;;;;;
HUMAN_OBSERVATION	925881	gbif_BDBCV_1501194798		BDBCV-General	G. Mateo Sanz			707	Spain		2007-02-18T00:00:00.000+0000	gbif	Group	G. Mateo Sanz	BDBCV	39.85		-0.24	http://gbif.org/occurrence/1501194798		Native	Extant	silene mellifera	Resident		;;;;;
HUMAN_OBSERVATION	925871	gbif_BDBCV_1501194793		BDBCV-General	G. Mateo Sanz			707	Spain		2007-02-18T00:00:00.000+0000	gbif	Group	G. Mateo Sanz	BDBCV	39.85		-0.25	http://gbif.org/occurrence/1501194793		Native	Extant	silene mellifera	Resident		;;;;;
HUMAN_OBSERVATION	318486	gbif_BDBCV_1500690065		BDBCV-General	J. E. Oltra Benavent			707	Spain		2007-03-12T00:00:00.000+0000	gbif	Group	J. E. Oltra Benavent	BDBCV	38.74		-0.83	http://gbif.org/occurrence/1500690065		Native	Extant	silene mellifera	Resident		;;;;;
HUMAN_OBSERVATION	318483	gbif_BDBCV_1500690063		BDBCV-General	J. E. Oltra Benavent			707	Spain		2007-03-07T00:00:00.000+0000	gbif	Group	J. E. Oltra Benavent	BDBCV	39.01		-0.26	http://gbif.org/occurrence/1500690063		Native	Extant	silene mellifera	Resident		;;;;;
HUMAN_OBSERVATION	318485	gbif_BDBCV_1500690129		BDBCV-General	J. E. Oltra Benavent			707	Spain		2007-04-18T00:00:00.000+0000	gbif	Group	J. E. Oltra Benavent	BDBCV	38.8		-0.49	http://gbif.org/occurrence/1500690129		Native	Extant	silene mellifera	Resident		;;;;;
HUMAN_OBSERVATION	481066	gbif_BDBCV_1500850733		BDBCV-General	G. Mateo Sanz			707	Spain		2007-04-11T00:00:00.000+0000	gbif	Group	G. Mateo Sanz	BDBCV	40.13		-1.36	http://gbif.org/occurrence/1500850733		Native	Extant	silene mellifera	Resident		;;;;;
HUMAN_OBSERVATION	457867	gbif_BDBCV_1500827508		BDBCV-General	G. Mateo Sanz			707	Spain		2007-04-12T00:00:00.000+0000	gbif	Group	G. Mateo Sanz	BDBCV	40.14		-1.42	http://gbif.org/occurrence/1500827508		Native	Extant	silene mellifera	Resident		;;;;;
HUMAN_OBSERVATION	481065	gbif_BDBCV_1500850717		BDBCV-General	G. Mateo Sanz			707	Spain		2007-04-11T00:00:00.000+0000	gbif	Group	G. Mateo Sanz	BDBCV	40.14		-1.37	http://gbif.org/occurrence/1500850717		Native	Extant	silene mellifera	Resident		;;;;;
HUMAN_OBSERVATION	481064	gbif_BDBCV_1500850747		BDBCV-General	G. Mateo Sanz			707	Spain		2007-04-11T00:00:00.000+0000	gbif	Group	G. Mateo Sanz	BDBCV	40.14		-1.38	http://gbif.org/occurrence/1500850747		Native	Extant	silene mellifera	Resident		;;;;;
HUMAN_OBSERVATION	318484	gbif_BDBCV_1500690090		BDBCV-General	J. E. Oltra Benavent			707	Spain		2007-04-26T00:00:00.000+0000	gbif	Group	J. E. Oltra Benavent	BDBCV	38.85		-0.74	http://gbif.org/occurrence/1500690090		Native	Extant	silene mellifera	Resident		;;;;;
HUMAN_OBSERVATION	362012	gbif_BDBCV_1500732827		BDBCV-General	L. Serra Laliga | A. Bort | P. Serra			707	Spain		2007-04-08T00:00:00.000+0000	gbif	Group	L. Serra Laliga | A. Bort | P. Serra	BDBCV	38.63		-0.55	http://gbif.org/occurrence/1500732827		Native	Extant	silene mellifera	Resident		;;;;;
HUMAN_OBSERVATION	318489	gbif_BDBCV_1500690115		BDBCV-General	J. E. Oltra Benavent | A. Navarro Peris			707	Spain		2007-05-31T00:00:00.000+0000	gbif	Group	J. E. Oltra Benavent | A. Navarro Peris	BDBCV	39.52		-0.83	http://gbif.org/occurrence/1500690115		Native	Extant	silene mellifera	Resident		;;;;;
HUMAN_OBSERVATION	135392	gbif_REDIAM-CMA_232966670		REDIAM-VEGE10				15000	Spain		2007-05-17T00:00:00.000+0000	gbif	Group		REDIAM-CMA	37.539807		-3.829881	http://gbif.org/occurrence/232966670		Native	Extant	silene mellifera	Resident		;;;;;
HUMAN_OBSERVATION	318488	gbif_BDBCV_1500690095		BDBCV-General	J. E. Oltra Benavent			707	Spain		2007-05-09T00:00:00.000+0000	gbif	Group	J. E. Oltra Benavent	BDBCV	38.82		-0.44	http://gbif.org/occurrence/1500690095		Native	Extant	silene mellifera	Resident		;;;;;
HUMAN_OBSERVATION	408482	gbif_REDIAM-CMA_232967306		REDIAM-VEGE10				15000	Spain		2007-05-31T00:00:00.000+0000	gbif	Group		REDIAM-CMA	37.539391		-3.829989	http://gbif.org/occurrence/232967306		Native	Extant	silene mellifera	Resident		;;;;;
HUMAN_OBSERVATION	318492	gbif_BDBCV_1500690109		BDBCV-General	J. E. Oltra Benavent			707	Spain		2007-05-03T00:00:00.000+0000	gbif	Group	J. E. Oltra Benavent	BDBCV	39.01		-0.26	http://gbif.org/occurrence/1500690109		Native	Extant	silene mellifera	Resident		;;;;;
PRESERVED_SPECIMEN,105716-1,gbif_LEB_1851363454,,LEB,M.Ladero & S.Rivas-Martínez,,,707,Spain,,2007-06-12T00:00:00.000+0000,gbif,Group,M.Ladero,LEB,37.892,,-6.617,http://gbif.org/occurrence/1851363454,"Orla de bosque, sobre calizas, Origanion virentis",Native,Extant,silene mellifera,Resident,,;;;;;
HUMAN_OBSERVATION	369907	gbif_BDBCV_1500740481		BDBCV-General	V. Deltoro TorrÃ³ | S. Fos MartÃ­n			707	Spain		2007-06-26T00:00:00.000+0000	gbif	Group	V. Deltoro TorrÃ³ | S. Fos MartÃ­n	BDBCV	39.43		-0.91	http://gbif.org/occurrence/1500740481		Native	Extant	silene mellifera	Resident		;;;;;
HUMAN_OBSERVATION	362011	gbif_BDBCV_1500732834		BDBCV-General	L. Serra Laliga | A. Bort | P. Serra			707	Spain		2007-06-10T00:00:00.000+0000	gbif	Group	L. Serra Laliga | A. Bort | P. Serra	BDBCV	38.71		-0.17	http://gbif.org/occurrence/1500732834		Native	Extant	silene mellifera	Resident		;;;;;
HUMAN_OBSERVATION	320716	gbif_BDBCV_1500692208		BDBCV-General	J. GÃ¼emes Heras | P. Vera GarcÃ­a | E. CarriÃ³ GonzÃ¡lez | P. Blasco			707	Spain		2007-06-05T00:00:00.000+0000	gbif	Group	J. GÃ¼emes Heras | P. Vera GarcÃ­a | E. CarriÃ³ GonzÃ¡lez | P. Blasco	BDBCV	40.23		-0.4	http://gbif.org/occurrence/1500692208		Native	Extant	silene mellifera	Resident		;;;;;
HUMAN_OBSERVATION	378341	gbif_BDBCV_1500748508		BDBCV-General	J. GÃ¼emes Heras | P. Vera GarcÃ­a | E. CarriÃ³ GonzÃ¡lez | P. Blasco			707	Spain		2007-06-05T00:00:00.000+0000	gbif	Group	J. GÃ¼emes Heras | P. Vera GarcÃ­a | E. CarriÃ³ GonzÃ¡lez | P. Blasco	BDBCV	40.23		-0.4	http://gbif.org/occurrence/1500748508		Native	Extant	silene mellifera	Resident		;;;;;
HUMAN_OBSERVATION	369908	gbif_BDBCV_1500740477		BDBCV-General	V. Deltoro TorrÃ³ | S. Fos MartÃ­n			707	Spain		2007-06-26T00:00:00.000+0000	gbif	Group	V. Deltoro TorrÃ³ | S. Fos MartÃ­n	BDBCV	39.43		-0.9	http://gbif.org/occurrence/1500740477		Native	Extant	silene mellifera	Resident		;;;;;
HUMAN_OBSERVATION	292970	gbif_BDBCV_1500667151		BDBCV-General	V. Deltoro TorrÃ³ | J. E. Oltra Benavent			707	Spain		2007-06-26T00:00:00.000+0000	gbif	Group	V. Deltoro TorrÃ³ | J. E. Oltra Benavent	BDBCV	39.62		-0.97	http://gbif.org/occurrence/1500667151		Native	Extant	silene mellifera	Resident		;;;;;
HUMAN_OBSERVATION	362026	gbif_BDBCV_1500732852		BDBCV-General	L. Serra Laliga			707	Spain		2007-06-22T00:00:00.000+0000	gbif	Group	L. Serra Laliga	BDBCV	38.67		-0.48	http://gbif.org/occurrence/1500732852		Native	Extant	silene mellifera	Resident		;;;;;
HUMAN_OBSERVATION	362021	gbif_BDBCV_1500732802		BDBCV-General	L. Serra Laliga			707	Spain		2007-06-22T00:00:00.000+0000	gbif	Group	L. Serra Laliga	BDBCV	38.67		-0.51	http://gbif.org/occurrence/1500732802		Native	Extant	silene mellifera	Resident		;;;;;
HUMAN_OBSERVATION	362028	gbif_BDBCV_1500732816		BDBCV-General	L. Serra Laliga			707	Spain		2007-06-22T00:00:00.000+0000	gbif	Group	L. Serra Laliga	BDBCV	38.66		-0.51	http://gbif.org/occurrence/1500732816		Native	Extant	silene mellifera	Resident		;;;;;
HUMAN_OBSERVATION	295170	gbif_BDBCV_1500669321		BDBCV-General	J. PÃ©rez Botella			707	Spain		2007-06-15T00:00:00.000+0000	gbif	Group	J. PÃ©rez Botella	BDBCV	38.7		-0.16	http://gbif.org/occurrence/1500669321		Native	Extant	silene mellifera	Resident		;;;;;
HUMAN_OBSERVATION	292971	gbif_BDBCV_1500667177		BDBCV-General	V. Deltoro TorrÃ³ | S. Fos MartÃ­n			707	Spain		2007-06-26T00:00:00.000+0000	gbif	Group	V. Deltoro TorrÃ³ | S. Fos MartÃ­n	BDBCV	39.43		-0.91	http://gbif.org/occurrence/1500667177		Native	Extant	silene mellifera	Resident		;;;;;
PRESERVED_SPECIMEN,66223-1,gbif_MGC_235573073,,MGC-Cormof,"B. Cabezudo, A. V. Pérez Latorre, G. Caballero & F. Soriguer",,,707,Spain,,2007-06-05T00:00:00.000+0000,gbif,Group,F. Soriguer,MGC,36.939,,-3.971,http://gbif.org/occurrence/235573073,Dolomías. Talud con kakiritas. Orientación Norte,Native,Extant,silene mellifera,Resident,,;;;;;
HUMAN_OBSERVATION	362023	gbif_BDBCV_1500732793		BDBCV-General	L. Serra Laliga			707	Spain		2007-06-20T00:00:00.000+0000	gbif	Group	L. Serra Laliga	BDBCV	38.66		-0.53	http://gbif.org/occurrence/1500732793		Native	Extant	silene mellifera	Resident		;;;;;
HUMAN_OBSERVATION	362027	gbif_BDBCV_1500732792		BDBCV-General	L. Serra Laliga			707	Spain		2007-06-22T00:00:00.000+0000	gbif	Group	L. Serra Laliga	BDBCV	38.67		-0.5	http://gbif.org/occurrence/1500732792		Native	Extant	silene mellifera	Resident		;;;;;
HUMAN_OBSERVATION	372106	gbif_BDBCV_1500742643		BDBCV-General	J. PÃ©rez Botella			707	Spain		2007-06-15T00:00:00.000+0000	gbif	Group	J. PÃ©rez Botella	BDBCV	38.7		-0.16	http://gbif.org/occurrence/1500742643		Native	Extant	silene mellifera	Resident		;;;;;
HUMAN_OBSERVATION	292972	gbif_BDBCV_1500667175		BDBCV-General	V. Deltoro TorrÃ³ | S. Fos MartÃ­n			707	Spain		2007-06-26T00:00:00.000+0000	gbif	Group	V. Deltoro TorrÃ³ | S. Fos MartÃ­n	BDBCV	39.43		-0.9	http://gbif.org/occurrence/1500667175		Native	Extant	silene mellifera	Resident		;;;;;
HUMAN_OBSERVATION	318487	gbif_BDBCV_1500690070		BDBCV-General	V. Deltoro TorrÃ³ | J. E. Oltra Benavent			707	Spain		2007-07-05T00:00:00.000+0000	gbif	Group	V. Deltoro TorrÃ³ | J. E. Oltra Benavent	BDBCV	39.96		-1.09	http://gbif.org/occurrence/1500690070		Native	Extant	silene mellifera	Resident		;;;;;
HUMAN_OBSERVATION	292973	gbif_BDBCV_1500667203		BDBCV-General	V. Deltoro TorrÃ³ | J. E. Oltra Benavent			707	Spain		2007-07-05T00:00:00.000+0000	gbif	Group	V. Deltoro TorrÃ³ | J. E. Oltra Benavent	BDBCV	39.95		-1.15	http://gbif.org/occurrence/1500667203		Native	Extant	silene mellifera	Resident		;;;;;
HUMAN_OBSERVATION	292974	gbif_BDBCV_1500667153		BDBCV-General	V. Deltoro TorrÃ³ | J. E. Oltra Benavent			707	Spain		2007-07-05T00:00:00.000+0000	gbif	Group	V. Deltoro TorrÃ³ | J. E. Oltra Benavent	BDBCV	39.96		-1.14	http://gbif.org/occurrence/1500667153		Native	Extant	silene mellifera	Resident		;;;;;
HUMAN_OBSERVATION	295167	gbif_BDBCV_1500669297		BDBCV-General	J. E. Oltra Benavent			707	Spain		2007-08-31T00:00:00.000+0000	gbif	Group	J. E. Oltra Benavent	BDBCV	38.87		-0.33	http://gbif.org/occurrence/1500669297		Native	Extant	silene mellifera	Resident		;;;;;
HUMAN_OBSERVATION	318490	gbif_BDBCV_1500690099		BDBCV-General	J. E. Oltra Benavent			707	Spain		2007-08-03T00:00:00.000+0000	gbif	Group	J. E. Oltra Benavent	BDBCV	40.07		-1.08	http://gbif.org/occurrence/1500690099		Native	Extant	silene mellifera	Resident		;;;;;
HUMAN_OBSERVATION	318491	gbif_BDBCV_1500690127		BDBCV-General	J. E. Oltra Benavent			707	Spain		2007-08-01T00:00:00.000+0000	gbif	Group	J. E. Oltra Benavent	BDBCV	39.84		-1.2	http://gbif.org/occurrence/1500690127		Native	Extant	silene mellifera	Resident		;;;;;
HUMAN_OBSERVATION	295168	gbif_BDBCV_1500669330		BDBCV-General	J. E. Oltra Benavent			707	Spain		2007-09-21T00:00:00.000+0000	gbif	Group	J. E. Oltra Benavent	BDBCV	38.83		-0.4	http://gbif.org/occurrence/1500669330		Native	Extant	silene mellifera	Resident		;;;;;
HUMAN_OBSERVATION	295166	gbif_BDBCV_1500669326		BDBCV-General	V. Deltoro TorrÃ³ | J. E. Oltra Benavent			707	Spain		2007-09-05T00:00:00.000+0000	gbif	Group	V. Deltoro TorrÃ³ | J. E. Oltra Benavent	BDBCV	39.54		-0.83	http://gbif.org/occurrence/1500669326		Native	Extant	silene mellifera	Resident		;;;;;
HUMAN_OBSERVATION	295169	gbif_BDBCV_1500669334		BDBCV-General	J. E. Oltra Benavent			707	Spain		2007-09-06T00:00:00.000+0000	gbif	Group	J. E. Oltra Benavent	BDBCV	39.68		-0.41	http://gbif.org/occurrence/1500669334		Native	Extant	silene mellifera	Resident		;;;;;
HUMAN_OBSERVATION	362009	gbif_BDBCV_1500732824		BDBCV-General	L. Serra Laliga | A. Bort | F. Requena			707	Spain		2007-10-09T00:00:00.000+0000	gbif	Group	L. Serra Laliga | A. Bort | F. Requena	BDBCV	38.63		-0.57	http://gbif.org/occurrence/1500732824		Native	Extant	silene mellifera	Resident		;;;;;
HUMAN_OBSERVATION	1104053	gbif_BDBCV_1502105484		BDBCV-General	G. Mateo Sanz			707	Spain		2007-11-10T00:00:00.000+0000	gbif	Group	G. Mateo Sanz	BDBCV	39.27		-0.66	http://gbif.org/occurrence/1502105484		Native	Extant	silene mellifera	Resident		;;;;;
HUMAN_OBSERVATION	398986	gbif_BDBCV_1500768949		BDBCV-General	G. Mateo Sanz			707	Spain		2007-11-10T00:00:00.000+0000	gbif	Group	G. Mateo Sanz	BDBCV	39.27		-0.68	http://gbif.org/occurrence/1500768949		Native	Extant	silene mellifera	Resident		;;;;;
HUMAN_OBSERVATION	1104487	gbif_BDBCV_1502105892		BDBCV-General	G. Mateo Sanz			707	Spain		2007-11-10T00:00:00.000+0000	gbif	Group	G. Mateo Sanz	BDBCV	39.28		-0.67	http://gbif.org/occurrence/1502105892		Native	Extant	silene mellifera	Resident		;;;;;
HUMAN_OBSERVATION	1107504	gbif_BDBCV_1502108922		BDBCV-General	G. Mateo Sanz			707	Spain		2007-11-10T00:00:00.000+0000	gbif	Group	G. Mateo Sanz	BDBCV	39.28		-0.66	http://gbif.org/occurrence/1502108922		Native	Extant	silene mellifera	Resident		;;;;;
HUMAN_OBSERVATION	1502909	gbif_BDBCV_1501372102		BDBCV-General	G. Mateo Sanz			707	Spain		2007-11-10T00:00:00.000+0000	gbif	Group	G. Mateo Sanz	BDBCV	39.27		-0.68	http://gbif.org/occurrence/1501372102		Native	Extant	silene mellifera	Resident		;;;;;
HUMAN_OBSERVATION	399562	gbif_BDBCV_1500769551		BDBCV-General	G. Mateo Sanz			707	Spain		2007-11-10T00:00:00.000+0000	gbif	Group	G. Mateo Sanz	BDBCV	39.28		-0.66	http://gbif.org/occurrence/1500769551		Native	Extant	silene mellifera	Resident		;;;;;
HUMAN_OBSERVATION	1124195	gbif_BDBCV_1502125578		BDBCV-General	G. Mateo Sanz			707	Spain		2007-11-10T00:00:00.000+0000	gbif	Group	G. Mateo Sanz	BDBCV	39.28		-0.65	http://gbif.org/occurrence/1502125578		Native	Extant	silene mellifera	Resident		;;;;;
HUMAN_OBSERVATION	415512	gbif_BDBCV_1500785417		BDBCV-General	G. Mateo Sanz			707	Spain		2007-11-10T00:00:00.000+0000	gbif	Group	G. Mateo Sanz	BDBCV	39.28		-0.68	http://gbif.org/occurrence/1500785417		Native	Extant	silene mellifera	Resident		;;;;;
HUMAN_OBSERVATION	1502910	gbif_BDBCV_1501372063		BDBCV-General	G. Mateo Sanz			707	Spain		2007-11-10T00:00:00.000+0000	gbif	Group	G. Mateo Sanz	BDBCV	39.28		-0.68	http://gbif.org/occurrence/1501372063		Native	Extant	silene mellifera	Resident		;;;;;
HUMAN_OBSERVATION	398767	gbif_BDBCV_1500768772		BDBCV-General	G. Mateo Sanz			707	Spain		2007-11-10T00:00:00.000+0000	gbif	Group	G. Mateo Sanz	BDBCV	39.27		-0.66	http://gbif.org/occurrence/1500768772		Native	Extant	silene mellifera	Resident		;;;;;
HUMAN_OBSERVATION	362010	gbif_BDBCV_1500732821		BDBCV-General	L. Serra Laliga | A. Bort | M. J. PicÃ³			707	Spain		2007-11-11T00:00:00.000+0000	gbif	Group	L. Serra Laliga | A. Bort | M. J. PicÃ³	BDBCV	38.65		-0.53	http://gbif.org/occurrence/1500732821		Native	Extant	silene mellifera	Resident		;;;;;
HUMAN_OBSERVATION	362019	gbif_BDBCV_1500732795		BDBCV-General	L. Serra Laliga | J. PÃ©rez Botella			707	Spain		2006-01-19T00:00:00.000+0000	gbif	Group	L. Serra Laliga | J. PÃ©rez Botella	BDBCV	38.78		-0.49	http://gbif.org/occurrence/1500732795		Native	Extant	silene mellifera	Resident		;;;;;
HUMAN_OBSERVATION	362020	gbif_BDBCV_1500732807		BDBCV-General	L. Serra Laliga | J. PÃ©rez Botella			707	Spain		2006-01-19T00:00:00.000+0000	gbif	Group	L. Serra Laliga | J. PÃ©rez Botella	BDBCV	38.78		-0.49	http://gbif.org/occurrence/1500732807		Native	Extant	silene mellifera	Resident		;;;;;
HUMAN_OBSERVATION	1502859	gbif_BDBCV_1501372031		BDBCV-General	G. Mateo Sanz			707	Spain		2006-05-26T00:00:00.000+0000	gbif	Group	G. Mateo Sanz	BDBCV	40.68		0.11	http://gbif.org/occurrence/1501372031		Native	Extant	silene mellifera	Resident		;;;;;
HUMAN_OBSERVATION	245074	gbif_REDIAM-CMA_232966896		REDIAM-VEGE10				15000	Spain		2006-05-09T00:00:00.000+0000	gbif	Group		REDIAM-CMA	37.011348		-3.812973	http://gbif.org/occurrence/232966896		Native	Extant	silene mellifera	Resident		;;;;;
HUMAN_OBSERVATION	11348	gbif_SPBotânica_1075111088		Flora-On	André Carapeto			15000	Portugal		2006-05-29T00:00:00.000+0000	gbif	Group	André Carapeto	SPBotânica	37.36106		-8.60476	http://gbif.org/occurrence/1075111088		Native	present	silene mellifera	Resident		;;;;;
HUMAN_OBSERVATION	138733	gbif_BDBCV_1500521656		BDBCV-General	G. Mateo Sanz			707	Spain		2006-05-26T00:00:00.000+0000	gbif	Group	G. Mateo Sanz	BDBCV	40.68		0.11	http://gbif.org/occurrence/1500521656		Native	Extant	silene mellifera	Resident		;;;;;
HUMAN_OBSERVATION	484027	gbif_BDBCV_1500853667		BDBCV-General	G. Mateo Sanz			707	Spain		2006-06-07T00:00:00.000+0000	gbif	Group	G. Mateo Sanz	BDBCV	39.57		-0.93	http://gbif.org/occurrence/1500853667		Native	Extant	silene mellifera	Resident		;;;;;
HUMAN_OBSERVATION	450592	gbif_BDBCV_1500820274		BDBCV-General	G. Mateo Sanz			707	Spain		2006-06-04T00:00:00.000+0000	gbif	Group	G. Mateo Sanz	BDBCV	39.56		-0.82	http://gbif.org/occurrence/1500820274		Native	Extant	silene mellifera	Resident		;;;;;
HUMAN_OBSERVATION	400912	gbif_BDBCV_1500770882		BDBCV-General	G. Mateo Sanz			707	Spain		2006-06-07T00:00:00.000+0000	gbif	Group	G. Mateo Sanz	BDBCV	39.57		-0.94	http://gbif.org/occurrence/1500770882		Native	Extant	silene mellifera	Resident		;;;;;
HUMAN_OBSERVATION	1502902	gbif_BDBCV_1501372067		BDBCV-General	G. Mateo Sanz			707	Spain		2006-06-04T00:00:00.000+0000	gbif	Group	G. Mateo Sanz	BDBCV	39.52		-0.79	http://gbif.org/occurrence/1501372067		Native	Extant	silene mellifera	Resident		;;;;;
HUMAN_OBSERVATION	483459	gbif_BDBCV_1500853106		BDBCV-General	G. Mateo Sanz			707	Spain		2006-06-04T00:00:00.000+0000	gbif	Group	G. Mateo Sanz	BDBCV	39.55		-0.85	http://gbif.org/occurrence/1500853106		Native	Extant	silene mellifera	Resident		;;;;;
HUMAN_OBSERVATION	439955	gbif_BDBCV_1500809617		BDBCV-General	G. Mateo Sanz			707	Spain		2006-06-04T00:00:00.000+0000	gbif	Group	G. Mateo Sanz	BDBCV	39.55		-0.81	http://gbif.org/occurrence/1500809617		Native	Extant	silene mellifera	Resident		;;;;;
PRESERVED_SPECIMEN,66707-1,gbif_MGC_199506869,,MGC-Cormof,"B. Cabezudo, A. V. Pérez Latorre & O. Gavira",,,707,Spain,,2006-06-07T00:00:00.000+0000,gbif,Group,A. V. Pérez Latorre,MGC,36.991,,-4.197,http://gbif.org/occurrence/199506869,Ladera rocosa sobre calizas,Native,Extant,silene mellifera,Resident,,;;;;;
PRESERVED_SPECIMEN,182604-1,gbif_VAL_895198187,,VAL,"J. Fabado, G. Mateo & C. Torres",,,707,Spain,,2006-06-18T00:00:00.000+0000,gbif,Group,,VAL,40.16,,-1.585,http://gbif.org/occurrence/895198187,,Native,Extant,silene mellifera,Resident,,;;;;;
HUMAN_OBSERVATION	444570	gbif_BDBCV_1500814269		BDBCV-General	G. Mateo Sanz			707	Spain		2006-06-04T00:00:00.000+0000	gbif	Group	G. Mateo Sanz	BDBCV	39.56		-0.81	http://gbif.org/occurrence/1500814269		Native	Extant	silene mellifera	Resident		;;;;;
HUMAN_OBSERVATION	362015	gbif_BDBCV_1500732800		BDBCV-General	E. Laguna Lumbreras | L. Serra Laliga			707	Spain		2006-06-21T00:00:00.000+0000	gbif	Group	E. Laguna Lumbreras | L. Serra Laliga	BDBCV	38.67		-0.54	http://gbif.org/occurrence/1500732800		Native	Extant	silene mellifera	Resident		;;;;;
HUMAN_OBSERVATION	444571	gbif_BDBCV_1500814236		BDBCV-General	G. Mateo Sanz			707	Spain		2006-06-04T00:00:00.000+0000	gbif	Group	G. Mateo Sanz	BDBCV	39.56		-0.8	http://gbif.org/occurrence/1500814236		Native	Extant	silene mellifera	Resident		;;;;;
HUMAN_OBSERVATION	189896	gbif_REDIAM-CMA_232966778		REDIAM-VEGE10				15000	Spain		2006-06-07T00:00:00.000+0000	gbif	Group		REDIAM-CMA	36.948352		-3.196483	http://gbif.org/occurrence/232966778		Native	Extant	silene mellifera	Resident		;;;;;
HUMAN_OBSERVATION	362016	gbif_BDBCV_1500732804		BDBCV-General	L. Serra Laliga | J. Acosta Matarredona			707	Spain		2006-06-22T00:00:00.000+0000	gbif	Group	L. Serra Laliga | J. Acosta Matarredona	BDBCV	38.64		-0.53	http://gbif.org/occurrence/1500732804		Native	Extant	silene mellifera	Resident		;;;;;
HUMAN_OBSERVATION	455746	gbif_BDBCV_1500825424		BDBCV-General	G. Mateo Sanz			707	Spain		2006-06-07T00:00:00.000+0000	gbif	Group	G. Mateo Sanz	BDBCV	39.57		-0.94	http://gbif.org/occurrence/1500825424		Native	Extant	silene mellifera	Resident		;;;;;
HUMAN_OBSERVATION	198059	gbif_REDIAM-CMA_232966808		REDIAM-VEGE10				15000	Spain		2006-06-28T00:00:00.000+0000	gbif	Group		REDIAM-CMA	36.809143		-3.299591	http://gbif.org/occurrence/232966808		Native	Extant	silene mellifera	Resident		;;;;;
HUMAN_OBSERVATION	362017	gbif_BDBCV_1500732866		BDBCV-General	L. Serra Laliga | J. Acosta Matarredona			707	Spain		2006-06-22T00:00:00.000+0000	gbif	Group	L. Serra Laliga | J. Acosta Matarredona	BDBCV	38.64		-0.57	http://gbif.org/occurrence/1500732866		Native	Extant	silene mellifera	Resident		;;;;;
HUMAN_OBSERVATION	447053	gbif_BDBCV_1500816708		BDBCV-General	G. Mateo Sanz			707	Spain		2006-06-04T00:00:00.000+0000	gbif	Group	G. Mateo Sanz	BDBCV	39.56		-0.84	http://gbif.org/occurrence/1500816708		Native	Extant	silene mellifera	Resident		;;;;;
HUMAN_OBSERVATION	398087	gbif_BDBCV_1500768075		BDBCV-General	G. Mateo Sanz			707	Spain		2006-06-04T00:00:00.000+0000	gbif	Group	G. Mateo Sanz	BDBCV	39.55		-0.81	http://gbif.org/occurrence/1500768075		Native	Extant	silene mellifera	Resident		;;;;;
HUMAN_OBSERVATION	484025	gbif_BDBCV_1500853707		BDBCV-General	G. Mateo Sanz			707	Spain		2006-06-07T00:00:00.000+0000	gbif	Group	G. Mateo Sanz	BDBCV	39.58		-0.94	http://gbif.org/occurrence/1500853707		Native	Extant	silene mellifera	Resident		;;;;;
HUMAN_OBSERVATION	484026	gbif_BDBCV_1500853675		BDBCV-General	G. Mateo Sanz			707	Spain		2006-06-07T00:00:00.000+0000	gbif	Group	G. Mateo Sanz	BDBCV	39.56		-0.93	http://gbif.org/occurrence/1500853675		Native	Extant	silene mellifera	Resident		;;;;;
HUMAN_OBSERVATION	472945	gbif_BDBCV_1500842579		BDBCV-General	G. Mateo Sanz			707	Spain		2006-06-07T00:00:00.000+0000	gbif	Group	G. Mateo Sanz	BDBCV	39.55		-0.93	http://gbif.org/occurrence/1500842579		Native	Extant	silene mellifera	Resident		;;;;;
HUMAN_OBSERVATION	444569	gbif_BDBCV_1500814230		BDBCV-General	G. Mateo Sanz			707	Spain		2006-06-04T00:00:00.000+0000	gbif	Group	G. Mateo Sanz	BDBCV	39.55		-0.82	http://gbif.org/occurrence/1500814230		Native	Extant	silene mellifera	Resident		;;;;;
HUMAN_OBSERVATION	442007	gbif_BDBCV_1500811668		BDBCV-General	G. Mateo Sanz			707	Spain		2006-06-04T00:00:00.000+0000	gbif	Group	G. Mateo Sanz	BDBCV	39.55		-0.8	http://gbif.org/occurrence/1500811668		Native	Extant	silene mellifera	Resident		;;;;;
HUMAN_OBSERVATION	483462	gbif_BDBCV_1500853068		BDBCV-General	G. Mateo Sanz			707	Spain		2006-06-04T00:00:00.000+0000	gbif	Group	G. Mateo Sanz	BDBCV	39.55		-0.84	http://gbif.org/occurrence/1500853068		Native	Extant	silene mellifera	Resident		;;;;;
HUMAN_OBSERVATION	362024	gbif_BDBCV_1500732833		BDBCV-General	L. Serra Laliga			707	Spain		2006-06-11T00:00:00.000+0000	gbif	Group	L. Serra Laliga	BDBCV	38.68		-0.53	http://gbif.org/occurrence/1500732833		Native	Extant	silene mellifera	Resident		;;;;;
HUMAN_OBSERVATION	362025	gbif_BDBCV_1500732796		BDBCV-General	L. Serra Laliga			707	Spain		2006-06-11T00:00:00.000+0000	gbif	Group	L. Serra Laliga	BDBCV	38.68		-0.52	http://gbif.org/occurrence/1500732796		Native	Extant	silene mellifera	Resident		;;;;;
HUMAN_OBSERVATION	449759	gbif_BDBCV_1500819483		BDBCV-General	G. Mateo Sanz			707	Spain		2006-06-04T00:00:00.000+0000	gbif	Group	G. Mateo Sanz	BDBCV	39.55		-0.79	http://gbif.org/occurrence/1500819483		Native	Extant	silene mellifera	Resident		;;;;;
HUMAN_OBSERVATION	483461	gbif_BDBCV_1500853121		BDBCV-General	G. Mateo Sanz			707	Spain		2006-06-04T00:00:00.000+0000	gbif	Group	G. Mateo Sanz	BDBCV	39.57		-0.85	http://gbif.org/occurrence/1500853121		Native	Extant	silene mellifera	Resident		;;;;;
HUMAN_OBSERVATION	483460	gbif_BDBCV_1500853090		BDBCV-General	G. Mateo Sanz			707	Spain		2006-06-04T00:00:00.000+0000	gbif	Group	G. Mateo Sanz	BDBCV	39.56		-0.85	http://gbif.org/occurrence/1500853090		Native	Extant	silene mellifera	Resident		;;;;;
HUMAN_OBSERVATION	362014	gbif_BDBCV_1500732784		BDBCV-General	L. Serra Laliga | C. JordÃ¡ SebastiÃ¡			707	Spain		2006-06-27T00:00:00.000+0000	gbif	Group	L. Serra Laliga | C. JordÃ¡ SebastiÃ¡	BDBCV	38.64		-0.52	http://gbif.org/occurrence/1500732784		Native	Extant	silene mellifera	Resident		;;;;;
HUMAN_OBSERVATION	196811	gbif_REDIAM-CMA_232966806		REDIAM-VEGE10				15000	Spain		2006-06-15T00:00:00.000+0000	gbif	Group		REDIAM-CMA	36.856413		-3.337579	http://gbif.org/occurrence/232966806		Native	Extant	silene mellifera	Resident		;;;;;
HUMAN_OBSERVATION	62256	gbif_REDIAM-CMA_232966479		REDIAM-VEGE10				15000	Spain		2006-06-06T00:00:00.000+0000	gbif	Group		REDIAM-CMA	38.449355		-2.87259	http://gbif.org/occurrence/232966479		Native	Extant	silene mellifera	Resident		;;;;;
HUMAN_OBSERVATION	362018	gbif_BDBCV_1500732815		BDBCV-General	L. Serra Laliga | J. CatalÃ¡			707	Spain		2006-06-04T00:00:00.000+0000	gbif	Group	L. Serra Laliga | J. CatalÃ¡	BDBCV	38.67		-0.56	http://gbif.org/occurrence/1500732815		Native	Extant	silene mellifera	Resident		;;;;;
HUMAN_OBSERVATION	449069	gbif_BDBCV_1500818779		BDBCV-General	G. Mateo Sanz			707	Spain		2006-06-04T00:00:00.000+0000	gbif	Group	G. Mateo Sanz	BDBCV	39.57		-0.82	http://gbif.org/occurrence/1500818779		Native	Extant	silene mellifera	Resident		;;;;;
HUMAN_OBSERVATION	362022	gbif_BDBCV_1500732825		BDBCV-General	L. Serra Laliga			707	Spain		2006-08-25T00:00:00.000+0000	gbif	Group	L. Serra Laliga	BDBCV	38.72		-0.21	http://gbif.org/occurrence/1500732825		Native	Extant	silene mellifera	Resident		;;;;;
HUMAN_OBSERVATION	484771	gbif_BDBCV_1500854430		BDBCV-General	G. Mateo Sanz			707	Spain		2006-09-24T00:00:00.000+0000	gbif	Group	G. Mateo Sanz	BDBCV	40.11		-1.39	http://gbif.org/occurrence/1500854430		Native	Extant	silene mellifera	Resident		;;;;;
HUMAN_OBSERVATION	400129	gbif_BDBCV_1500769931		BDBCV-General	G. Mateo Sanz			707	Spain		2006-09-24T00:00:00.000+0000	gbif	Group	G. Mateo Sanz	BDBCV	40.1		-1.39	http://gbif.org/occurrence/1500769931		Native	Extant	silene mellifera	Resident		;;;;;
HUMAN_OBSERVATION	452120	gbif_BDBCV_1500821842		BDBCV-General	G. Mateo Sanz			707	Spain		2006-09-24T00:00:00.000+0000	gbif	Group	G. Mateo Sanz	BDBCV	40.1		-1.39	http://gbif.org/occurrence/1500821842		Native	Extant	silene mellifera	Resident		;;;;;
HUMAN_OBSERVATION	459197	gbif_BDBCV_1500828788		BDBCV-General	G. Mateo Sanz			707	Spain		2006-09-24T00:00:00.000+0000	gbif	Group	G. Mateo Sanz	BDBCV	40.1		-1.41	http://gbif.org/occurrence/1500828788		Native	Extant	silene mellifera	Resident		;;;;;
HUMAN_OBSERVATION	1135810	gbif_BDBCV_1502137233		BDBCV-General	G. Mateo Sanz			707	Spain		2006-11-19T00:00:00.000+0000	gbif	Group	G. Mateo Sanz	BDBCV	38.96		-0.68	http://gbif.org/occurrence/1502137233		Native	Extant	silene mellifera	Resident		;;;;;
HUMAN_OBSERVATION	318469	gbif_BDBCV_1500690085		BDBCV-General	G. Mateo Sanz			707	Spain		2006-11-12T00:00:00.000+0000	gbif	Group	G. Mateo Sanz	BDBCV	39.87		-1.01	http://gbif.org/occurrence/1500690085		Native	Extant	silene mellifera	Resident		;;;;;
HUMAN_OBSERVATION	560053	gbif_BDBCV_1500929354		BDBCV-General	G. Mateo Sanz			707	Spain		2006-11-12T00:00:00.000+0000	gbif	Group	G. Mateo Sanz	BDBCV	39.87		-1.01	http://gbif.org/occurrence/1500929354		Native	Extant	silene mellifera	Resident		;;;;;
HUMAN_OBSERVATION	400724	gbif_BDBCV_1500770684		BDBCV-General	G. Mateo Sanz			707	Spain		2006-11-19T00:00:00.000+0000	gbif	Group	G. Mateo Sanz	BDBCV	38.97		-0.67	http://gbif.org/occurrence/1500770684		Native	Extant	silene mellifera	Resident		;;;;;
HUMAN_OBSERVATION	1119213	gbif_BDBCV_1502120635		BDBCV-General	G. Mateo Sanz			707	Spain		2006-11-19T00:00:00.000+0000	gbif	Group	G. Mateo Sanz	BDBCV	38.97		-0.68	http://gbif.org/occurrence/1502120635		Native	Extant	silene mellifera	Resident		;;;;;
HUMAN_OBSERVATION	1502883	gbif_BDBCV_1501372058		BDBCV-General	G. Mateo Sanz			707	Spain		2006-11-26T00:00:00.000+0000	gbif	Group	G. Mateo Sanz	BDBCV	39.36		-0.99	http://gbif.org/occurrence/1501372058		Native	Extant	silene mellifera	Resident		;;;;;
HUMAN_OBSERVATION	1112256	gbif_BDBCV_1502113743		BDBCV-General	G. Mateo Sanz			707	Spain		2006-11-19T00:00:00.000+0000	gbif	Group	G. Mateo Sanz	BDBCV	38.97		-0.67	http://gbif.org/occurrence/1502113743		Native	Extant	silene mellifera	Resident		;;;;;
HUMAN_OBSERVATION	559910	gbif_BDBCV_1500929244		BDBCV-General	G. Mateo Sanz			707	Spain		2006-11-12T00:00:00.000+0000	gbif	Group	G. Mateo Sanz	BDBCV	39.87		-1	http://gbif.org/occurrence/1500929244		Native	Extant	silene mellifera	Resident		;;;;;
HUMAN_OBSERVATION	1502884	gbif_BDBCV_1501372071		BDBCV-General	G. Mateo Sanz			707	Spain		2006-11-26T00:00:00.000+0000	gbif	Group	G. Mateo Sanz	BDBCV	39.37		-0.99	http://gbif.org/occurrence/1501372071		Native	Extant	silene mellifera	Resident		;;;;;
HUMAN_OBSERVATION	870651	gbif_BDBCV_1501913140		BDBCV-General	G. Mateo Sanz			707	Spain		2006-12-28T00:00:00.000+0000	gbif	Group	G. Mateo Sanz	BDBCV	39.8		-0.51	http://gbif.org/occurrence/1501913140		Native	Extant	silene mellifera	Resident		;;;;;
HUMAN_OBSERVATION	920703	gbif_BDBCV_1501192885		BDBCV-General	G. Mateo Sanz			707	Spain		2006-12-28T00:00:00.000+0000	gbif	Group	G. Mateo Sanz	BDBCV	39.8		-0.5	http://gbif.org/occurrence/1501192885		Native	Extant	silene mellifera	Resident		;;;;;
HUMAN_OBSERVATION	927300	gbif_BDBCV_1501195337		BDBCV-General	G. Mateo Sanz			707	Spain		2006-12-28T00:00:00.000+0000	gbif	Group	G. Mateo Sanz	BDBCV	39.81		-0.54	http://gbif.org/occurrence/1501195337		Native	Extant	silene mellifera	Resident		;;;;;
HUMAN_OBSERVATION	399610	gbif_BDBCV_1500769574		BDBCV-General	G. Mateo Sanz			707	Spain		2006-12-28T00:00:00.000+0000	gbif	Group	G. Mateo Sanz	BDBCV	39.81		-0.55	http://gbif.org/occurrence/1500769574		Native	Extant	silene mellifera	Resident		;;;;;
HUMAN_OBSERVATION	894105	gbif_BDBCV_1501927683		BDBCV-General	G. Mateo Sanz			707	Spain		2006-12-28T00:00:00.000+0000	gbif	Group	G. Mateo Sanz	BDBCV	39.81		-0.56	http://gbif.org/occurrence/1501927683		Native	Extant	silene mellifera	Resident		;;;;;
HUMAN_OBSERVATION	414227	gbif_BDBCV_1500784069		BDBCV-General	G. Mateo Sanz			707	Spain		2006-12-28T00:00:00.000+0000	gbif	Group	G. Mateo Sanz	BDBCV	39.81		-0.51	http://gbif.org/occurrence/1500784069		Native	Extant	silene mellifera	Resident		;;;;;
HUMAN_OBSERVATION	865003	gbif_BDBCV_1501172012		BDBCV-General	G. Mateo Sanz			707	Spain		2006-12-28T00:00:00.000+0000	gbif	Group	G. Mateo Sanz	BDBCV	39.8		-0.54	http://gbif.org/occurrence/1501172012		Native	Extant	silene mellifera	Resident		;;;;;
HUMAN_OBSERVATION	921446	gbif_BDBCV_1501193116		BDBCV-General	G. Mateo Sanz			707	Spain		2006-12-28T00:00:00.000+0000	gbif	Group	G. Mateo Sanz	BDBCV	39.8		-0.53	http://gbif.org/occurrence/1501193116		Native	Extant	silene mellifera	Resident		;;;;;
HUMAN_OBSERVATION	968503	gbif_BDBCV_1501210769		BDBCV-General	G. Mateo Sanz			707	Spain		2006-12-28T00:00:00.000+0000	gbif	Group	G. Mateo Sanz	BDBCV	39.81		-0.55	http://gbif.org/occurrence/1501210769		Native	Extant	silene mellifera	Resident		;;;;;
HUMAN_OBSERVATION	838833	gbif_BDBCV_1501159452		BDBCV-General	G. Mateo Sanz			707	Spain		2006-12-28T00:00:00.000+0000	gbif	Group	G. Mateo Sanz	BDBCV	39.8		-0.52	http://gbif.org/occurrence/1501159452		Native	Extant	silene mellifera	Resident		;;;;;
HUMAN_OBSERVATION	870659	gbif_BDBCV_1501913116		BDBCV-General	G. Mateo Sanz			707	Spain		2006-12-28T00:00:00.000+0000	gbif	Group	G. Mateo Sanz	BDBCV	39.81		-0.51	http://gbif.org/occurrence/1501913116		Native	Extant	silene mellifera	Resident		;;;;;
HUMAN_OBSERVATION	400803	gbif_BDBCV_1500770760		BDBCV-General	G. Mateo Sanz			707	Spain		2006-12-28T00:00:00.000+0000	gbif	Group	G. Mateo Sanz	BDBCV	39.8		-0.52	http://gbif.org/occurrence/1500770760		Native	Extant	silene mellifera	Resident		;;;;;
HUMAN_OBSERVATION	943959	gbif_BDBCV_1501958823		BDBCV-General	G. Mateo Sanz			707	Spain		2006-12-28T00:00:00.000+0000	gbif	Group	G. Mateo Sanz	BDBCV	39.8		-0.55	http://gbif.org/occurrence/1501958823		Native	Extant	silene mellifera	Resident		;;;;;
HUMAN_OBSERVATION	955249	gbif_BDBCV_1501205834		BDBCV-General	G. Mateo Sanz			707	Spain		2006-12-28T00:00:00.000+0000	gbif	Group	G. Mateo Sanz	BDBCV	39.81		-0.55	http://gbif.org/occurrence/1501205834		Native	Extant	silene mellifera	Resident		;;;;;
HUMAN_OBSERVATION	151962	gbif_BDBCV_1500534399		BDBCV-General	A. Olivares Tormo			707	Spain		2005-01-03T00:00:00.000+0000	gbif	Group	A. Olivares Tormo	BDBCV	39.64		-0.47	http://gbif.org/occurrence/1500534399		Native	Extant	silene mellifera	Resident		;;;;;
HUMAN_OBSERVATION	129740	gbif_BDBCV_1500512816		BDBCV-General	A. Olivares Tormo			707	Spain		2005-01-03T00:00:00.000+0000	gbif	Group	A. Olivares Tormo	BDBCV	39.68		-0.41	http://gbif.org/occurrence/1500512816		Native	Extant	silene mellifera	Resident		;;;;;
HUMAN_OBSERVATION	151961	gbif_BDBCV_1500534390		BDBCV-General	A. Olivares Tormo			707	Spain		2005-01-11T00:00:00.000+0000	gbif	Group	A. Olivares Tormo	BDBCV	39.64		-0.46	http://gbif.org/occurrence/1500534390		Native	Extant	silene mellifera	Resident		;;;;;
HUMAN_OBSERVATION	371776	gbif_BDBCV_1500742336		BDBCV-General	G. Mateo Sanz			707	Spain		2005-03-25T00:00:00.000+0000	gbif	Group	G. Mateo Sanz	BDBCV	40.61		-0.09	http://gbif.org/occurrence/1500742336		Native	Extant	silene mellifera	Resident		;;;;;
HUMAN_OBSERVATION	1502974	gbif_BDBCV_1501372134		BDBCV-General	G. Mateo Sanz			707	Spain		2005-03-25T00:00:00.000+0000	gbif	Group	G. Mateo Sanz	BDBCV	40.61		-0.09	http://gbif.org/occurrence/1501372134		Native	Extant	silene mellifera	Resident		;;;;;
HUMAN_OBSERVATION	399926	gbif_BDBCV_1500769956		BDBCV-General	G. Mateo Sanz			707	Spain		2005-04-24T00:00:00.000+0000	gbif	Group	G. Mateo Sanz	BDBCV	39.17		-1.14	http://gbif.org/occurrence/1500769956		Native	Extant	silene mellifera	Resident		;;;;;
HUMAN_OBSERVATION	413057	gbif_BDBCV_1500782942		BDBCV-General	G. Mateo Sanz			707	Spain		2005-04-24T00:00:00.000+0000	gbif	Group	G. Mateo Sanz	BDBCV	39.17		-1.15	http://gbif.org/occurrence/1500782942		Native	Extant	silene mellifera	Resident		;;;;;
HUMAN_OBSERVATION	1113958	gbif_BDBCV_1502115405		BDBCV-General	G. Mateo Sanz			707	Spain		2005-04-02T00:00:00.000+0000	gbif	Group	G. Mateo Sanz	BDBCV	38.86		-0.37	http://gbif.org/occurrence/1502115405		Native	Extant	silene mellifera	Resident		;;;;;
HUMAN_OBSERVATION	1502878	gbif_BDBCV_1501372038		BDBCV-General	G. Mateo Sanz			707	Spain		2005-04-24T00:00:00.000+0000	gbif	Group	G. Mateo Sanz	BDBCV	39.17		-1.15	http://gbif.org/occurrence/1501372038		Native	Extant	silene mellifera	Resident		;;;;;
HUMAN_OBSERVATION	1502863	gbif_BDBCV_1501372045		BDBCV-General	G. Mateo Sanz			707	Spain		2005-04-16T00:00:00.000+0000	gbif	Group	G. Mateo Sanz	BDBCV	38.62		-0.93	http://gbif.org/occurrence/1501372045		Native	Extant	silene mellifera	Resident		;;;;;
HUMAN_OBSERVATION	1131764	gbif_BDBCV_1502133162		BDBCV-General	G. Mateo Sanz			707	Spain		2005-04-02T00:00:00.000+0000	gbif	Group	G. Mateo Sanz	BDBCV	38.85		-0.37	http://gbif.org/occurrence/1502133162		Native	Extant	silene mellifera	Resident		;;;;;
HUMAN_OBSERVATION	1502880	gbif_BDBCV_1501372087		BDBCV-General	G. Mateo Sanz			707	Spain		2005-04-24T00:00:00.000+0000	gbif	Group	G. Mateo Sanz	BDBCV	39.17		-1.14	http://gbif.org/occurrence/1501372087		Native	Extant	silene mellifera	Resident		;;;;;
HUMAN_OBSERVATION	1502864	gbif_BDBCV_1501372033		BDBCV-General	G. Mateo Sanz			707	Spain		2005-04-16T00:00:00.000+0000	gbif	Group	G. Mateo Sanz	BDBCV	38.6		-0.92	http://gbif.org/occurrence/1501372033		Native	Extant	silene mellifera	Resident		;;;;;
HUMAN_OBSERVATION	1113959	gbif_BDBCV_1502115418		BDBCV-General	G. Mateo Sanz			707	Spain		2005-04-02T00:00:00.000+0000	gbif	Group	G. Mateo Sanz	BDBCV	38.86		-0.36	http://gbif.org/occurrence/1502115418		Native	Extant	silene mellifera	Resident		;;;;;
HUMAN_OBSERVATION	417247	gbif_BDBCV_1500787156		BDBCV-General	G. Mateo Sanz			707	Spain		2005-04-02T00:00:00.000+0000	gbif	Group	G. Mateo Sanz	BDBCV	38.85		-0.37	http://gbif.org/occurrence/1500787156		Native	Extant	silene mellifera	Resident		;;;;;
HUMAN_OBSERVATION	1118977	gbif_BDBCV_1502120389		BDBCV-General	G. Mateo Sanz			707	Spain		2005-04-02T00:00:00.000+0000	gbif	Group	G. Mateo Sanz	BDBCV	38.85		-0.36	http://gbif.org/occurrence/1502120389		Native	Extant	silene mellifera	Resident		;;;;;
HUMAN_OBSERVATION	1502862	gbif_BDBCV_1501372018		BDBCV-General	G. Mateo Sanz			707	Spain		2005-04-16T00:00:00.000+0000	gbif	Group	G. Mateo Sanz	BDBCV	38.5		-1.01	http://gbif.org/occurrence/1501372018		Native	Extant	silene mellifera	Resident		;;;;;
HUMAN_OBSERVATION	1502930	gbif_BDBCV_1501372120		BDBCV-General	G. Mateo Sanz			707	Spain		2005-04-09T00:00:00.000+0000	gbif	Group	G. Mateo Sanz	BDBCV	38.47		-0.62	http://gbif.org/occurrence/1501372120		Native	Extant	silene mellifera	Resident		;;;;;
HUMAN_OBSERVATION	401079	gbif_BDBCV_1500771052		BDBCV-General	G. Mateo Sanz			707	Spain		2005-05-21T00:00:00.000+0000	gbif	Group	G. Mateo Sanz	BDBCV	39.84		-0.76	http://gbif.org/occurrence/1500771052		Native	Extant	silene mellifera	Resident		;;;;;
HUMAN_OBSERVATION	558570	gbif_BDBCV_1500927862		BDBCV-General	G. Mateo Sanz			707	Spain		2005-05-21T00:00:00.000+0000	gbif	Group	G. Mateo Sanz	BDBCV	39.94		-0.91	http://gbif.org/occurrence/1500927862		Native	Extant	silene mellifera	Resident		;;;;;
HUMAN_OBSERVATION	69868	gbif_REDIAM-CMA_232966506		REDIAM-VEGE10				15000	Spain		2005-05-24T00:00:00.000+0000	gbif	Group		REDIAM-CMA	37.221092		-3.246363	http://gbif.org/occurrence/232966506		Native	Extant	silene mellifera	Resident		;;;;;
HUMAN_OBSERVATION	558723	gbif_BDBCV_1500928003		BDBCV-General	G. Mateo Sanz			707	Spain		2005-05-21T00:00:00.000+0000	gbif	Group	G. Mateo Sanz	BDBCV	39.95		-0.91	http://gbif.org/occurrence/1500928003		Native	Extant	silene mellifera	Resident		;;;;;
HUMAN_OBSERVATION	558338	gbif_BDBCV_1500927639		BDBCV-General	G. Mateo Sanz			707	Spain		2005-05-21T00:00:00.000+0000	gbif	Group	G. Mateo Sanz	BDBCV	39.94		-0.89	http://gbif.org/occurrence/1500927639		Native	Extant	silene mellifera	Resident		;;;;;
HUMAN_OBSERVATION	558875	gbif_BDBCV_1500928152		BDBCV-General	G. Mateo Sanz			707	Spain		2005-05-21T00:00:00.000+0000	gbif	Group	G. Mateo Sanz	BDBCV	39.93		-0.89	http://gbif.org/occurrence/1500928152		Native	Extant	silene mellifera	Resident		;;;;;
HUMAN_OBSERVATION	558052	gbif_BDBCV_1500927370		BDBCV-General	G. Mateo Sanz			707	Spain		2005-05-21T00:00:00.000+0000	gbif	Group	G. Mateo Sanz	BDBCV	39.84		-0.76	http://gbif.org/occurrence/1500927370		Native	Extant	silene mellifera	Resident		;;;;;
HUMAN_OBSERVATION	484271	gbif_BDBCV_1500853944		BDBCV-General	G. Mateo Sanz			707	Spain		2005-05-01T00:00:00.000+0000	gbif	Group	G. Mateo Sanz	BDBCV	40.12		-1.43	http://gbif.org/occurrence/1500853944		Native	Extant	silene mellifera	Resident		;;;;;
PRESERVED_SPECIMEN	62083-1	gbif_MGC_199506789		MGC-Cormof	O. Gavira			707	Spain		2005-06-04T00:00:00.000+0000	gbif	Group	O. Gavira	MGC	36.663		-5.098	http://gbif.org/occurrence/199506789	Brecha de la Nava	Native	Extant	silene mellifera	Resident		;;;;;
PRESERVED_SPECIMEN	216299-1	gbif_VAL_895230995		VAL	A. Martínez			7	Spain		2005-06-17T00:00:00.000+0000	gbif	Group		VAL	41.3936		-1.71789	http://gbif.org/occurrence/895230995	Herbari d´Alfredo Martínez Cabeza.	Native	Extant	silene mellifera	Resident		;;;;;
PRESERVED_SPECIMEN	215749-1	gbif_VAL_895230551		VAL	A. Martínez			7	Spain		2005-06-18T00:00:00.000+0000	gbif	Group		VAL	40.78788		-0.94337	http://gbif.org/occurrence/895230551	Herbari d´Alfredo Martínez Cabeza.	Native	Extant	silene mellifera	Resident		;;;;;
PRESERVED_SPECIMEN	62590-1	gbif_MGC_199506798		MGC-Cormof	O. Gavira			707	Spain		2005-10-09T00:00:00.000+0000	gbif	Group	O. Gavira	MGC	36.625		-5.198	http://gbif.org/occurrence/199506798	Pizarras. Roca	Native	Extant	silene mellifera	Resident		;;;;;
HUMAN_OBSERVATION	362029	gbif_BDBCV_1500732811		BDBCV-General	L. Serra Laliga			707	Spain		2005-10-19T00:00:00.000+0000	gbif	Group	L. Serra Laliga	BDBCV	38.67		-0.53	http://gbif.org/occurrence/1500732811		Native	Extant	silene mellifera	Resident		;;;;;
HUMAN_OBSERVATION	11347	gbif_SPBotânica_1075111077		Flora-On	André Carapeto			15000	Portugal		2005-10-19T00:00:00.000+0000	gbif	Group	André Carapeto	SPBotânica	37.72214		-8.82979	http://gbif.org/occurrence/1075111077		Native	present	silene mellifera	Resident		;;;;;
HUMAN_OBSERVATION	362013	gbif_BDBCV_1500732794		BDBCV-General	L. Serra Laliga | A. Bort | P. Serra			707	Spain		2005-10-16T00:00:00.000+0000	gbif	Group	L. Serra Laliga | A. Bort | P. Serra	BDBCV	38.77		-0.26	http://gbif.org/occurrence/1500732794		Native	Extant	silene mellifera	Resident		;;;;;
HUMAN_OBSERVATION	362030	gbif_BDBCV_1500732850		BDBCV-General	L. Serra Laliga			707	Spain		2005-12-05T00:00:00.000+0000	gbif	Group	L. Serra Laliga	BDBCV	38.72		-0.3	http://gbif.org/occurrence/1500732850		Native	Extant	silene mellifera	Resident		;;;;;
HUMAN_OBSERVATION	22780	gbif_BDBCV_1500408920		BDBCV-General	L. Serra Laliga | J. X. Soler MarÃ­ | A. Bort | M. Signes			707	Spain		2004-03-07T00:00:00.000+0000	gbif	Group	L. Serra Laliga | J. X. Soler MarÃ­ | A. Bort | M. Signes	BDBCV	38.73		0.17	http://gbif.org/occurrence/1500408920		Native	Extant	silene mellifera	Resident		;;;;;
HUMAN_OBSERVATION	1502901	gbif_BDBCV_1501372094		BDBCV-General	G. Mateo Sanz			707	Spain		2004-04-25T00:00:00.000+0000	gbif	Group	G. Mateo Sanz	BDBCV	39.52		-0.81	http://gbif.org/occurrence/1501372094		Native	Extant	silene mellifera	Resident		;;;;;
HUMAN_OBSERVATION	413150	gbif_BDBCV_1500782981		BDBCV-General	G. Mateo Sanz			707	Spain		2004-04-25T00:00:00.000+0000	gbif	Group	G. Mateo Sanz	BDBCV	39.52		-0.81	http://gbif.org/occurrence/1500782981		Native	Extant	silene mellifera	Resident		;;;;;
HUMAN_OBSERVATION	551802	gbif_BDBCV_1500921117		BDBCV-General	G. Mateo Sanz			707	Spain		2004-04-04T00:00:00.000+0000	gbif	Group	G. Mateo Sanz	BDBCV	39.79		-1.13	http://gbif.org/occurrence/1500921117		Native	Extant	silene mellifera	Resident		;;;;;
HUMAN_OBSERVATION	375844	gbif_BDBCV_1500746207		BDBCV-General	G. Mateo Sanz			707	Spain		2004-04-04T00:00:00.000+0000	gbif	Group	G. Mateo Sanz	BDBCV	39.79		-1.13	http://gbif.org/occurrence/1500746207		Native	Extant	silene mellifera	Resident		;;;;;
HUMAN_OBSERVATION	399346	gbif_BDBCV_1500769336		BDBCV-General	G. Mateo Sanz			707	Spain		2004-05-30T00:00:00.000+0000	gbif	Group	G. Mateo Sanz	BDBCV	40.04		-1.38	http://gbif.org/occurrence/1500769336		Native	Extant	silene mellifera	Resident		;;;;;
HUMAN_OBSERVATION	556325	gbif_BDBCV_1500925665		BDBCV-General	G. Mateo Sanz			707	Spain		2004-05-23T00:00:00.000+0000	gbif	Group	G. Mateo Sanz	BDBCV	39.75		-0.9	http://gbif.org/occurrence/1500925665		Native	Extant	silene mellifera	Resident		;;;;;
HUMAN_OBSERVATION	63207	gbif_REDIAM-CMA_232966482		REDIAM-VEGE10				15000	Spain		2004-05-18T00:00:00.000+0000	gbif	Group		REDIAM-CMA	37.862028		-3.013133	http://gbif.org/occurrence/232966482		Native	Extant	silene mellifera	Resident		;;;;;
HUMAN_OBSERVATION	448269	gbif_BDBCV_1500817896		BDBCV-General	G. Mateo Sanz			707	Spain		2004-05-30T00:00:00.000+0000	gbif	Group	G. Mateo Sanz	BDBCV	40.04		-1.38	http://gbif.org/occurrence/1500817896		Native	Extant	silene mellifera	Resident		;;;;;
HUMAN_OBSERVATION	556480	gbif_BDBCV_1500925810		BDBCV-General	G. Mateo Sanz			707	Spain		2004-05-23T00:00:00.000+0000	gbif	Group	G. Mateo Sanz	BDBCV	39.75		-0.89	http://gbif.org/occurrence/1500925810		Native	Extant	silene mellifera	Resident		;;;;;
HUMAN_OBSERVATION	417910	gbif_BDBCV_1500787802		BDBCV-General	G. Mateo Sanz			707	Spain		2004-05-23T00:00:00.000+0000	gbif	Group	G. Mateo Sanz	BDBCV	39.75		-0.89	http://gbif.org/occurrence/1500787802		Native	Extant	silene mellifera	Resident		;;;;;
HUMAN_OBSERVATION	463249	gbif_BDBCV_1500832856		BDBCV-General	G. Mateo Sanz			707	Spain		2004-05-09T00:00:00.000+0000	gbif	Group	G. Mateo Sanz	BDBCV	39.63		-0.95	http://gbif.org/occurrence/1500832856		Native	Extant	silene mellifera	Resident		;;;;;
HUMAN_OBSERVATION	1502970	gbif_BDBCV_1501372125		BDBCV-General	G. Mateo Sanz			707	Spain		2004-05-01T00:00:00.000+0000	gbif	Group	G. Mateo Sanz	BDBCV	40.62		-0.35	http://gbif.org/occurrence/1501372125		Native	Extant	silene mellifera	Resident		;;;;;
HUMAN_OBSERVATION	474946	gbif_BDBCV_1500844540		BDBCV-General	G. Mateo Sanz			707	Spain		2004-05-09T00:00:00.000+0000	gbif	Group	G. Mateo Sanz	BDBCV	39.64		-0.95	http://gbif.org/occurrence/1500844540		Native	Extant	silene mellifera	Resident		;;;;;
HUMAN_OBSERVATION	416533	gbif_BDBCV_1500786456		BDBCV-General	G. Mateo Sanz			707	Spain		2004-05-01T00:00:00.000+0000	gbif	Group	G. Mateo Sanz	BDBCV	40.62		-0.35	http://gbif.org/occurrence/1500786456		Native	Extant	silene mellifera	Resident		;;;;;
HUMAN_OBSERVATION	459110	gbif_BDBCV_1500828741		BDBCV-General	G. Mateo Sanz			707	Spain		2004-05-09T00:00:00.000+0000	gbif	Group	G. Mateo Sanz	BDBCV	39.64		-0.96	http://gbif.org/occurrence/1500828741		Native	Extant	silene mellifera	Resident		;;;;;
HUMAN_OBSERVATION	446355	gbif_BDBCV_1500815989		BDBCV-General	G. Mateo Sanz			707	Spain		2004-05-09T00:00:00.000+0000	gbif	Group	G. Mateo Sanz	BDBCV	39.62		-0.96	http://gbif.org/occurrence/1500815989		Native	Extant	silene mellifera	Resident		;;;;;
HUMAN_OBSERVATION	439620	gbif_BDBCV_1500809278		BDBCV-General	G. Mateo Sanz			707	Spain		2004-05-09T00:00:00.000+0000	gbif	Group	G. Mateo Sanz	BDBCV	39.63		-0.96	http://gbif.org/occurrence/1500809278		Native	Extant	silene mellifera	Resident		;;;;;
PRESERVED_SPECIMEN,59167-1,gbif_MGC_199506740,,MGC-Cormof,"B. Cabezudo, A. V. Pérez Latorre, G. Caballero & O. Gavira",,,707,Spain,,2004-06-17T00:00:00.000+0000,gbif,Group,B. Cabezudo,MGC,36.894,,-3.948,http://gbif.org/occurrence/199506740,,Native,Extant,silene mellifera,Resident,,;;;;;
HUMAN_OBSERVATION	554975	gbif_BDBCV_1500924313		BDBCV-General	G. Mateo Sanz			707	Spain		2004-06-10T00:00:00.000+0000	gbif	Group	G. Mateo Sanz	BDBCV	39.87		-0.78	http://gbif.org/occurrence/1500924313		Native	Extant	silene mellifera	Resident		;;;;;
HUMAN_OBSERVATION	398810	gbif_BDBCV_1500768773		BDBCV-General	G. Mateo Sanz			707	Spain		2004-06-27T00:00:00.000+0000	gbif	Group	G. Mateo Sanz	BDBCV	40.19		-1.31	http://gbif.org/occurrence/1500768773		Native	Extant	silene mellifera	Resident		;;;;;
PRESERVED_SPECIMEN,59228-1,gbif_MGC_199506749,,MGC-Cormof,"B. Cabezudo, G. Caballero, A. V. Pérez Latorre & O. Gavira",,,707,Spain,,2004-06-10T00:00:00.000+0000,gbif,Group,S. Talavera,MGC,36.911,,-4.016,http://gbif.org/occurrence/199506749,Altitud: 1300-1700 m.; Dolomías	Native	Extant	silene mellifera	Resident		;;;;
HUMAN_OBSERVATION	555105	gbif_BDBCV_1500924425		BDBCV-General	G. Mateo Sanz			707	Spain		2004-06-10T00:00:00.000+0000	gbif	Group	G. Mateo Sanz	BDBCV	39.87		-0.77	http://gbif.org/occurrence/1500924425		Native	Extant	silene mellifera	Resident		;;;;;
HUMAN_OBSERVATION	553873	gbif_BDBCV_1500923168		BDBCV-General	G. Mateo Sanz			707	Spain		2004-06-27T00:00:00.000+0000	gbif	Group	G. Mateo Sanz	BDBCV	40.18		-1.31	http://gbif.org/occurrence/1500923168		Native	Extant	silene mellifera	Resident		;;;;;
HUMAN_OBSERVATION	35499	gbif_BDBCV_1500420864		BDBCV-General	L. Serra Laliga | J. PÃ©rez Botella | J. Rubio			707	Spain		2004-06-10T00:00:00.000+0000	gbif	Group	L. Serra Laliga | J. PÃ©rez Botella | J. Rubio	BDBCV	38.77		-0.49	http://gbif.org/occurrence/1500420864		Native	Extant	silene mellifera	Resident		;;;;;
HUMAN_OBSERVATION	555563	gbif_BDBCV_1500924892		BDBCV-General	G. Mateo Sanz			707	Spain		2004-06-10T00:00:00.000+0000	gbif	Group	G. Mateo Sanz	BDBCV	39.86		-0.79	http://gbif.org/occurrence/1500924892		Native	Extant	silene mellifera	Resident		;;;;;
HUMAN_OBSERVATION	552285	gbif_BDBCV_1500921575		BDBCV-General	G. Mateo Sanz			707	Spain		2004-06-26T00:00:00.000+0000	gbif	Group	G. Mateo Sanz	BDBCV	40.07		-1.1	http://gbif.org/occurrence/1500921575		Native	Extant	silene mellifera	Resident		;;;;;
HUMAN_OBSERVATION	438724	gbif_BDBCV_1500808408		BDBCV-General	G. Mateo Sanz			707	Spain		2004-06-27T00:00:00.000+0000	gbif	Group	G. Mateo Sanz	BDBCV	40.17		-1.32	http://gbif.org/occurrence/1500808408		Native	Extant	silene mellifera	Resident		;;;;;
HUMAN_OBSERVATION	179433	gbif_REDIAM-CMA_232966752		REDIAM-VEGE10				15000	Spain		2004-06-17T00:00:00.000+0000	gbif	Group		REDIAM-CMA	36.895581		-3.951104	http://gbif.org/occurrence/232966752		Native	Extant	silene mellifera	Resident		;;;;;
HUMAN_OBSERVATION	11349	gbif_SPBotânica_1075111090		Flora-On	André Carapeto			15000	Portugal		2004-06-01T00:00:00.000+0000	gbif	Group	André Carapeto	SPBotânica	37.27092		-8.60523	http://gbif.org/occurrence/1075111090	Em talude.	Native	present	silene mellifera	Resident		;;;;;
HUMAN_OBSERVATION	552483	gbif_BDBCV_1500921785		BDBCV-General	G. Mateo Sanz			707	Spain		2004-06-27T00:00:00.000+0000	gbif	Group	G. Mateo Sanz	BDBCV	40.19		-1.31	http://gbif.org/occurrence/1500921785		Native	Extant	silene mellifera	Resident		;;;;;
HUMAN_OBSERVATION	552931	gbif_BDBCV_1500922239		BDBCV-General	G. Mateo Sanz			707	Spain		2004-06-26T00:00:00.000+0000	gbif	Group	G. Mateo Sanz	BDBCV	40.05		-1.1	http://gbif.org/occurrence/1500922239		Native	Extant	silene mellifera	Resident		;;;;;
HUMAN_OBSERVATION	401085	gbif_BDBCV_1500771044		BDBCV-General	G. Mateo Sanz			707	Spain		2004-06-10T00:00:00.000+0000	gbif	Group	G. Mateo Sanz	BDBCV	39.87		-0.77	http://gbif.org/occurrence/1500771044		Native	Extant	silene mellifera	Resident		;;;;;
HUMAN_OBSERVATION	551479	gbif_BDBCV_1500920801		BDBCV-General	G. Mateo Sanz			707	Spain		2004-06-27T00:00:00.000+0000	gbif	Group	G. Mateo Sanz	BDBCV	40.17		-1.31	http://gbif.org/occurrence/1500920801		Native	Extant	silene mellifera	Resident		;;;;;
HUMAN_OBSERVATION	44950	gbif_BDBCV_1500429929		BDBCV-General	L. Serra Laliga | J. PÃ©rez Botella			707	Spain		2004-06-15T00:00:00.000+0000	gbif	Group	L. Serra Laliga | J. PÃ©rez Botella	BDBCV	38.69		-0.15	http://gbif.org/occurrence/1500429929		Native	Extant	silene mellifera	Resident		;;;;;
HUMAN_OBSERVATION	446066	gbif_BDBCV_1500815743		BDBCV-General	G. Mateo Sanz			707	Spain		2004-06-27T00:00:00.000+0000	gbif	Group	G. Mateo Sanz	BDBCV	40.18		-1.32	http://gbif.org/occurrence/1500815743		Native	Extant	silene mellifera	Resident		;;;;;
HUMAN_OBSERVATION	398809	gbif_BDBCV_1500768774		BDBCV-General	G. Mateo Sanz			707	Spain		2004-06-27T00:00:00.000+0000	gbif	Group	G. Mateo Sanz	BDBCV	40.18		-1.32	http://gbif.org/occurrence/1500768774		Native	Extant	silene mellifera	Resident		;;;;;
HUMAN_OBSERVATION	32155	gbif_BDBCV_1500417676		BDBCV-General	L. Serra Laliga | J. PÃ©rez Botella			707	Spain		2004-06-08T00:00:00.000+0000	gbif	Group	L. Serra Laliga | J. PÃ©rez Botella	BDBCV	38.65		-0.56	http://gbif.org/occurrence/1500417676		Native	Extant	silene mellifera	Resident		;;;;;
HUMAN_OBSERVATION	556752	gbif_BDBCV_1500926101		BDBCV-General	G. Mateo Sanz			707	Spain		2004-06-26T00:00:00.000+0000	gbif	Group	G. Mateo Sanz	BDBCV	40.08		-1.1	http://gbif.org/occurrence/1500926101		Native	Extant	silene mellifera	Resident		;;;;;
PRESERVED_SPECIMEN,59227-1,gbif_MGC_199506748,,MGC-Cormof,"B. Cabezudo, G. Caballero, A. V. Pérez Latorre & O. Gavira",,,707,Spain,,2004-06-17T00:00:00.000+0000,gbif,Group,B. Cabezudo,MGC,36.912,,-3.949,http://gbif.org/occurrence/199506748,Altitud: 1200-1300 m.,Native,Extant,silene mellifera,Resident,,;;;;;
HUMAN_OBSERVATION	855099	gbif_BDBCV_1501167573		BDBCV-General	G. Mateo Sanz			707	Spain		2004-06-10T00:00:00.000+0000	gbif	Group	G. Mateo Sanz	BDBCV	39.87		-0.77	http://gbif.org/occurrence/1501167573		Native	Extant	silene mellifera	Resident		;;;;;
HUMAN_OBSERVATION	882237	gbif_BDBCV_1501178503		BDBCV-General	G. Mateo Sanz			707	Spain		2004-06-10T00:00:00.000+0000	gbif	Group	G. Mateo Sanz	BDBCV	39.88		-0.77	http://gbif.org/occurrence/1501178503		Native	Extant	silene mellifera	Resident		;;;;;
HUMAN_OBSERVATION	413233	gbif_BDBCV_1500783061		BDBCV-General	G. Mateo Sanz			707	Spain		2004-06-10T00:00:00.000+0000	gbif	Group	G. Mateo Sanz	BDBCV	39.86		-0.79	http://gbif.org/occurrence/1500783061		Native	Extant	silene mellifera	Resident		;;;;;
HUMAN_OBSERVATION	31308	gbif_BDBCV_1500416886		BDBCV-General	L. Serra Laliga | J. PÃ©rez Botella			707	Spain		2004-07-06T00:00:00.000+0000	gbif	Group	L. Serra Laliga | J. PÃ©rez Botella	BDBCV	38.5		-0.63	http://gbif.org/occurrence/1500416886		Native	Extant	silene mellifera	Resident		;;;;;
PRESERVED_SPECIMEN,59801-1,gbif_MGC_199506764,,MGC-Cormof,M. Becerra,,,707,Spain,,2004-07-03T00:00:00.000+0000,gbif,Group,O. Gavira,MGC,36.838,,-4.834,http://gbif.org/occurrence/199506764,"Arenales, mármoles",Native,Extant,silene mellifera,Resident,,;;;;;
HUMAN_OBSERVATION	30651	gbif_BDBCV_1500416183		BDBCV-General	L. Serra Laliga | J. PÃ©rez Botella			707	Spain		2004-07-06T00:00:00.000+0000	gbif	Group	L. Serra Laliga | J. PÃ©rez Botella	BDBCV	38.51		-0.64	http://gbif.org/occurrence/1500416183		Native	Extant	silene mellifera	Resident		;;;;;
HUMAN_OBSERVATION	39523	gbif_BDBCV_1500424645		BDBCV-General	J. Gil | L. Serra Laliga | C. Mansanet | R. VerdÃº			707	Spain		2004-07-21T00:00:00.000+0000	gbif	Group	J. Gil | L. Serra Laliga | C. Mansanet | R. VerdÃº	BDBCV	38.71		-0.3	http://gbif.org/occurrence/1500424645		Native	Extant	silene mellifera	Resident		;;;;;
PRESERVED_SPECIMEN,217601-1,gbif_VAL_895232395,,VAL,"C. Torres Gómez, G. Mateo & J. Fabado",,,707,Spain,,2004-09-12T00:00:00.000+0000,gbif,Group,,VAL,39.84,,-1.206,http://gbif.org/occurrence/895232395,rodenos,Native,Extant,silene mellifera,Resident,,;;;;;
HUMAN_OBSERVATION	819589	gbif_BDBCV_1501888558		BDBCV-General	G. Mateo Sanz			707	Spain		2004-10-03T00:00:00.000+0000	gbif	Group	G. Mateo Sanz	BDBCV	39.93		-0.41	http://gbif.org/occurrence/1501888558		Native	Extant	silene mellifera	Resident		;;;;;
HUMAN_OBSERVATION	418823	gbif_BDBCV_1500788756		BDBCV-General	G. Mateo Sanz			707	Spain		2004-10-03T00:00:00.000+0000	gbif	Group	G. Mateo Sanz	BDBCV	39.93		-0.41	http://gbif.org/occurrence/1500788756		Native	Extant	silene mellifera	Resident		;;;;;
HUMAN_OBSERVATION	40290	gbif_BDBCV_1500425374		BDBCV-General	L. Serra Laliga | J. PÃ©rez Botella			707	Spain		2004-10-25T00:00:00.000+0000	gbif	Group	L. Serra Laliga | J. PÃ©rez Botella	BDBCV	38.71		-0.3	http://gbif.org/occurrence/1500425374		Native	Extant	silene mellifera	Resident		;;;;;
HUMAN_OBSERVATION	376100	gbif_BDBCV_1500746455		BDBCV-General	G. Mateo Sanz			707	Spain		2004-10-03T00:00:00.000+0000	gbif	Group	G. Mateo Sanz	BDBCV	39.93		-0.43	http://gbif.org/occurrence/1500746455		Native	Extant	silene mellifera	Resident		;;;;;
HUMAN_OBSERVATION	911644	gbif_BDBCV_1501189451		BDBCV-General	G. Mateo Sanz			707	Spain		2004-10-03T00:00:00.000+0000	gbif	Group	G. Mateo Sanz	BDBCV	39.93		-0.43	http://gbif.org/occurrence/1501189451		Native	Extant	silene mellifera	Resident		;;;;;
HUMAN_OBSERVATION	844988	gbif_BDBCV_1501162439		BDBCV-General	G. Mateo Sanz			707	Spain		2004-10-03T00:00:00.000+0000	gbif	Group	G. Mateo Sanz	BDBCV	39.94		-0.43	http://gbif.org/occurrence/1501162439		Native	Extant	silene mellifera	Resident		;;;;;
HUMAN_OBSERVATION	855561	gbif_BDBCV_1501167807		BDBCV-General	G. Mateo Sanz			707	Spain		2004-10-03T00:00:00.000+0000	gbif	Group	G. Mateo Sanz	BDBCV	39.92		-0.42	http://gbif.org/occurrence/1501167807		Native	Extant	silene mellifera	Resident		;;;;;
HUMAN_OBSERVATION	822270	gbif_BDBCV_1501889026		BDBCV-General	G. Mateo Sanz			707	Spain		2004-10-03T00:00:00.000+0000	gbif	Group	G. Mateo Sanz	BDBCV	39.93		-0.4	http://gbif.org/occurrence/1501889026		Native	Extant	silene mellifera	Resident		;;;;;
HUMAN_OBSERVATION	1502940	gbif_BDBCV_1501372121		BDBCV-General	G. Mateo Sanz			707	Spain		2004-11-06T00:00:00.000+0000	gbif	Group	G. Mateo Sanz	BDBCV	38.78		-0.11	http://gbif.org/occurrence/1501372121		Native	Extant	silene mellifera	Resident		;;;;;
HUMAN_OBSERVATION	1502939	gbif_BDBCV_1501372118		BDBCV-General	G. Mateo Sanz			707	Spain		2004-11-06T00:00:00.000+0000	gbif	Group	G. Mateo Sanz	BDBCV	38.78		-0.12	http://gbif.org/occurrence/1501372118		Native	Extant	silene mellifera	Resident		;;;;;
UNKNOWN	525925	gbif_BDBCV_1500895441		BDBCV-General	S. PajarÃ³n Sotomayor | M. Prieto			7071	Spain		2004-01-01T00:00:00.000+0000	gbif	Group	S. PajarÃ³n Sotomayor | M. Prieto	BDBCV	39.94		-0.25	http://gbif.org/occurrence/1500895441		Native	Extant	silene mellifera	Resident		;;;;;
HUMAN_OBSERVATION	39198	gbif_BDBCV_1500424271		BDBCV-General	L. Serra Laliga			707	Spain		2003-02-04T00:00:00.000+0000	gbif	Group	L. Serra Laliga	BDBCV	38.59		-0.81	http://gbif.org/occurrence/1500424271		Native	Extant	silene mellifera	Resident		;;;;;
HUMAN_OBSERVATION	1118059	gbif_BDBCV_1502119482		BDBCV-General	G. Mateo Sanz			707	Spain		2003-02-22T00:00:00.000+0000	gbif	Group	G. Mateo Sanz	BDBCV	38.98		-0.66	http://gbif.org/occurrence/1502119482		Native	Extant	silene mellifera	Resident		;;;;;
HUMAN_OBSERVATION	418444	gbif_BDBCV_1500788327		BDBCV-General	G. Mateo Sanz			707	Spain		2003-02-22T00:00:00.000+0000	gbif	Group	G. Mateo Sanz	BDBCV	38.93		-0.69	http://gbif.org/occurrence/1500788327		Native	Extant	silene mellifera	Resident		;;;;;
HUMAN_OBSERVATION	1502908	gbif_BDBCV_1501372093		BDBCV-General	G. Mateo Sanz			707	Spain		2003-02-22T00:00:00.000+0000	gbif	Group	G. Mateo Sanz	BDBCV	38.94		-0.69	http://gbif.org/occurrence/1501372093		Native	Extant	silene mellifera	Resident		;;;;;
HUMAN_OBSERVATION	547121	gbif_BDBCV_1500916456		BDBCV-General	G. Mateo Sanz			707	Spain		2003-03-02T00:00:00.000+0000	gbif	Group	G. Mateo Sanz	BDBCV	39.86		-0.96	http://gbif.org/occurrence/1500916456		Native	Extant	silene mellifera	Resident		;;;;;
HUMAN_OBSERVATION	548845	gbif_BDBCV_1500918146		BDBCV-General	G. Mateo Sanz			707	Spain		2003-03-02T00:00:00.000+0000	gbif	Group	G. Mateo Sanz	BDBCV	39.87		-0.96	http://gbif.org/occurrence/1500918146		Native	Extant	silene mellifera	Resident		;;;;;
HUMAN_OBSERVATION	817835	gbif_BDBCV_1501888221		BDBCV-General	G. Mateo Sanz			707	Spain		2003-03-23T00:00:00.000+0000	gbif	Group	G. Mateo Sanz	BDBCV	39.9		-0.36	http://gbif.org/occurrence/1501888221		Native	Extant	silene mellifera	Resident		;;;;;
HUMAN_OBSERVATION	915609	gbif_BDBCV_1501941181		BDBCV-General	G. Mateo Sanz			707	Spain		2003-03-23T00:00:00.000+0000	gbif	Group	G. Mateo Sanz	BDBCV	39.86		-0.31	http://gbif.org/occurrence/1501941181		Native	Extant	silene mellifera	Resident		;;;;;
HUMAN_OBSERVATION	400932	gbif_BDBCV_1500770915		BDBCV-General	G. Mateo Sanz			707	Spain		2003-03-09T00:00:00.000+0000	gbif	Group	G. Mateo Sanz	BDBCV	39.84		-1.2	http://gbif.org/occurrence/1500770915		Native	Extant	silene mellifera	Resident		;;;;;
HUMAN_OBSERVATION	550971	gbif_BDBCV_1500920263		BDBCV-General	G. Mateo Sanz			707	Spain		2003-03-02T00:00:00.000+0000	gbif	Group	G. Mateo Sanz	BDBCV	39.88		-0.95	http://gbif.org/occurrence/1500920263		Native	Extant	silene mellifera	Resident		;;;;;
HUMAN_OBSERVATION	939796	gbif_BDBCV_1501200007		BDBCV-General	G. Mateo Sanz			707	Spain		2003-03-23T00:00:00.000+0000	gbif	Group	G. Mateo Sanz	BDBCV	39.91		-0.37	http://gbif.org/occurrence/1501200007		Native	Extant	silene mellifera	Resident		;;;;;
HUMAN_OBSERVATION	415795	gbif_BDBCV_1500785720		BDBCV-General	G. Mateo Sanz			707	Spain		2003-03-02T00:00:00.000+0000	gbif	Group	G. Mateo Sanz	BDBCV	39.82		-0.94	http://gbif.org/occurrence/1500785720		Native	Extant	silene mellifera	Resident		;;;;;
HUMAN_OBSERVATION	547216	gbif_BDBCV_1500916552		BDBCV-General	G. Mateo Sanz			707	Spain		2003-03-02T00:00:00.000+0000	gbif	Group	G. Mateo Sanz	BDBCV	39.86		-0.94	http://gbif.org/occurrence/1500916552		Native	Extant	silene mellifera	Resident		;;;;;
HUMAN_OBSERVATION	544984	gbif_BDBCV_1500914314		BDBCV-General	G. Mateo Sanz			707	Spain		2003-03-02T00:00:00.000+0000	gbif	Group	G. Mateo Sanz	BDBCV	39.81		-0.95	http://gbif.org/occurrence/1500914314		Native	Extant	silene mellifera	Resident		;;;;;
HUMAN_OBSERVATION	550419	gbif_BDBCV_1500919737		BDBCV-General	G. Mateo Sanz			707	Spain		2003-03-02T00:00:00.000+0000	gbif	Group	G. Mateo Sanz	BDBCV	39.81		-1.02	http://gbif.org/occurrence/1500919737		Native	Extant	silene mellifera	Resident		;;;;;
HUMAN_OBSERVATION	551069	gbif_BDBCV_1500920376		BDBCV-General	G. Mateo Sanz			707	Spain		2003-03-02T00:00:00.000+0000	gbif	Group	G. Mateo Sanz	BDBCV	39.85		-0.96	http://gbif.org/occurrence/1500920376		Native	Extant	silene mellifera	Resident		;;;;;
HUMAN_OBSERVATION	911056	gbif_BDBCV_1501189185		BDBCV-General	G. Mateo Sanz			707	Spain		2003-03-23T00:00:00.000+0000	gbif	Group	G. Mateo Sanz	BDBCV	39.85		-0.31	http://gbif.org/occurrence/1501189185		Native	Extant	silene mellifera	Resident		;;;;;
HUMAN_OBSERVATION	546951	gbif_BDBCV_1500916287		BDBCV-General	G. Mateo Sanz			707	Spain		2003-03-02T00:00:00.000+0000	gbif	Group	G. Mateo Sanz	BDBCV	39.81		-1	http://gbif.org/occurrence/1500916287		Native	Extant	silene mellifera	Resident		;;;;;
HUMAN_OBSERVATION	911070	gbif_BDBCV_1501189222		BDBCV-General	G. Mateo Sanz			707	Spain		2003-03-23T00:00:00.000+0000	gbif	Group	G. Mateo Sanz	BDBCV	39.86		-0.3	http://gbif.org/occurrence/1501189222		Native	Extant	silene mellifera	Resident		;;;;;
HUMAN_OBSERVATION	547866	gbif_BDBCV_1500917187		BDBCV-General	G. Mateo Sanz			707	Spain		2003-03-02T00:00:00.000+0000	gbif	Group	G. Mateo Sanz	BDBCV	39.86		-0.97	http://gbif.org/occurrence/1500917187		Native	Extant	silene mellifera	Resident		;;;;;
HUMAN_OBSERVATION	548029	gbif_BDBCV_1500917327		BDBCV-General	G. Mateo Sanz			707	Spain		2003-03-09T00:00:00.000+0000	gbif	Group	G. Mateo Sanz	BDBCV	39.84		-1.2	http://gbif.org/occurrence/1500917327		Native	Extant	silene mellifera	Resident		;;;;;
HUMAN_OBSERVATION	548557	gbif_BDBCV_1500917864		BDBCV-General	G. Mateo Sanz			707	Spain		2003-03-02T00:00:00.000+0000	gbif	Group	G. Mateo Sanz	BDBCV	39.82		-0.94	http://gbif.org/occurrence/1500917864		Native	Extant	silene mellifera	Resident		;;;;;
HUMAN_OBSERVATION	817824	gbif_BDBCV_1501888258		BDBCV-General	G. Mateo Sanz			707	Spain		2003-03-23T00:00:00.000+0000	gbif	Group	G. Mateo Sanz	BDBCV	39.9		-0.37	http://gbif.org/occurrence/1501888258		Native	Extant	silene mellifera	Resident		;;;;;
HUMAN_OBSERVATION	548133	gbif_BDBCV_1500917428		BDBCV-General	G. Mateo Sanz			707	Spain		2003-04-22T00:00:00.000+0000	gbif	Group	G. Mateo Sanz	BDBCV	39.98		-1.06	http://gbif.org/occurrence/1500917428		Native	Extant	silene mellifera	Resident		;;;;;
PRESERVED_SPECIMEN	101159-1	gbif_MUB_232592352		SURESTE	J. B. Vera			15000	Spain		2003-05-14T00:00:00.000+0000	gbif	Group	P. Sánchez-Gómez	MUB	38.52		-0.99	http://gbif.org/occurrence/232592352		Native	Extant	silene mellifera	Resident		;;;;;
HUMAN_OBSERVATION	1895478	gbif_BDBCV_1501746952		BDBCV-General	P. P. Ferrer Gallego			707	Spain		2003-05-08T00:00:00.000+0000	gbif	Group	P. P. Ferrer Gallego	BDBCV	39.09		-0.78	http://gbif.org/occurrence/1501746952		Native	Extant	silene mellifera	Resident		;;;;;
HUMAN_OBSERVATION	39213	gbif_BDBCV_1500424256		BDBCV-General	L. Serra Laliga			707	Spain		2003-05-13T00:00:00.000+0000	gbif	Group	L. Serra Laliga	BDBCV	38.5		-1.01	http://gbif.org/occurrence/1500424256		Native	Extant	silene mellifera	Resident		;;;;;
HUMAN_OBSERVATION	447757	gbif_BDBCV_1500817417		BDBCV-General	G. Mateo Sanz			707	Spain		2003-05-25T00:00:00.000+0000	gbif	Group	G. Mateo Sanz	BDBCV	39.6		-0.99	http://gbif.org/occurrence/1500817417		Native	Extant	silene mellifera	Resident		;;;;;
HUMAN_OBSERVATION	454014	gbif_BDBCV_1500823724		BDBCV-General	G. Mateo Sanz			707	Spain		2003-05-25T00:00:00.000+0000	gbif	Group	G. Mateo Sanz	BDBCV	39.59		-0.99	http://gbif.org/occurrence/1500823724		Native	Extant	silene mellifera	Resident		;;;;;
HUMAN_OBSERVATION	39215	gbif_BDBCV_1500424363		BDBCV-General	L. Serra Laliga			707	Spain		2003-05-22T00:00:00.000+0000	gbif	Group	L. Serra Laliga	BDBCV	38.54		-0.53	http://gbif.org/occurrence/1500424363		Native	Extant	silene mellifera	Resident		;;;;;
HUMAN_OBSERVATION	418068	gbif_BDBCV_1500787941		BDBCV-General	G. Mateo Sanz			707	Spain		2003-05-31T00:00:00.000+0000	gbif	Group	G. Mateo Sanz	BDBCV	40.03		-1.18	http://gbif.org/occurrence/1500787941		Native	Extant	silene mellifera	Resident		;;;;;
HUMAN_OBSERVATION	1895479	gbif_BDBCV_1501746947		BDBCV-General	P. P. Ferrer Gallego			707	Spain		2003-05-08T00:00:00.000+0000	gbif	Group	P. P. Ferrer Gallego	BDBCV	39.09		-0.78	http://gbif.org/occurrence/1501746947		Native	Extant	silene mellifera	Resident		;;;;;
HUMAN_OBSERVATION	443979	gbif_BDBCV_1500813631		BDBCV-General	G. Mateo Sanz			707	Spain		2003-05-25T00:00:00.000+0000	gbif	Group	G. Mateo Sanz	BDBCV	39.58		-1	http://gbif.org/occurrence/1500813631		Native	Extant	silene mellifera	Resident		;;;;;
HUMAN_OBSERVATION	447758	gbif_BDBCV_1500817414		BDBCV-General	G. Mateo Sanz			707	Spain		2003-05-25T00:00:00.000+0000	gbif	Group	G. Mateo Sanz	BDBCV	39.6		-0.97	http://gbif.org/occurrence/1500817414		Native	Extant	silene mellifera	Resident		;;;;;
HUMAN_OBSERVATION	39208	gbif_BDBCV_1500424282		BDBCV-General	L. Serra Laliga			707	Spain		2003-05-20T00:00:00.000+0000	gbif	Group	L. Serra Laliga	BDBCV	38.54		-0.67	http://gbif.org/occurrence/1500424282		Native	Extant	silene mellifera	Resident		;;;;;
HUMAN_OBSERVATION	550160	gbif_BDBCV_1500919436		BDBCV-General	G. Mateo Sanz			707	Spain		2003-05-31T00:00:00.000+0000	gbif	Group	G. Mateo Sanz	BDBCV	40.03		-1.18	http://gbif.org/occurrence/1500919436		Native	Extant	silene mellifera	Resident		;;;;;
HUMAN_OBSERVATION	443980	gbif_BDBCV_1500813649		BDBCV-General	G. Mateo Sanz			707	Spain		2003-05-25T00:00:00.000+0000	gbif	Group	G. Mateo Sanz	BDBCV	39.58		-0.99	http://gbif.org/occurrence/1500813649		Native	Extant	silene mellifera	Resident		;;;;;
HUMAN_OBSERVATION	545140	gbif_BDBCV_1500914525		BDBCV-General	G. Mateo Sanz			707	Spain		2003-06-12T00:00:00.000+0000	gbif	Group	G. Mateo Sanz	BDBCV	39.88		-0.9	http://gbif.org/occurrence/1500914525		Native	Extant	silene mellifera	Resident		;;;;;
HUMAN_OBSERVATION	546073	gbif_BDBCV_1500915434		BDBCV-General	G. Mateo Sanz			707	Spain		2003-06-12T00:00:00.000+0000	gbif	Group	G. Mateo Sanz	BDBCV	39.89		-0.9	http://gbif.org/occurrence/1500915434		Native	Extant	silene mellifera	Resident		;;;;;
HUMAN_OBSERVATION	42604	gbif_BDBCV_1500427720		BDBCV-General	L. Serra Laliga | J. PÃ©rez Botella			707	Spain		2003-06-26T00:00:00.000+0000	gbif	Group	L. Serra Laliga | J. PÃ©rez Botella	BDBCV	38.65		-0.24	http://gbif.org/occurrence/1500427720		Native	Extant	silene mellifera	Resident		;;;;;
HUMAN_OBSERVATION	546294	gbif_BDBCV_1500915570		BDBCV-General	G. Mateo Sanz			707	Spain		2003-06-08T00:00:00.000+0000	gbif	Group	G. Mateo Sanz	BDBCV	40.03		-1.16	http://gbif.org/occurrence/1500915570		Native	Extant	silene mellifera	Resident		;;;;;
HUMAN_OBSERVATION	131333	gbif_REDIAM-CMA_232966662		REDIAM-VEGE10				15000	Spain		2003-06-27T00:00:00.000+0000	gbif	Group		REDIAM-CMA	36.934967		-4.074541	http://gbif.org/occurrence/232966662		Native	Extant	silene mellifera	Resident		;;;;;
HUMAN_OBSERVATION	545852	gbif_BDBCV_1500915183		BDBCV-General	G. Mateo Sanz			707	Spain		2003-06-12T00:00:00.000+0000	gbif	Group	G. Mateo Sanz	BDBCV	39.89		-0.91	http://gbif.org/occurrence/1500915183		Native	Extant	silene mellifera	Resident		;;;;;
HUMAN_OBSERVATION	41879	gbif_BDBCV_1500426860		BDBCV-General	L. Serra Laliga | J. PÃ©rez Botella			707	Spain		2003-06-26T00:00:00.000+0000	gbif	Group	L. Serra Laliga | J. PÃ©rez Botella	BDBCV	38.65		-0.25	http://gbif.org/occurrence/1500426860		Native	Extant	silene mellifera	Resident		;;;;;
HUMAN_OBSERVATION	545964	gbif_BDBCV_1500915271		BDBCV-General	G. Mateo Sanz			707	Spain		2003-06-12T00:00:00.000+0000	gbif	Group	G. Mateo Sanz	BDBCV	39.9		-0.91	http://gbif.org/occurrence/1500915271		Native	Extant	silene mellifera	Resident		;;;;;
HUMAN_OBSERVATION	412974	gbif_BDBCV_1500782858		BDBCV-General	G. Mateo Sanz			707	Spain		2003-06-08T00:00:00.000+0000	gbif	Group	G. Mateo Sanz	BDBCV	40.03		-1.14	http://gbif.org/occurrence/1500782858		Native	Extant	silene mellifera	Resident		;;;;;
PRESERVED_SPECIMEN	101161-1	gbif_MUB_232592354		SURESTE	J. F. Jiménez			15000	Spain		2003-06-04T00:00:00.000+0000	gbif	Group	J. F. Jiménez	MUB	38.586		-1.812	http://gbif.org/occurrence/232592354		Native	Extant	silene mellifera	Resident		;;;;;
HUMAN_OBSERVATION	545715	gbif_BDBCV_1500915085		BDBCV-General	G. Mateo Sanz			707	Spain		2003-06-08T00:00:00.000+0000	gbif	Group	G. Mateo Sanz	BDBCV	40.03		-1.13	http://gbif.org/occurrence/1500915085		Native	Extant	silene mellifera	Resident		;;;;;
HUMAN_OBSERVATION	547446	gbif_BDBCV_1500916728		BDBCV-General	G. Mateo Sanz			707	Spain		2003-06-08T00:00:00.000+0000	gbif	Group	G. Mateo Sanz	BDBCV	40.03		-1.15	http://gbif.org/occurrence/1500916728		Native	Extant	silene mellifera	Resident		;;;;;
HUMAN_OBSERVATION	547311	gbif_BDBCV_1500916675		BDBCV-General	G. Mateo Sanz			707	Spain		2003-06-08T00:00:00.000+0000	gbif	Group	G. Mateo Sanz	BDBCV	40.02		-1.15	http://gbif.org/occurrence/1500916675		Native	Extant	silene mellifera	Resident		;;;;;
PRESERVED_SPECIMEN,54551-1,gbif_MGC_199506671,,MGC-Cormof,"B. Cabezudo, A. V. Pérez Latorre, G. Caballero & D. Navas",,,707,Spain,,2003-06-20T00:00:00.000+0000,gbif,Group,B. Cabezudo,MGC,36.859,,-3.757,http://gbif.org/occurrence/199506671,"Dolomías. Base de cantil, suelo profundo",Native,Extant,silene mellifera,Resident,,;;;;;
PRESERVED_SPECIMEN,54528-1,gbif_MGC_199506664,,MGC-Cormof,"A. V. Pérez Latorre, G. Caballero & D. Navas",,,707,Spain,,2003-06-27T00:00:00.000+0000,gbif,Group,B. Cabezudo,MGC,36.938,,-4.072,http://gbif.org/occurrence/199506664,Toba. Rezumadero seco en superficie,Native,Extant,silene mellifera,Resident,,;;;;;
HUMAN_OBSERVATION	549162	gbif_BDBCV_1500918478		BDBCV-General	G. Mateo Sanz			707	Spain		2003-06-08T00:00:00.000+0000	gbif	Group	G. Mateo Sanz	BDBCV	40.03		-1.14	http://gbif.org/occurrence/1500918478		Native	Extant	silene mellifera	Resident		;;;;;
HUMAN_OBSERVATION	43328	gbif_BDBCV_1500428419		BDBCV-General	L. Serra Laliga | J. PÃ©rez Botella | F. BeleÃ±a Sales			707	Spain		2003-07-24T00:00:00.000+0000	gbif	Group	L. Serra Laliga | J. PÃ©rez Botella | F. BeleÃ±a Sales	BDBCV	38.66		-0.24	http://gbif.org/occurrence/1500428419		Native	Extant	silene mellifera	Resident		;;;;;
PRESERVED_SPECIMEN,54552-1,gbif_MGC_199506672,,MGC-Cormof,"B. Cabezudo, A. V. Pérez Latorre, G. Caballero & D. Navas",,,707,Spain,,2003-07-09T00:00:00.000+0000,gbif,Group,B. Cabezudo,MGC,36.885,,-3.937,http://gbif.org/occurrence/199506672,,Native,Extant,silene mellifera,Resident,,;;;;;
PRESERVED_SPECIMEN	158819-1	gbif_VAL_895176765		VAL	A. Coronado			707	Spain		2003-07-08T00:00:00.000+0000	gbif	Group		VAL	40.238		-2.206	http://gbif.org/occurrence/895176765	caliza	Native	Extant	silene mellifera	Resident		;;;;;
HUMAN_OBSERVATION	441076	gbif_BDBCV_1500810740		BDBCV-General	G. Mateo Sanz			707	Spain		2003-09-28T00:00:00.000+0000	gbif	Group	G. Mateo Sanz	BDBCV	40.05		-1.35	http://gbif.org/occurrence/1500810740		Native	Extant	silene mellifera	Resident		;;;;;
HUMAN_OBSERVATION	418418	gbif_BDBCV_1500788373		BDBCV-General	G. Mateo Sanz			707	Spain		2003-09-28T00:00:00.000+0000	gbif	Group	G. Mateo Sanz	BDBCV	40.05		-1.35	http://gbif.org/occurrence/1500788373		Native	Extant	silene mellifera	Resident		;;;;;
HUMAN_OBSERVATION	33139	gbif_BDBCV_1500418579		BDBCV-General	L. Serra Laliga | J. PÃ©rez Botella			707	Spain		2003-10-14T00:00:00.000+0000	gbif	Group	L. Serra Laliga | J. PÃ©rez Botella	BDBCV	38.66		-0.54	http://gbif.org/occurrence/1500418579		Native	Extant	silene mellifera	Resident		;;;;;
HUMAN_OBSERVATION	32908	gbif_BDBCV_1500418390		BDBCV-General	L. Serra Laliga | J. PÃ©rez Botella			707	Spain		2003-10-14T00:00:00.000+0000	gbif	Group	L. Serra Laliga | J. PÃ©rez Botella	BDBCV	38.65		-0.54	http://gbif.org/occurrence/1500418390		Native	Extant	silene mellifera	Resident		;;;;;
HUMAN_OBSERVATION	36986	gbif_BDBCV_1500422145		BDBCV-General	L. Serra Laliga | A. Bort | X. AmorÃ³s			707	Spain		2003-11-30T00:00:00.000+0000	gbif	Group	L. Serra Laliga | A. Bort | X. AmorÃ³s	BDBCV	38.63		-0.44	http://gbif.org/occurrence/1500422145		Native	Extant	silene mellifera	Resident		;;;;;
HUMAN_OBSERVATION	36903	gbif_BDBCV_1500422050		BDBCV-General	L. Serra Laliga | A. Bort | X. AmorÃ³s			707	Spain		2003-11-30T00:00:00.000+0000	gbif	Group	L. Serra Laliga | A. Bort | X. AmorÃ³s	BDBCV	38.62		-0.44	http://gbif.org/occurrence/1500422050		Native	Extant	silene mellifera	Resident		;;;;;
HUMAN_OBSERVATION	37327	gbif_BDBCV_1500422507		BDBCV-General	L. Serra Laliga | A. Bort | X. AmorÃ³s			707	Spain		2003-11-30T00:00:00.000+0000	gbif	Group	L. Serra Laliga | A. Bort | X. AmorÃ³s	BDBCV	38.62		-0.43	http://gbif.org/occurrence/1500422507		Native	Extant	silene mellifera	Resident		;;;;;
UNKNOWN	674707	gbif_BDBCV_1501037791		BDBCV-General	A. Juan Gallardo | M. B. Crespo Villalba			707	Spain		2003-01-01T00:00:00.000+0000	gbif	Group	A. Juan Gallardo | M. B. Crespo Villalba	BDBCV	38.48		-0.72	http://gbif.org/occurrence/1501037791		Native	Extant	silene mellifera	Resident		;;;;;
UNKNOWN	673067	gbif_BDBCV_1501036210		BDBCV-General	A. Juan Gallardo | M. B. Crespo Villalba			707	Spain		2003-01-01T00:00:00.000+0000	gbif	Group	A. Juan Gallardo | M. B. Crespo Villalba	BDBCV	38.48		-0.73	http://gbif.org/occurrence/1501036210		Native	Extant	silene mellifera	Resident		;;;;;
UNKNOWN	675451	gbif_BDBCV_1501038510		BDBCV-General	A. Juan Gallardo | M. B. Crespo Villalba			707	Spain		2003-01-01T00:00:00.000+0000	gbif	Group	A. Juan Gallardo | M. B. Crespo Villalba	BDBCV	38.48		-0.73	http://gbif.org/occurrence/1501038510		Native	Extant	silene mellifera	Resident		;;;;;
UNKNOWN	1006195	gbif_BDBCV_1502008348		BDBCV-General	A. Juan Gallardo | M. B. Crespo Villalba			707	Spain		2003-01-01T00:00:00.000+0000	gbif	Group	A. Juan Gallardo | M. B. Crespo Villalba	BDBCV	38.45		-0.72	http://gbif.org/occurrence/1502008348		Native	Extant	silene mellifera	Resident		;;;;;
UNKNOWN	1006180	gbif_BDBCV_1502008356		BDBCV-General	A. Juan Gallardo | M. B. Crespo Villalba			707	Spain		2003-01-01T00:00:00.000+0000	gbif	Group	A. Juan Gallardo | M. B. Crespo Villalba	BDBCV	38.48		-0.73	http://gbif.org/occurrence/1502008356		Native	Extant	silene mellifera	Resident		;;;;;
HUMAN_OBSERVATION	1116846	gbif_BDBCV_1502118266		BDBCV-General	G. Mateo Sanz			707	Spain		2002-02-22T00:00:00.000+0000	gbif	Group	G. Mateo Sanz	BDBCV	38.99		-0.66	http://gbif.org/occurrence/1502118266		Native	Extant	silene mellifera	Resident		;;;;;
HUMAN_OBSERVATION	1129327	gbif_BDBCV_1502130722		BDBCV-General	G. Mateo Sanz			707	Spain		2002-02-22T00:00:00.000+0000	gbif	Group	G. Mateo Sanz	BDBCV	38.98		-0.67	http://gbif.org/occurrence/1502130722		Native	Extant	silene mellifera	Resident		;;;;;
HUMAN_OBSERVATION	1125514	gbif_BDBCV_1502126930		BDBCV-General	G. Mateo Sanz			707	Spain		2002-04-21T00:00:00.000+0000	gbif	Group	G. Mateo Sanz	BDBCV	40.41		-0.03	http://gbif.org/occurrence/1502126930		Native	Extant	silene mellifera	Resident		;;;;;
HUMAN_OBSERVATION	1502850	gbif_BDBCV_1501372019		BDBCV-General	G. Mateo Sanz			707	Spain		2002-04-21T00:00:00.000+0000	gbif	Group	G. Mateo Sanz	BDBCV	40.4		0.04	http://gbif.org/occurrence/1501372019		Native	Extant	silene mellifera	Resident		;;;;;
HUMAN_OBSERVATION	398161	gbif_BDBCV_1500768103		BDBCV-General	G. Mateo Sanz			707	Spain		2002-04-21T00:00:00.000+0000	gbif	Group	G. Mateo Sanz	BDBCV	40.45		0.01	http://gbif.org/occurrence/1500768103		Native	Extant	silene mellifera	Resident		;;;;;
HUMAN_OBSERVATION	415985	gbif_BDBCV_1500785886		BDBCV-General	G. Mateo Sanz			707	Spain		2002-04-21T00:00:00.000+0000	gbif	Group	G. Mateo Sanz	BDBCV	40.41		-0.03	http://gbif.org/occurrence/1500785886		Native	Extant	silene mellifera	Resident		;;;;;
HUMAN_OBSERVATION	1502848	gbif_BDBCV_1501372035		BDBCV-General	G. Mateo Sanz			707	Spain		2002-04-21T00:00:00.000+0000	gbif	Group	G. Mateo Sanz	BDBCV	40.45		0.01	http://gbif.org/occurrence/1501372035		Native	Extant	silene mellifera	Resident		;;;;;
HUMAN_OBSERVATION	1124928	gbif_BDBCV_1502126306		BDBCV-General	G. Mateo Sanz			707	Spain		2002-04-21T00:00:00.000+0000	gbif	Group	G. Mateo Sanz	BDBCV	40.41		-0.04	http://gbif.org/occurrence/1502126306		Native	Extant	silene mellifera	Resident		;;;;;
HUMAN_OBSERVATION	1502966	gbif_BDBCV_1501372144		BDBCV-General	G. Mateo Sanz			707	Spain		2002-04-21T00:00:00.000+0000	gbif	Group	G. Mateo Sanz	BDBCV	40.41		-0.03	http://gbif.org/occurrence/1501372144		Native	Extant	silene mellifera	Resident		;;;;;
HUMAN_OBSERVATION	417681	gbif_BDBCV_1500787562		BDBCV-General	G. Mateo Sanz			707	Spain		2002-04-21T00:00:00.000+0000	gbif	Group	G. Mateo Sanz	BDBCV	40.4		0.04	http://gbif.org/occurrence/1500787562		Native	Extant	silene mellifera	Resident		;;;;;
HUMAN_OBSERVATION	1502852	gbif_BDBCV_1501372062		BDBCV-General	G. Mateo Sanz			707	Spain		2002-04-21T00:00:00.000+0000	gbif	Group	G. Mateo Sanz	BDBCV	40.4		0.06	http://gbif.org/occurrence/1501372062		Native	Extant	silene mellifera	Resident		;;;;;
HUMAN_OBSERVATION	417682	gbif_BDBCV_1500787589		BDBCV-General	G. Mateo Sanz			707	Spain		2002-04-21T00:00:00.000+0000	gbif	Group	G. Mateo Sanz	BDBCV	40.4		0.06	http://gbif.org/occurrence/1500787589		Native	Extant	silene mellifera	Resident		;;;;;
HUMAN_OBSERVATION	1116034	gbif_BDBCV_1502117500		BDBCV-General	G. Mateo Sanz			707	Spain		2002-04-21T00:00:00.000+0000	gbif	Group	G. Mateo Sanz	BDBCV	40.41		-0.02	http://gbif.org/occurrence/1502117500		Native	Extant	silene mellifera	Resident		;;;;;
HUMAN_OBSERVATION	1125140	gbif_BDBCV_1502126556		BDBCV-General	G. Mateo Sanz			707	Spain		2002-04-21T00:00:00.000+0000	gbif	Group	G. Mateo Sanz	BDBCV	40.41		-0.03	http://gbif.org/occurrence/1502126556		Native	Extant	silene mellifera	Resident		;;;;;
HUMAN_OBSERVATION	419978	gbif_BDBCV_1500789749		BDBCV-General	G. Mateo Sanz			707	Spain		2002-05-12T00:00:00.000+0000	gbif	Group	G. Mateo Sanz	BDBCV	39.8		-1.03	http://gbif.org/occurrence/1500789749		Native	Extant	silene mellifera	Resident		;;;;;
HUMAN_OBSERVATION	544931	gbif_BDBCV_1500914285		BDBCV-General	G. Mateo Sanz			707	Spain		2002-05-12T00:00:00.000+0000	gbif	Group	G. Mateo Sanz	BDBCV	39.8		-1.03	http://gbif.org/occurrence/1500914285		Native	Extant	silene mellifera	Resident		;;;;;
HUMAN_OBSERVATION	399069	gbif_BDBCV_1500769039		BDBCV-General	G. Mateo Sanz			707	Spain		2002-06-09T00:00:00.000+0000	gbif	Group	G. Mateo Sanz	BDBCV	39.56		-1.05	http://gbif.org/occurrence/1500769039		Native	Extant	silene mellifera	Resident		;;;;;
HUMAN_OBSERVATION	454827	gbif_BDBCV_1500824499		BDBCV-General	G. Mateo Sanz			707	Spain		2002-06-09T00:00:00.000+0000	gbif	Group	G. Mateo Sanz	BDBCV	39.64		-1.11	http://gbif.org/occurrence/1500824499		Native	Extant	silene mellifera	Resident		;;;;;
HUMAN_OBSERVATION	39210	gbif_BDBCV_1500424304		BDBCV-General	L. Serra Laliga			707	Spain		2002-06-21T00:00:00.000+0000	gbif	Group	L. Serra Laliga	BDBCV	38.73		-0.84	http://gbif.org/occurrence/1500424304		Native	Extant	silene mellifera	Resident		;;;;;
HUMAN_OBSERVATION	448069	gbif_BDBCV_1500817709		BDBCV-General	G. Mateo Sanz			707	Spain		2002-06-09T00:00:00.000+0000	gbif	Group	G. Mateo Sanz	BDBCV	39.64		-1.13	http://gbif.org/occurrence/1500817709		Native	Extant	silene mellifera	Resident		;;;;;
HUMAN_OBSERVATION	39206	gbif_BDBCV_1500424262		BDBCV-General	L. Serra Laliga			707	Spain		2002-06-12T00:00:00.000+0000	gbif	Group	L. Serra Laliga	BDBCV	38.76		-0.48	http://gbif.org/occurrence/1500424262		Native	Extant	silene mellifera	Resident		;;;;;
HUMAN_OBSERVATION	786011	gbif_BDBCV_1501126741		BDBCV-General	G. Mateo Sanz			707	Spain		2002-06-16T00:00:00.000+0000	gbif	Group	G. Mateo Sanz	BDBCV	39.9		-0.8	http://gbif.org/occurrence/1501126741		Native	Extant	silene mellifera	Resident		;;;;;
HUMAN_OBSERVATION	416301	gbif_BDBCV_1500786204		BDBCV-General	G. Mateo Sanz			707	Spain		2002-06-16T00:00:00.000+0000	gbif	Group	G. Mateo Sanz	BDBCV	39.92		-0.8	http://gbif.org/occurrence/1500786204		Native	Extant	silene mellifera	Resident		;;;;;
HUMAN_OBSERVATION	957977	gbif_BDBCV_1501206859		BDBCV-General	G. Mateo Sanz			707	Spain		2002-06-16T00:00:00.000+0000	gbif	Group	G. Mateo Sanz	BDBCV	39.94		-0.8	http://gbif.org/occurrence/1501206859		Native	Extant	silene mellifera	Resident		;;;;;
HUMAN_OBSERVATION	973545	gbif_BDBCV_1501212690		BDBCV-General	G. Mateo Sanz			707	Spain		2002-06-16T00:00:00.000+0000	gbif	Group	G. Mateo Sanz	BDBCV	39.94		-0.73	http://gbif.org/occurrence/1501212690		Native	Extant	silene mellifera	Resident		;;;;;
HUMAN_OBSERVATION	543277	gbif_BDBCV_1500912619		BDBCV-General	G. Mateo Sanz			707	Spain		2002-06-22T00:00:00.000+0000	gbif	Group	G. Mateo Sanz	BDBCV	39.94		-1.08	http://gbif.org/occurrence/1500912619		Native	Extant	silene mellifera	Resident		;;;;;
HUMAN_OBSERVATION	446246	gbif_BDBCV_1500815919		BDBCV-General	G. Mateo Sanz			707	Spain		2002-06-09T00:00:00.000+0000	gbif	Group	G. Mateo Sanz	BDBCV	39.56		-1.05	http://gbif.org/occurrence/1500815919		Native	Extant	silene mellifera	Resident		;;;;;
HUMAN_OBSERVATION	450040	gbif_BDBCV_1500819732		BDBCV-General	G. Mateo Sanz			707	Spain		2002-06-09T00:00:00.000+0000	gbif	Group	G. Mateo Sanz	BDBCV	39.65		-1.14	http://gbif.org/occurrence/1500819732		Native	Extant	silene mellifera	Resident		;;;;;
HUMAN_OBSERVATION	544743	gbif_BDBCV_1500914086		BDBCV-General	G. Mateo Sanz			707	Spain		2002-06-22T00:00:00.000+0000	gbif	Group	G. Mateo Sanz	BDBCV	39.94		-1.11	http://gbif.org/occurrence/1500914086		Native	Extant	silene mellifera	Resident		;;;;;
HUMAN_OBSERVATION	413074	gbif_BDBCV_1500782948		BDBCV-General	G. Mateo Sanz			707	Spain		2002-06-02T00:00:00.000+0000	gbif	Group	G. Mateo Sanz	BDBCV	40.03		-0.56	http://gbif.org/occurrence/1500782948		Native	Extant	silene mellifera	Resident		;;;;;
HUMAN_OBSERVATION	964203	gbif_BDBCV_1501209217		BDBCV-General	G. Mateo Sanz			707	Spain		2002-06-16T00:00:00.000+0000	gbif	Group	G. Mateo Sanz	BDBCV	39.89		-0.78	http://gbif.org/occurrence/1501209217		Native	Extant	silene mellifera	Resident		;;;;;
HUMAN_OBSERVATION	448070	gbif_BDBCV_1500817658		BDBCV-General	G. Mateo Sanz			707	Spain		2002-06-09T00:00:00.000+0000	gbif	Group	G. Mateo Sanz	BDBCV	39.64		-1.12	http://gbif.org/occurrence/1500817658		Native	Extant	silene mellifera	Resident		;;;;;
HUMAN_OBSERVATION	544165	gbif_BDBCV_1500913508		BDBCV-General	G. Mateo Sanz			707	Spain		2002-06-22T00:00:00.000+0000	gbif	Group	G. Mateo Sanz	BDBCV	39.95		-1.09	http://gbif.org/occurrence/1500913508		Native	Extant	silene mellifera	Resident		;;;;;
HUMAN_OBSERVATION	964185	gbif_BDBCV_1501209213		BDBCV-General	G. Mateo Sanz			707	Spain		2002-06-16T00:00:00.000+0000	gbif	Group	G. Mateo Sanz	BDBCV	39.89		-0.79	http://gbif.org/occurrence/1501209213		Native	Extant	silene mellifera	Resident		;;;;;
HUMAN_OBSERVATION	937352	gbif_BDBCV_1501199073		BDBCV-General	G. Mateo Sanz			707	Spain		2002-06-16T00:00:00.000+0000	gbif	Group	G. Mateo Sanz	BDBCV	39.91		-0.81	http://gbif.org/occurrence/1501199073		Native	Extant	silene mellifera	Resident		;;;;;
HUMAN_OBSERVATION	955808	gbif_BDBCV_1501206045		BDBCV-General	G. Mateo Sanz			707	Spain		2002-06-02T00:00:00.000+0000	gbif	Group	G. Mateo Sanz	BDBCV	40.03		-0.58	http://gbif.org/occurrence/1501206045		Native	Extant	silene mellifera	Resident		;;;;;
HUMAN_OBSERVATION	840768	gbif_BDBCV_1501160428		BDBCV-General	G. Mateo Sanz			707	Spain		2002-06-16T00:00:00.000+0000	gbif	Group	G. Mateo Sanz	BDBCV	39.92		-0.78	http://gbif.org/occurrence/1501160428		Native	Extant	silene mellifera	Resident		;;;;;
HUMAN_OBSERVATION	767125	gbif_BDBCV_1501116132		BDBCV-General	G. Mateo Sanz			707	Spain		2002-06-16T00:00:00.000+0000	gbif	Group	G. Mateo Sanz	BDBCV	39.93		-0.81	http://gbif.org/occurrence/1501116132		Native	Extant	silene mellifera	Resident		;;;;;
HUMAN_OBSERVATION	812216	gbif_BDBCV_1501886306		BDBCV-General	G. Mateo Sanz			707	Spain		2002-06-16T00:00:00.000+0000	gbif	Group	G. Mateo Sanz	BDBCV	39.92		-0.8	http://gbif.org/occurrence/1501886306		Native	Extant	silene mellifera	Resident		;;;;;
HUMAN_OBSERVATION	455110	gbif_BDBCV_1500824775		BDBCV-General	G. Mateo Sanz			707	Spain		2002-06-09T00:00:00.000+0000	gbif	Group	G. Mateo Sanz	BDBCV	39.65		-1.15	http://gbif.org/occurrence/1500824775		Native	Extant	silene mellifera	Resident		;;;;;
HUMAN_OBSERVATION	786009	gbif_BDBCV_1501126725		BDBCV-General	G. Mateo Sanz			707	Spain		2002-06-16T00:00:00.000+0000	gbif	Group	G. Mateo Sanz	BDBCV	39.9		-0.81	http://gbif.org/occurrence/1501126725		Native	Extant	silene mellifera	Resident		;;;;;
HUMAN_OBSERVATION	976052	gbif_BDBCV_1501978967		BDBCV-General	G. Mateo Sanz			707	Spain		2002-06-16T00:00:00.000+0000	gbif	Group	G. Mateo Sanz	BDBCV	39.93		-0.8	http://gbif.org/occurrence/1501978967		Native	Extant	silene mellifera	Resident		;;;;;
HUMAN_OBSERVATION	937366	gbif_BDBCV_1501199058		BDBCV-General	G. Mateo Sanz			707	Spain		2002-06-16T00:00:00.000+0000	gbif	Group	G. Mateo Sanz	BDBCV	39.91		-0.8	http://gbif.org/occurrence/1501199058		Native	Extant	silene mellifera	Resident		;;;;;
HUMAN_OBSERVATION	785569	gbif_BDBCV_1501876316		BDBCV-General	G. Mateo Sanz			707	Spain		2002-06-16T00:00:00.000+0000	gbif	Group	G. Mateo Sanz	BDBCV	39.92		-0.81	http://gbif.org/occurrence/1501876316		Native	Extant	silene mellifera	Resident		;;;;;
HUMAN_OBSERVATION	543964	gbif_BDBCV_1500913293		BDBCV-General	G. Mateo Sanz			707	Spain		2002-06-22T00:00:00.000+0000	gbif	Group	G. Mateo Sanz	BDBCV	39.95		-1.1	http://gbif.org/occurrence/1500913293		Native	Extant	silene mellifera	Resident		;;;;;
HUMAN_OBSERVATION	786013	gbif_BDBCV_1501126721		BDBCV-General	G. Mateo Sanz			707	Spain		2002-06-16T00:00:00.000+0000	gbif	Group	G. Mateo Sanz	BDBCV	39.9		-0.79	http://gbif.org/occurrence/1501126721		Native	Extant	silene mellifera	Resident		;;;;;
HUMAN_OBSERVATION	454665	gbif_BDBCV_1500824363		BDBCV-General	G. Mateo Sanz			707	Spain		2002-06-09T00:00:00.000+0000	gbif	Group	G. Mateo Sanz	BDBCV	39.65		-1.12	http://gbif.org/occurrence/1500824363		Native	Extant	silene mellifera	Resident		;;;;;
HUMAN_OBSERVATION	399795	gbif_BDBCV_1500769797		BDBCV-General	G. Mateo Sanz			707	Spain		2002-06-16T00:00:00.000+0000	gbif	Group	G. Mateo Sanz	BDBCV	39.94		-0.73	http://gbif.org/occurrence/1500769797		Native	Extant	silene mellifera	Resident		;;;;;
HUMAN_OBSERVATION	398631	gbif_BDBCV_1500768609		BDBCV-General	G. Mateo Sanz			707	Spain		2002-06-16T00:00:00.000+0000	gbif	Group	G. Mateo Sanz	BDBCV	39.9		-0.8	http://gbif.org/occurrence/1500768609		Native	Extant	silene mellifera	Resident		;;;;;
HUMAN_OBSERVATION	951210	gbif_BDBCV_1501204312		BDBCV-General	G. Mateo Sanz			707	Spain		2002-06-02T00:00:00.000+0000	gbif	Group	G. Mateo Sanz	BDBCV	40.03		-0.54	http://gbif.org/occurrence/1501204312		Native	Extant	silene mellifera	Resident		;;;;;
HUMAN_OBSERVATION	753873	gbif_BDBCV_1501106118		BDBCV-General	G. Mateo Sanz			707	Spain		2002-06-02T00:00:00.000+0000	gbif	Group	G. Mateo Sanz	BDBCV	40.03		-0.56	http://gbif.org/occurrence/1501106118		Native	Extant	silene mellifera	Resident		;;;;;
HUMAN_OBSERVATION	785570	gbif_BDBCV_1501876309		BDBCV-General	G. Mateo Sanz			707	Spain		2002-06-16T00:00:00.000+0000	gbif	Group	G. Mateo Sanz	BDBCV	39.92		-0.79	http://gbif.org/occurrence/1501876309		Native	Extant	silene mellifera	Resident		;;;;;
HUMAN_OBSERVATION	418781	gbif_BDBCV_1500788658		BDBCV-General	G. Mateo Sanz			15000	Spain		2002-07-07T00:00:00.000+0000	gbif	Group	G. Mateo Sanz	BDBCV	38.84		-1.84	http://gbif.org/occurrence/1500788658		Native	Extant	silene mellifera	Resident		;;;;;
HUMAN_OBSERVATION	370844	gbif_BDBCV_1500741378		BDBCV-General	G. Mateo Sanz			707	Spain		2002-07-07T00:00:00.000+0000	gbif	Group	G. Mateo Sanz	BDBCV	39.09		-0.91	http://gbif.org/occurrence/1500741378		Native	Extant	silene mellifera	Resident		;;;;;
HUMAN_OBSERVATION	1502894	gbif_BDBCV_1501372065		BDBCV-General	G. Mateo Sanz			707	Spain		2002-07-07T00:00:00.000+0000	gbif	Group	G. Mateo Sanz	BDBCV	39.09		-0.91	http://gbif.org/occurrence/1501372065		Native	Extant	silene mellifera	Resident		;;;;;
HUMAN_OBSERVATION	1502895	gbif_BDBCV_1501372052		BDBCV-General	G. Mateo Sanz			15000	Spain		2002-07-07T00:00:00.000+0000	gbif	Group	G. Mateo Sanz	BDBCV	38.84		-1.84	http://gbif.org/occurrence/1501372052		Native	Extant	silene mellifera	Resident		;;;;;
PRESERVED_SPECIMEN	328185	gbif_BDBCV_1500699362		BDBCV-General	E. Estrelles PerpiÃ±Ã¡			707	Spain		2002-07-17T00:00:00.000+0000	gbif	Group	E. Estrelles PerpiÃ±Ã¡	BDBCV	40.03		-0.6	http://gbif.org/occurrence/1500699362		Native	Extant	silene mellifera	Resident		;;;;;
PRESERVED_SPECIMEN	141538-1	gbif_VAL_895166237		VAL	E. Estrelles & al.			707	Spain		2002-07-17T00:00:00.000+0000	gbif	Group		VAL	40.036		-0.603	http://gbif.org/occurrence/895166237		Native	Extant	silene mellifera	Resident		;;;;;
HUMAN_OBSERVATION	39211	gbif_BDBCV_1500424293		BDBCV-General	L. Serra Laliga			707	Spain		2002-08-06T00:00:00.000+0000	gbif	Group	L. Serra Laliga	BDBCV	38.71		-0.3	http://gbif.org/occurrence/1500424293		Native	Extant	silene mellifera	Resident		;;;;;
HUMAN_OBSERVATION	401225	gbif_BDBCV_1500771167		BDBCV-General	G. Mateo Sanz			707	Spain		2002-11-01T00:00:00.000+0000	gbif	Group	G. Mateo Sanz	BDBCV	39.84		-0.61	http://gbif.org/occurrence/1500771167		Native	Extant	silene mellifera	Resident		;;;;;
HUMAN_OBSERVATION	860083	gbif_BDBCV_1501170057		BDBCV-General	G. Mateo Sanz			707	Spain		2002-11-01T00:00:00.000+0000	gbif	Group	G. Mateo Sanz	BDBCV	39.84		-0.61	http://gbif.org/occurrence/1501170057		Native	Extant	silene mellifera	Resident		;;;;;
HUMAN_OBSERVATION	412949	gbif_BDBCV_1500782841		BDBCV-General	G. Mateo Sanz			707	Spain		2001-02-17T00:00:00.000+0000	gbif	Group	G. Mateo Sanz	BDBCV	39.44		-0.61	http://gbif.org/occurrence/1500782841		Native	Extant	silene mellifera	Resident		;;;;;
HUMAN_OBSERVATION	400889	gbif_BDBCV_1500770842		BDBCV-General	G. Mateo Sanz			707	Spain		2001-02-11T00:00:00.000+0000	gbif	Group	G. Mateo Sanz	BDBCV	38.88		-0.66	http://gbif.org/occurrence/1500770842		Native	Extant	silene mellifera	Resident		;;;;;
HUMAN_OBSERVATION	1116642	gbif_BDBCV_1502118027		BDBCV-General	G. Mateo Sanz			707	Spain		2001-02-17T00:00:00.000+0000	gbif	Group	G. Mateo Sanz	BDBCV	39.44		-0.61	http://gbif.org/occurrence/1502118027		Native	Extant	silene mellifera	Resident		;;;;;
HUMAN_OBSERVATION	1106814	gbif_BDBCV_1502108238		BDBCV-General	G. Mateo Sanz			707	Spain		2001-02-17T00:00:00.000+0000	gbif	Group	G. Mateo Sanz	BDBCV	39.44		-0.6	http://gbif.org/occurrence/1502108238		Native	Extant	silene mellifera	Resident		;;;;;
HUMAN_OBSERVATION	39202	gbif_BDBCV_1500424279		BDBCV-General	L. Serra Laliga			707	Spain		2001-02-06T00:00:00.000+0000	gbif	Group	L. Serra Laliga	BDBCV	38.6		-0.19	http://gbif.org/occurrence/1500424279		Native	Extant	silene mellifera	Resident		;;;;;
HUMAN_OBSERVATION	39204	gbif_BDBCV_1500424294		BDBCV-General	L. Serra Laliga			707	Spain		2001-02-06T00:00:00.000+0000	gbif	Group	L. Serra Laliga	BDBCV	38.59		-0.2	http://gbif.org/occurrence/1500424294		Native	Extant	silene mellifera	Resident		;;;;;
HUMAN_OBSERVATION	1116641	gbif_BDBCV_1502118061		BDBCV-General	G. Mateo Sanz			707	Spain		2001-02-17T00:00:00.000+0000	gbif	Group	G. Mateo Sanz	BDBCV	39.43		-0.61	http://gbif.org/occurrence/1502118061		Native	Extant	silene mellifera	Resident		;;;;;
HUMAN_OBSERVATION	1112819	gbif_BDBCV_1502114284		BDBCV-General	G. Mateo Sanz			707	Spain		2001-02-11T00:00:00.000+0000	gbif	Group	G. Mateo Sanz	BDBCV	38.88		-0.66	http://gbif.org/occurrence/1502114284		Native	Extant	silene mellifera	Resident		;;;;;
HUMAN_OBSERVATION	1502865	gbif_BDBCV_1501372040		BDBCV-General	G. Mateo Sanz			707	Spain		2001-03-31T00:00:00.000+0000	gbif	Group	G. Mateo Sanz	BDBCV	38.79		-0.82	http://gbif.org/occurrence/1501372040		Native	Extant	silene mellifera	Resident		;;;;;
HUMAN_OBSERVATION	1502869	gbif_BDBCV_1501372041		BDBCV-General	G. Mateo Sanz			707	Spain		2001-03-31T00:00:00.000+0000	gbif	Group	G. Mateo Sanz	BDBCV	38.74		-0.78	http://gbif.org/occurrence/1501372041		Native	Extant	silene mellifera	Resident		;;;;;
HUMAN_OBSERVATION	417640	gbif_BDBCV_1500787571		BDBCV-General	G. Mateo Sanz			707	Spain		2001-03-31T00:00:00.000+0000	gbif	Group	G. Mateo Sanz	BDBCV	38.79		-0.82	http://gbif.org/occurrence/1500787571		Native	Extant	silene mellifera	Resident		;;;;;
HUMAN_OBSERVATION	413054	gbif_BDBCV_1500782889		BDBCV-General	G. Mateo Sanz			707	Spain		2001-03-31T00:00:00.000+0000	gbif	Group	G. Mateo Sanz	BDBCV	38.74		-0.78	http://gbif.org/occurrence/1500782889		Native	Extant	silene mellifera	Resident		;;;;;
HUMAN_OBSERVATION	1502867	gbif_BDBCV_1501372049		BDBCV-General	G. Mateo Sanz			707	Spain		2001-03-31T00:00:00.000+0000	gbif	Group	G. Mateo Sanz	BDBCV	38.73		-0.79	http://gbif.org/occurrence/1501372049		Native	Extant	silene mellifera	Resident		;;;;;
HUMAN_OBSERVATION	1502868	gbif_BDBCV_1501372047		BDBCV-General	G. Mateo Sanz			707	Spain		2001-03-31T00:00:00.000+0000	gbif	Group	G. Mateo Sanz	BDBCV	38.74		-0.78	http://gbif.org/occurrence/1501372047		Native	Extant	silene mellifera	Resident		;;;;;
HUMAN_OBSERVATION	1502870	gbif_BDBCV_1501372027		BDBCV-General	G. Mateo Sanz			707	Spain		2001-04-22T00:00:00.000+0000	gbif	Group	G. Mateo Sanz	BDBCV	38.61		-0.77	http://gbif.org/occurrence/1501372027		Native	Extant	silene mellifera	Resident		;;;;;
HUMAN_OBSERVATION	1502932	gbif_BDBCV_1501372126		BDBCV-General	G. Mateo Sanz			707	Spain		2001-04-22T00:00:00.000+0000	gbif	Group	G. Mateo Sanz	BDBCV	38.78		-0.51	http://gbif.org/occurrence/1501372126		Native	Extant	silene mellifera	Resident		;;;;;
HUMAN_OBSERVATION	1502946	gbif_BDBCV_1501372109		BDBCV-General	G. Mateo Sanz			707	Spain		2001-04-01T00:00:00.000+0000	gbif	Group	G. Mateo Sanz	BDBCV	38.81		-0.13	http://gbif.org/occurrence/1501372109		Native	Extant	silene mellifera	Resident		;;;;;
HUMAN_OBSERVATION	1502927	gbif_BDBCV_1501372092		BDBCV-General	G. Mateo Sanz			707	Spain		2001-04-22T00:00:00.000+0000	gbif	Group	G. Mateo Sanz	BDBCV	38.64		-0.65	http://gbif.org/occurrence/1501372092		Native	Extant	silene mellifera	Resident		;;;;;
HUMAN_OBSERVATION	1502929	gbif_BDBCV_1501372086		BDBCV-General	G. Mateo Sanz			707	Spain		2001-04-22T00:00:00.000+0000	gbif	Group	G. Mateo Sanz	BDBCV	38.69		-0.63	http://gbif.org/occurrence/1501372086		Native	Extant	silene mellifera	Resident		;;;;;
HUMAN_OBSERVATION	414635	gbif_BDBCV_1500784551		BDBCV-General	G. Mateo Sanz			707	Spain		2001-04-22T00:00:00.000+0000	gbif	Group	G. Mateo Sanz	BDBCV	38.76		-0.57	http://gbif.org/occurrence/1500784551		Native	Extant	silene mellifera	Resident		;;;;;
HUMAN_OBSERVATION	1502928	gbif_BDBCV_1501372116		BDBCV-General	G. Mateo Sanz			707	Spain		2001-04-22T00:00:00.000+0000	gbif	Group	G. Mateo Sanz	BDBCV	38.65		-0.65	http://gbif.org/occurrence/1501372116		Native	Extant	silene mellifera	Resident		;;;;;
HUMAN_OBSERVATION	39203	gbif_BDBCV_1500424325		BDBCV-General	L. Serra Laliga			707	Spain		2001-05-08T00:00:00.000+0000	gbif	Group	L. Serra Laliga	BDBCV	38.33		-0.93	http://gbif.org/occurrence/1500424325		Native	Extant	silene mellifera	Resident		;;;;;
PRESERVED_SPECIMEN	59243-1	gbif_ABH_1851581516		ABH	M.R.Soler			707	Spain		2001-05-13T00:00:00.000+0000	gbif	Group	M.B.Crespo & J.C.Cristóbal	ABH	38.66		-0.06	http://gbif.org/occurrence/1851581516	inflorescencia apenas viscosa	Native	Extant	silene mellifera	Resident		;;;;;
PRESERVED_SPECIMEN	59260-1	gbif_ABH_1851580731		ABH	M.R.Soler			707	Spain		2001-05-13T00:00:00.000+0000	gbif	Group	J.C.Cristóbal	ABH	38.66		-0.06	http://gbif.org/occurrence/1851580731	Inventari D	Native	Extant	silene mellifera	Resident		;;;;;
HUMAN_OBSERVATION	39205	gbif_BDBCV_1500424291		BDBCV-General	L. Serra Laliga			707	Spain		2001-05-29T00:00:00.000+0000	gbif	Group	L. Serra Laliga	BDBCV	38.79		-0.47	http://gbif.org/occurrence/1500424291		Native	Extant	silene mellifera	Resident		;;;;;
HUMAN_OBSERVATION	369850	gbif_BDBCV_1500740420		BDBCV-General	G. Mateo Sanz			707	Spain		2001-06-24T00:00:00.000+0000	gbif	Group	G. Mateo Sanz	BDBCV	39.98		-0.99	http://gbif.org/occurrence/1500740420		Native	Extant	silene mellifera	Resident		;;;;;
HUMAN_OBSERVATION	540125	gbif_BDBCV_1500909493		BDBCV-General	G. Mateo Sanz			707	Spain		2001-06-24T00:00:00.000+0000	gbif	Group	G. Mateo Sanz	BDBCV	39.98		-1.01	http://gbif.org/occurrence/1500909493		Native	Extant	silene mellifera	Resident		;;;;;
PRESERVED_SPECIMEN,49359-1,gbif_MGC_199506559,,MGC-Cormof,"D. Navas, P. Navas & Y. Gil",,,707,Spain,,2001-06-15T00:00:00.000+0000,gbif,Group,C. Díaz de la Guardia,MGC,36.866,,-4.767,http://gbif.org/occurrence/199506559,Serpentinas. Matorral en zona rocosa,Native,Extant,silene mellifera,Resident,,;;;;;
PRESERVED_SPECIMEN	107710-1	gbif_MUB_232592929		SURESTE	M. A. Carrión & A. Hernández			15000	Spain		2001-06-26T00:00:00.000+0000	gbif	Group	P. Sánchez-Gómez	MUB	38.068		-2.39	http://gbif.org/occurrence/232592929		Native	Extant	silene mellifera	Resident		;;;;;
PRESERVED_SPECIMEN	44927-1	gbif_ABH_318123302		ABH	S.Ríos & J.López Bernal			707	Spain		2001-06-11T00:00:00.000+0000	gbif	Group		ABH	38.06		-2.56	http://gbif.org/occurrence/318123302		Native	Extant	silene mellifera	Resident		;;;;;
HUMAN_OBSERVATION	538094	gbif_BDBCV_1500907473		BDBCV-General	G. Mateo Sanz			707	Spain		2001-06-24T00:00:00.000+0000	gbif	Group	G. Mateo Sanz	BDBCV	39.98		-1	http://gbif.org/occurrence/1500907473		Native	Extant	silene mellifera	Resident		;;;;;
HUMAN_OBSERVATION	539750	gbif_BDBCV_1500909073		BDBCV-General	G. Mateo Sanz			707	Spain		2001-06-24T00:00:00.000+0000	gbif	Group	G. Mateo Sanz	BDBCV	39.97		-0.98	http://gbif.org/occurrence/1500909073		Native	Extant	silene mellifera	Resident		;;;;;
HUMAN_OBSERVATION	39201	gbif_BDBCV_1500424269		BDBCV-General	L. Serra Laliga			707	Spain		2001-06-27T00:00:00.000+0000	gbif	Group	L. Serra Laliga	BDBCV	38.65		-0.27	http://gbif.org/occurrence/1500424269		Native	Extant	silene mellifera	Resident		;;;;;
PRESERVED_SPECIMEN,107704-1,gbif_MUB_232592923,,SURESTE,"M. A. Carrión, A. Hernández, J. B. Vera & J. A. Jiménez",,,15000,Spain,,2001-06-05T00:00:00.000+0000,gbif,Group,P. Sánchez-Gómez,MUB,37.88,,-1.539,http://gbif.org/occurrence/232592923,,Native,Extant,silene mellifera,Resident,,;;;;;
HUMAN_OBSERVATION	538997	gbif_BDBCV_1500908342		BDBCV-General	G. Mateo Sanz			707	Spain		2001-06-24T00:00:00.000+0000	gbif	Group	G. Mateo Sanz	BDBCV	39.98		-0.98	http://gbif.org/occurrence/1500908342		Native	Extant	silene mellifera	Resident		;;;;;
HUMAN_OBSERVATION	538178	gbif_BDBCV_1500907546		BDBCV-General	G. Mateo Sanz			707	Spain		2001-06-24T00:00:00.000+0000	gbif	Group	G. Mateo Sanz	BDBCV	39.98		-0.99	http://gbif.org/occurrence/1500907546		Native	Extant	silene mellifera	Resident		;;;;;
HUMAN_OBSERVATION	539509	gbif_BDBCV_1500908867		BDBCV-General	G. Mateo Sanz			707	Spain		2001-09-16T00:00:00.000+0000	gbif	Group	G. Mateo Sanz	BDBCV	39.83		-0.77	http://gbif.org/occurrence/1500908867		Native	Extant	silene mellifera	Resident		;;;;;
HUMAN_OBSERVATION	540483	gbif_BDBCV_1500909814		BDBCV-General	G. Mateo Sanz			707	Spain		2001-09-16T00:00:00.000+0000	gbif	Group	G. Mateo Sanz	BDBCV	39.82		-0.76	http://gbif.org/occurrence/1500909814		Native	Extant	silene mellifera	Resident		;;;;;
HUMAN_OBSERVATION	539186	gbif_BDBCV_1500908492		BDBCV-General	G. Mateo Sanz			707	Spain		2001-09-16T00:00:00.000+0000	gbif	Group	G. Mateo Sanz	BDBCV	39.83		-0.76	http://gbif.org/occurrence/1500908492		Native	Extant	silene mellifera	Resident		;;;;;
HUMAN_OBSERVATION	539086	gbif_BDBCV_1500908472		BDBCV-General	G. Mateo Sanz			707	Spain		2001-09-16T00:00:00.000+0000	gbif	Group	G. Mateo Sanz	BDBCV	39.83		-0.78	http://gbif.org/occurrence/1500908472		Native	Extant	silene mellifera	Resident		;;;;;
HUMAN_OBSERVATION	540576	gbif_BDBCV_1500909899		BDBCV-General	G. Mateo Sanz			707	Spain		2001-09-16T00:00:00.000+0000	gbif	Group	G. Mateo Sanz	BDBCV	39.82		-0.75	http://gbif.org/occurrence/1500909899		Native	Extant	silene mellifera	Resident		;;;;;
HUMAN_OBSERVATION	418279	gbif_BDBCV_1500788171		BDBCV-General	G. Mateo Sanz			707	Spain		2001-10-13T00:00:00.000+0000	gbif	Group	G. Mateo Sanz	BDBCV	39.56		-0.94	http://gbif.org/occurrence/1500788171		Native	Extant	silene mellifera	Resident		;;;;;
HUMAN_OBSERVATION	401007	gbif_BDBCV_1500770941		BDBCV-General	G. Mateo Sanz			707	Spain		2001-10-13T00:00:00.000+0000	gbif	Group	G. Mateo Sanz	BDBCV	39.45		-0.85	http://gbif.org/occurrence/1500770941		Native	Extant	silene mellifera	Resident		;;;;;
HUMAN_OBSERVATION	1502882	gbif_BDBCV_1501372075		BDBCV-General	G. Mateo Sanz			707	Spain		2001-10-09T00:00:00.000+0000	gbif	Group	G. Mateo Sanz	BDBCV	39.44		-1.06	http://gbif.org/occurrence/1501372075		Native	Extant	silene mellifera	Resident		;;;;;
HUMAN_OBSERVATION	1502898	gbif_BDBCV_1501372083		BDBCV-General	G. Mateo Sanz			707	Spain		2001-10-13T00:00:00.000+0000	gbif	Group	G. Mateo Sanz	BDBCV	39.47		-0.86	http://gbif.org/occurrence/1501372083		Native	Extant	silene mellifera	Resident		;;;;;
HUMAN_OBSERVATION	418230	gbif_BDBCV_1500788152		BDBCV-General	G. Mateo Sanz			707	Spain		2001-10-13T00:00:00.000+0000	gbif	Group	G. Mateo Sanz	BDBCV	39.43		-0.92	http://gbif.org/occurrence/1500788152		Native	Extant	silene mellifera	Resident		;;;;;
HUMAN_OBSERVATION	1502888	gbif_BDBCV_1501372042		BDBCV-General	G. Mateo Sanz			707	Spain		2001-10-13T00:00:00.000+0000	gbif	Group	G. Mateo Sanz	BDBCV	39.43		-0.92	http://gbif.org/occurrence/1501372042		Native	Extant	silene mellifera	Resident		;;;;;
HUMAN_OBSERVATION	419381	gbif_BDBCV_1500789183		BDBCV-General	G. Mateo Sanz			707	Spain		2001-10-09T00:00:00.000+0000	gbif	Group	G. Mateo Sanz	BDBCV	39.44		-1.06	http://gbif.org/occurrence/1500789183		Native	Extant	silene mellifera	Resident		;;;;;
HUMAN_OBSERVATION	1502899	gbif_BDBCV_1501372050		BDBCV-General	G. Mateo Sanz			707	Spain		2001-10-13T00:00:00.000+0000	gbif	Group	G. Mateo Sanz	BDBCV	39.45		-0.85	http://gbif.org/occurrence/1501372050		Native	Extant	silene mellifera	Resident		;;;;;
HUMAN_OBSERVATION	484024	gbif_BDBCV_1500853685		BDBCV-General	G. Mateo Sanz			707	Spain		2001-10-13T00:00:00.000+0000	gbif	Group	G. Mateo Sanz	BDBCV	39.56		-0.94	http://gbif.org/occurrence/1500853685		Native	Extant	silene mellifera	Resident		;;;;;
HUMAN_OBSERVATION	1502885	gbif_BDBCV_1501372066		BDBCV-General	G. Mateo Sanz			707	Spain		2001-11-03T00:00:00.000+0000	gbif	Group	G. Mateo Sanz	BDBCV	39.32		-0.96	http://gbif.org/occurrence/1501372066		Native	Extant	silene mellifera	Resident		;;;;;
HUMAN_OBSERVATION	538863	gbif_BDBCV_1500908227		BDBCV-General	G. Mateo Sanz			707	Spain		2001-11-04T00:00:00.000+0000	gbif	Group	G. Mateo Sanz	BDBCV	39.76		-0.91	http://gbif.org/occurrence/1500908227		Native	Extant	silene mellifera	Resident		;;;;;
HUMAN_OBSERVATION	399501	gbif_BDBCV_1500769503		BDBCV-General	G. Mateo Sanz			707	Spain		2001-11-04T00:00:00.000+0000	gbif	Group	G. Mateo Sanz	BDBCV	39.76		-0.91	http://gbif.org/occurrence/1500769503		Native	Extant	silene mellifera	Resident		;;;;;
HUMAN_OBSERVATION	418815	gbif_BDBCV_1500788714		BDBCV-General	G. Mateo Sanz			707	Spain		2001-11-03T00:00:00.000+0000	gbif	Group	G. Mateo Sanz	BDBCV	39.32		-0.96	http://gbif.org/occurrence/1500788714		Native	Extant	silene mellifera	Resident		;;;;;
UNKNOWN	1670788	gbif_BDBCV_1501535248		BDBCV-General	M. A. GÃ³mez Serrano | O. Mayoral GarcÃ­a-Berlanga			707	Spain		2001-01-01T00:00:00.000+0000	gbif	Group	M. A. GÃ³mez Serrano | O. Mayoral GarcÃ­a-Berlanga	BDBCV	40.03		-1.09	http://gbif.org/occurrence/1501535248		Native	Extant	silene mellifera	Resident		;;;;;
HUMAN_OBSERVATION	153625	gbif_REDIAM-CMA_232966706		REDIAM-VEGE10				15000	Spain		2000-02-25T00:00:00.000+0000	gbif	Group		REDIAM-CMA	36.957755		-3.277191	http://gbif.org/occurrence/232966706		Native	Extant	silene mellifera	Resident		;;;;;
HUMAN_OBSERVATION	137466	gbif_REDIAM-CMA_232966675		REDIAM-VEGE10				15000	Spain		2000-02-25T00:00:00.000+0000	gbif	Group		REDIAM-CMA	36.942419		-3.300618	http://gbif.org/occurrence/232966675		Native	Extant	silene mellifera	Resident		;;;;;
HUMAN_OBSERVATION	137728	gbif_REDIAM-CMA_232966676		REDIAM-VEGE10				15000	Spain		2000-02-25T00:00:00.000+0000	gbif	Group		REDIAM-CMA	36.959676		-3.291991	http://gbif.org/occurrence/232966676		Native	Extant	silene mellifera	Resident		;;;;;
PRESERVED_SPECIMEN,51559-1,gbif_MGC_199506606,,MGC-Cormof,"B. Cabezudo, A. V. Pérez Latorre et al.",,,4000,Spain,,2000-04-25T00:00:00.000+0000,gbif,Group,O. Gavira & A. V. Pérez Latorre,MGC,36.63549,,-4.90721,http://gbif.org/occurrence/199506606,,Native,Extant,silene mellifera,Resident,,;;;;;
HUMAN_OBSERVATION	39214	gbif_BDBCV_1500424308		BDBCV-General	L. Serra Laliga			707	Spain		2000-05-23T00:00:00.000+0000	gbif	Group	L. Serra Laliga	BDBCV	38.66		-0.31	http://gbif.org/occurrence/1500424308		Native	Extant	silene mellifera	Resident		;;;;;
HUMAN_OBSERVATION	368819	gbif_BDBCV_1500739402		BDBCV-General	G. Mateo Sanz			707	Spain		2000-05-14T00:00:00.000+0000	gbif	Group	G. Mateo Sanz	BDBCV	38.94		-0.91	http://gbif.org/occurrence/1500739402		Native	Extant	silene mellifera	Resident		;;;;;
HUMAN_OBSERVATION	1502892	gbif_BDBCV_1501372072		BDBCV-General	G. Mateo Sanz			707	Spain		2000-05-14T00:00:00.000+0000	gbif	Group	G. Mateo Sanz	BDBCV	38.94		-0.91	http://gbif.org/occurrence/1501372072		Native	Extant	silene mellifera	Resident		;;;;;
HUMAN_OBSERVATION	414904	gbif_BDBCV_1500784866		BDBCV-General	G. Mateo Sanz			707	Spain		2000-05-14T00:00:00.000+0000	gbif	Group	G. Mateo Sanz	BDBCV	38.94		-0.92	http://gbif.org/occurrence/1500784866		Native	Extant	silene mellifera	Resident		;;;;;
HUMAN_OBSERVATION	1502889	gbif_BDBCV_1501372055		BDBCV-General	G. Mateo Sanz			707	Spain		2000-05-14T00:00:00.000+0000	gbif	Group	G. Mateo Sanz	BDBCV	38.94		-0.92	http://gbif.org/occurrence/1501372055		Native	Extant	silene mellifera	Resident		;;;;;
HUMAN_OBSERVATION	39197	gbif_BDBCV_1500424283		BDBCV-General	L. Serra Laliga			707	Spain		2000-06-01T00:00:00.000+0000	gbif	Group	L. Serra Laliga	BDBCV	38.73		-0.16	http://gbif.org/occurrence/1500424283		Native	Extant	silene mellifera	Resident		;;;;;
HUMAN_OBSERVATION	39207	gbif_BDBCV_1500424333		BDBCV-General	L. Serra Laliga			707	Spain		2000-06-08T00:00:00.000+0000	gbif	Group	L. Serra Laliga	BDBCV	38.71		-0.49	http://gbif.org/occurrence/1500424333		Native	Extant	silene mellifera	Resident		;;;;;
HUMAN_OBSERVATION	153906	gbif_REDIAM-CMA_232966707		REDIAM-VEGE10				15000	Spain		2000-07-07T00:00:00.000+0000	gbif	Group		REDIAM-CMA	37.17786		-3.263178	http://gbif.org/occurrence/232966707		Native	Extant	silene mellifera	Resident		;;;;;
PRESERVED_SPECIMEN	107721-1	gbif_MUB_232592940		SURESTE	J. B. Vera			15000	Spain		2000-07-01T00:00:00.000+0000	gbif	Group	P. Sánchez-Gómez	MUB	38.7		-1.33	http://gbif.org/occurrence/232592940		Native	Extant	silene mellifera	Resident		;;;;;
PRESERVED_SPECIMEN,64398-1,gbif_VIT_1050627222,,VIT-Vasculares,"D. GOMEZ, P. MONTSERRAT & P.M. URIBE-ECHEBARRIA",,,15000,Spain,,2000-07-05T00:00:00.000+0000,gbif,Group,,VIT,41.66,,-1.67,http://gbif.org/occurrence/1050627222,Choperas del río,Native,Extant,silene mellifera,Resident,,;;;;;
HUMAN_OBSERVATION	139558	gbif_BDBCV_1500522268		BDBCV-General	A. Olivares Tormo | V. Deltoro TorrÃ³			707	Spain		2000-07-06T00:00:00.000+0000	gbif	Group	A. Olivares Tormo | V. Deltoro TorrÃ³	BDBCV	39.84		-1.2	http://gbif.org/occurrence/1500522268		Native	Extant	silene mellifera	Resident		;;;;;
PRESERVED_SPECIMEN	118907-1	gbif_VAL_895152798		VAL	J.M. Pisco			707	Spain		2000-07-05T00:00:00.000+0000	gbif	Group		VAL	41.056		-1.911	http://gbif.org/occurrence/895152798	sabinar en calizas	Native	Extant	silene mellifera	Resident		;;;;;
