# Supplementary material for: Convergent Morphological Evolution in Silene Sect. Italicae (Caryophyllaceae) in the Mediterranean Basin
Source: Front Plant Sci. 2022 Jul 12;13:695958. doi: 10.3389/fpls.2022.695958 (PMC9319200; doi:10.3389/fpls.2022.695958)
Supplement: Supplementary File 2 — Coordinates obtained from GBIF for Groups 4, 5, 6, and 7. [file Data_Sheet_2.csv]

Group4;
basisOfRecord	catalogNumber	catalogue_id	changed	collectionCode	collector	collectorNumber	coordinateUncertaintyText	coordinateuncertaintyinmeters	country	county	eventDate	geocat_kind	group_name	identifiedBy	institutionCode	latitude	locality	longitude	occurrenceDetails	occurrenceRemarks	origin	presence	scientificname	seasonal	stateProvince	verbatimElevation;
PRESERVED_SPECIMEN,130084,gbif_JBS_1265138485,,BGVIB,"Joana Cursach, Cristina Fiol, Tomeu Sastre, Manuel Pomar i Luis Peñafiel",,,15000,Spain,,2013-07-31T00:00:00,gbif,Group,,JBS,39.74368800821299,,2.6312688909008144,http://gbif.org/occurrence/1265138485,1305 llavors,Native,present,silene mollissima,Resident,,;
PRESERVED_SPECIMEN,130084A,gbif_JBS_1265138505,,BGVIB,"Joana Cursach, Cristina Fiol, Tomeu Sastre, Manuel Pomar i Luis Peñafiel",,,15000,Spain,,2013-07-31T00:00:00,gbif,Group,,JBS,39.74368800821299,,2.6312688909008144,http://gbif.org/occurrence/1265138505,100 llavors per a proves de germinació (Eppendorf),Native,present,silene mollissima,Resident,,;
PRESERVED_SPECIMEN	130085A	gbif_JBS_1265138497		BGVIB	Joana Cursach i Cristina Fiol			15000	Spain		2013-08-03T00:00:00	gbif	Group		JBS	39.80725345751735		2.8529014590765978	http://gbif.org/occurrence/1265138497	200 llavors per a proves de germinació (Eppendorf)	Native	present	silene mollissima	Resident		;
PRESERVED_SPECIMEN	130085	gbif_JBS_1265138524		BGVIB	Joana Cursach i Cristina Fiol			15000	Spain		2013-08-03T00:00:00	gbif	Group		JBS	39.80725345751735		2.8529014590765978	http://gbif.org/occurrence/1265138524	5220 llavors	Native	present	silene mollissima	Resident		;
PRESERVED_SPECIMEN,3026100,gbif_JBS_1265138490,,BGVIB,"Bermejo, A.",,,15000,Spain,,2002-10-20T00:00:00,gbif,Group,,JBS,39.95620656185881,,3.9999670934303224,http://gbif.org/occurrence/1265138490,,Native,present,silene mollissima,Resident,,;
PRESERVED_SPECIMEN	982998	gbif_JBS_1837800052		BGVIB				15000	Spain		1998-06-20T00:00:00	gbif	Group		JBS	39.76193917316225		2.7128972873052413	http://gbif.org/occurrence/1837800052		Native	present	silene mollissima	Resident		;
PRESERVED_SPECIMEN,248,gbif_JBS_1265138451,,BGVIB,"Fraga, P.",,,15000,Spain,,1991-07-07T00:00:00,gbif,Group,,JBS,39.97412204806968,,4.011939057453315,http://gbif.org/occurrence/1265138451,,Native,present,silene mollissima,Resident,,;
PRESERVED_SPECIMEN,249,gbif_JBS_1265138493,,BGVIB,"Fraga, P.",,,15000,Spain,,1991-07-17T00:00:00,gbif,Group,,JBS,39.98216322192851,,4.1174671589547245,http://gbif.org/occurrence/1265138493,,Native,present,silene mollissima,Resident,,;
PRESERVED_SPECIMEN,900030,gbif_JBS_1265138476,,BGVIB,"Mus, M.",,,15000,Spain,,1990-08-08T00:00:00,gbif,Group,,JBS,39.98216322192851,,4.1174671589547245,http://gbif.org/occurrence/1265138476,,Native,present,silene mollissima,Resident,,;
PRESERVED_SPECIMEN	13387-1	gbif_UIB_2813121731		HerbarioUIB	García | J.A. Rosselló | R. Alomar | M. Mayol			707	Spain		1989-04-18T00:00:00	gbif	Group	García | J.A. Rosselló | R. Alomar | M. Mayol	UIB	39.8		2.83	http://gbif.org/occurrence/2813121731		Native	Extant	silene mollissima	Resident		;
PRESERVED_SPECIMEN	13128-1	gbif_UIB_2813122172		HerbarioUIB	J. Rita			71	Spain		1989-06-27T00:00:00	gbif	Group	J. Rita	UIB	39.9		4.3	http://gbif.org/occurrence/2813122172		Native	Extant	silene mollissima	Resident		;
PRESERVED_SPECIMEN	18976-1	gbif_COA_30891921		COA	A. Pujadas			707	Spain		1983-08-17T00:00:00	gbif	Group	A. Pujadas	COA	39.81		2.79	http://gbif.org/occurrence/30891921		Native	Extant	silene mollissima	Resident		;
PRESERVED_SPECIMEN,10092-1,gbif_COA_30891487,,COA,"A. Pujadas, M. Clemente, J.E. Hernández y J.A. Rosselló",,,707,Spain,,1978-07-22T00:00:00,gbif,Group,J.A. Rosselló,COA,39.76,,2.87,http://gbif.org/occurrence/30891487,,Native,Extant,silene mollissima,Resident,,;
PRESERVED_SPECIMEN	13280-1	gbif_UIB_2813120317		HerbarioUIB	J. Rita			707	Spain		1978-09-15T00:00:00	gbif	Group	J. Rita	UIB	39.97		4.12	http://gbif.org/occurrence/2813120317		Native	Extant	silene mollissima	Resident		;
PRESERVED_SPECIMEN	1273-1	gbif_JBS_31974857		Fbonafe				15000	Spain		1960-06-10T00:00:00	gbif	Group		JBS	39.759998		2.77	http://gbif.org/occurrence/31974857		Native	Extant	silene mollissima	Resident		;
PRESERVED_SPECIMEN	1272-1	gbif_JBS_31974855		Fbonafe				15000	Spain		1960-07-10T00:00:00	gbif	Group		JBS	39.759998		2.75	http://gbif.org/occurrence/31974855		Native	Extant	silene mollissima	Resident		;
PRESERVED_SPECIMEN	1271-1	gbif_JBS_31974853		Fbonafe				15000	Spain		1950-06-11T00:00:00	gbif	Group		JBS	39.759998		2.77	http://gbif.org/occurrence/31974853		Native	Extant	silene mollissima	Resident		;
HUMAN_OBSERVATION	1393259	gbif_FUND. BIODIVERSIDAD_237504330		ANTHOS				7071	Spain			gbif	Group		FUND. BIODIVERSIDAD	39.608862621277055		2.358926451971625	http://gbif.org/occurrence/237504330		Native	Extant	silene mollissima	Resident		;
HUMAN_OBSERVATION	1393260	gbif_FUND. BIODIVERSIDAD_237504331		ANTHOS				7071	Spain			gbif	Group		FUND. BIODIVERSIDAD	39.60886378852334		2.4789289305960627	http://gbif.org/occurrence/237504331		Native	Extant	silene mollissima	Resident		;
HUMAN_OBSERVATION	1393261	gbif_FUND. BIODIVERSIDAD_237504332		ANTHOS				7071	Spain			gbif	Group		FUND. BIODIVERSIDAD	39.608864856810975		2.5889312058146436	http://gbif.org/occurrence/237504332		Native	Extant	silene mollissima	Resident		;
HUMAN_OBSERVATION	1393262	gbif_FUND. BIODIVERSIDAD_237504333		ANTHOS				7071	Spain			gbif	Group		FUND. BIODIVERSIDAD	39.6988666839229		2.5889297433638068	http://gbif.org/occurrence/237504333		Native	Extant	silene mollissima	Resident		;
HUMAN_OBSERVATION	1393263	gbif_FUND. BIODIVERSIDAD_237504334		ANTHOS				7071	Spain			gbif	Group		FUND. BIODIVERSIDAD	39.6988666839229		2.5889297433638068	http://gbif.org/occurrence/237504334		Native	Extant	silene mollissima	Resident		;
HUMAN_OBSERVATION	1393264	gbif_FUND. BIODIVERSIDAD_237504335		ANTHOS				7071	Spain			gbif	Group		FUND. BIODIVERSIDAD	39.69886784863482		2.708932231267429	http://gbif.org/occurrence/237504335		Native	Extant	silene mollissima	Resident		;
HUMAN_OBSERVATION	1393265	gbif_FUND. BIODIVERSIDAD_237504336		ANTHOS				7071	Spain			gbif	Group		FUND. BIODIVERSIDAD	39.69886784863482		2.708932231267429	http://gbif.org/occurrence/237504336		Native	Extant	silene mollissima	Resident		;
HUMAN_OBSERVATION	1393266	gbif_FUND. BIODIVERSIDAD_237504337		ANTHOS				7071	Spain			gbif	Group		FUND. BIODIVERSIDAD	39.69886784863482		2.708932231267429	http://gbif.org/occurrence/237504337		Native	Extant	silene mollissima	Resident		;
HUMAN_OBSERVATION	1393267	gbif_FUND. BIODIVERSIDAD_237504338		ANTHOS				7071	Spain			gbif	Group		FUND. BIODIVERSIDAD	39.78886968500895		2.708930765950987	http://gbif.org/occurrence/237504338		Native	Extant	silene mollissima	Resident		;
HUMAN_OBSERVATION	1393268	gbif_FUND. BIODIVERSIDAD_237504339		ANTHOS				7071	Spain			gbif	Group		FUND. BIODIVERSIDAD	39.78886968500895		2.708930765950987	http://gbif.org/occurrence/237504339		Native	Extant	silene mollissima	Resident		;
HUMAN_OBSERVATION	1393269	gbif_FUND. BIODIVERSIDAD_237504340		ANTHOS				7071	Spain			gbif	Group		FUND. BIODIVERSIDAD	39.79887095666959		2.8189328890126855	http://gbif.org/occurrence/237504340		Native	Extant	silene mollissima	Resident		;
HUMAN_OBSERVATION	1393270	gbif_FUND. BIODIVERSIDAD_237504341		ANTHOS				7071	Spain			gbif	Group		FUND. BIODIVERSIDAD	39.79887095666959		2.8189328890126855	http://gbif.org/occurrence/237504341		Native	Extant	silene mollissima	Resident		;
HUMAN_OBSERVATION	1393271	gbif_FUND. BIODIVERSIDAD_237504342		ANTHOS				7071	Spain			gbif	Group		FUND. BIODIVERSIDAD	39.798872118931776		2.938935386466674	http://gbif.org/occurrence/237504342		Native	Extant	silene mollissima	Resident		;
HUMAN_OBSERVATION	1393272	gbif_FUND. BIODIVERSIDAD_237504343		ANTHOS				7071	Spain			gbif	Group		FUND. BIODIVERSIDAD	39.96888466847535		3.8789523343653123	http://gbif.org/occurrence/237504343		Native	Extant	silene mollissima	Resident		;
HUMAN_OBSERVATION	1393273	gbif_FUND. BIODIVERSIDAD_237504344		ANTHOS				7071	Spain			gbif	Group		FUND. BIODIVERSIDAD	39.96888466847535		3.8789523343653123	http://gbif.org/occurrence/237504344		Native	Extant	silene mollissima	Resident		;
HUMAN_OBSERVATION	1393274	gbif_FUND. BIODIVERSIDAD_237504345		ANTHOS				7071	Spain			gbif	Group		FUND. BIODIVERSIDAD	39.96888581536382		3.998954867597701	http://gbif.org/occurrence/237504345		Native	Extant	silene mollissima	Resident		;
HUMAN_OBSERVATION	1393275	gbif_FUND. BIODIVERSIDAD_237504346		ANTHOS				7071	Spain			gbif	Group		FUND. BIODIVERSIDAD	39.96888686491372		4.108957192773629	http://gbif.org/occurrence/237504346		Native	Extant	silene mollissima	Resident		;
HUMAN_OBSERVATION	1393276	gbif_FUND. BIODIVERSIDAD_237504347		ANTHOS				7071	Spain			gbif	Group		FUND. BIODIVERSIDAD	39.87888614129922		4.228961176835269	http://gbif.org/occurrence/237504347		Native	Extant	silene mollissima	Resident		;
HUMAN_OBSERVATION	1393277	gbif_FUND. BIODIVERSIDAD_237504348		ANTHOS				7071	Spain			gbif	Group		FUND. BIODIVERSIDAD	39.87888614129922		4.228961176835269	http://gbif.org/occurrence/237504348		Native	Extant	silene mollissima	Resident		;
HUMAN_OBSERVATION	1709846	gbif_FUND. BIODIVERSIDAD_237506861		ANTHOS				7071	Spain			gbif	Group		FUND. BIODIVERSIDAD	39.96888581536382		3.998954867597701	http://gbif.org/occurrence/237506861		Native	Extant	silene mollissima	Resident		;
HUMAN_OBSERVATION	1711200	gbif_FUND. BIODIVERSIDAD_237506870		ANTHOS				7071	Spain			gbif	Group		FUND. BIODIVERSIDAD	39.608862621277055		2.358926451971625	http://gbif.org/occurrence/237506870		Native	Extant	silene mollissima	Resident		;
HUMAN_OBSERVATION	1712457	gbif_FUND. BIODIVERSIDAD_237506877		ANTHOS				707	Spain			gbif	Group		FUND. BIODIVERSIDAD	39.94888540031385		3.99895519006377	http://gbif.org/occurrence/237506877		Native	Extant	silene mollissima	Resident		;
HUMAN_OBSERVATION	1712459	gbif_FUND. BIODIVERSIDAD_237506879		ANTHOS				707	Spain			gbif	Group		FUND. BIODIVERSIDAD	40.04888709716301		3.9589527295972604	http://gbif.org/occurrence/237506879		Native	Extant	silene mollissima	Resident		;
HUMAN_OBSERVATION	1713269	gbif_FUND. BIODIVERSIDAD_237506888		ANTHOS				7071	Spain			gbif	Group		FUND. BIODIVERSIDAD	39.69886784863482		2.708932231267429	http://gbif.org/occurrence/237506888		Native	Extant	silene mollissima	Resident		;
HUMAN_OBSERVATION	1713589	gbif_FUND. BIODIVERSIDAD_237506891		ANTHOS				707	Spain			gbif	Group		FUND. BIODIVERSIDAD	39.70887548033507		3.478948118914096	http://gbif.org/occurrence/237506891		Native	Extant	silene mollissima	Resident		;
HUMAN_OBSERVATION	1713590	gbif_FUND. BIODIVERSIDAD_237506892		ANTHOS				707	Spain			gbif	Group		FUND. BIODIVERSIDAD	39.648872142432275		3.2589444851766807	http://gbif.org/occurrence/237506892		Native	Extant	silene mollissima	Resident		;
HUMAN_OBSERVATION	1714359	gbif_FUND. BIODIVERSIDAD_237506893		ANTHOS				7071	Spain			gbif	Group		FUND. BIODIVERSIDAD	39.698874604013696		3.4089468147722894	http://gbif.org/occurrence/237506893		Native	Extant	silene mollissima	Resident		;
HUMAN_OBSERVATION,Q-P02331:Silene_mollissima_:+,gbif_SIVIM_616634016,,INV,"Bol�s, O. de, R. Molinier et P. Montserrat.( 1970) Observations phytosociologiques dans l��le de Minorque. Act. Geobot. Barcin., 5. Com. SIGMA, 191. Barcelona.",,,10000,Spain,,,gbif,Group,BCO0 MRP0,SIVIM,39.92,,4.05,http://gbif.org/occurrence/616634016,,Native,Extant,silene mollissima,Resident,,;
HUMAN_OBSERVATION,Q-P02332:Silene_mollissima_:2,gbif_SIVIM_616634025,,INV,"Bol�s, O. de, R. Molinier et P. Montserrat.( 1970) Observations phytosociologiques dans l��le de Minorque. Act. Geobot. Barcin., 5. Com. SIGMA, 191. Barcelona.",,,10000,Spain,,,gbif,Group,BCO0 MRP0,SIVIM,39.92,,4.05,http://gbif.org/occurrence/616634025,,Native,Extant,silene mollissima,Resident,,;
HUMAN_OBSERVATION,S-P06613:Silene_mollissima_:+,gbif_SIVIM_616994398,,INV,"Bol�s, O. de et Molinier, R.( 1958) �Recherches phytosociologiques dans l��le de Majorque�. Collect. Bot. (Barcelona), V (III): 699-865.",,,10000,Spain,,,gbif,Group,BCO0 MR00,SIVIM,39.93,,3.11,http://gbif.org/occurrence/616994398,,Native,Extant,silene mollissima,Resident,,;
HUMAN_OBSERVATION,S-P06615:Silene_mollissima_:+,gbif_SIVIM_616994408,,INV,"Bol�s, O. de et Molinier, R.( 1958) �Recherches phytosociologiques dans l��le de Majorque�. Collect. Bot. (Barcelona), V (III): 699-865.",,,10000,Spain,,,gbif,Group,BCO0 MR00,SIVIM,39.83,,3.11,http://gbif.org/occurrence/616994408,,Native,Extant,silene mollissima,Resident,,;
HUMAN_OBSERVATION,S-P06618:Silene_mollissima_:+,gbif_SIVIM_616994432,,INV,"Bol�s, O. de et Molinier, R.( 1958) �Recherches phytosociologiques dans l��le de Majorque�. Collect. Bot. (Barcelona), V (III): 699-865.",,,10000,Spain,,,gbif,Group,BCO0 MR00,SIVIM,39.38,,3.11,http://gbif.org/occurrence/616994432,,Native,Extant,silene mollissima,Resident,,;
PRESERVED_SPECIMEN	20010220-1	gbif_HGM_767638839		HGM-Cormofits	M. Pons Gomila			71	Spain			gbif	Group	M. Pons Gomila	HGM	39.9875		4.1145	http://gbif.org/occurrence/767638839	Penyals juràssics orientats al N	Native	Extant	silene mollissima	Resident		;
PRESERVED_SPECIMEN	242228-1	gbif_VAL_2558246512		VAL	P. P. Ferrer			707	Spain		2019-04-10T00:00:00	gbif	Group		VAL	38.83		0.11	http://gbif.org/occurrence/2558246512		Native	Extant	silene hifacensis	Resident		;
PRESERVED_SPECIMEN	233665-1	gbif_VAL_2558253067		VAL	P. P. Ferrer & M. Pereira			707	Spain		2011-04-04T00:00:00	gbif	Group		VAL	38.8		0.19	http://gbif.org/occurrence/2558253067		Native	Extant	silene hifacensis	Resident		;
HUMAN_OBSERVATION	445311	gbif_MAGRAMA_998479592		IEET-2011				7071	Spain			gbif	Group		MAGRAMA	38.86		0.18	http://gbif.org/occurrence/998479592		Native	Extant	silene hifacensis	Resident		;
HUMAN_OBSERVATION	445313	gbif_MAGRAMA_998479595		IEET-2011				7071	Spain			gbif	Group		MAGRAMA	38.97		1.21	http://gbif.org/occurrence/998479595		Native	Extant	silene hifacensis	Resident		;
HUMAN_OBSERVATION	445308	gbif_MAGRAMA_998479600		IEET-2011				7071	Spain			gbif	Group		MAGRAMA	38.68		0.07	http://gbif.org/occurrence/998479600		Native	Extant	silene hifacensis	Resident		;
HUMAN_OBSERVATION	445309	gbif_MAGRAMA_998479605		IEET-2011				7071	Spain			gbif	Group		MAGRAMA	38.68		0.18	http://gbif.org/occurrence/998479605		Native	Extant	silene hifacensis	Resident		;
HUMAN_OBSERVATION	445312	gbif_MAGRAMA_998479609		IEET-2011				7071	Spain			gbif	Group		MAGRAMA	38.88		1.21	http://gbif.org/occurrence/998479609		Native	Extant	silene hifacensis	Resident		;
HUMAN_OBSERVATION	445310	gbif_MAGRAMA_998479616		IEET-2011				7071	Spain			gbif	Group		MAGRAMA	38.77		0.18	http://gbif.org/occurrence/998479616		Native	Extant	silene hifacensis	Resident		;
HUMAN_OBSERVATION	446075	gbif_MAGRAMA_998480336		IEET-2011				7071	Spain			gbif	Group		MAGRAMA	39.06		1.32	http://gbif.org/occurrence/998480336		Native	Extant	silene hifacensis	Resident		;
HUMAN_OBSERVATION	446076	gbif_MAGRAMA_998480357		IEET-2011				7071	Spain			gbif	Group		MAGRAMA	39.06		1.44	http://gbif.org/occurrence/998480357		Native	Extant	silene hifacensis	Resident		;
Group5;
basisOfRecord	catalogNumber	catalogue_id	changed	collectionCode	collector	collectorNumber	coordinateUncertaintyText	coordinateuncertaintyinmeters	country	county	eventDate	geocat_kind	group_name	identifiedBy	institutionCode	latitude	locality	longitude	occurrenceDetails	occurrenceRemarks	origin	presence	scientificname	seasonal	stateProvince	verbatimElevation;
		user_2	true		Greuter W							user	Group			45.53200747326129		16.114743947982788			Native	Extant	silene nemoralis	Resident		;
		user_5			Alioth F S							user	Group			46.06		11.11			Native	Extant	silene nemoralis	Resident		;
		user_7			Castanier							user	Group			42.56		3.08			Native	Extant	silene nemoralis	Resident		;
		user_8			Souli							user	Group			44.06		3.44			Native	Extant	silene nemoralis	Resident		;
		user_12			Evers							user	Group			46.4		11.7			Native	Extant	silene nemoralis	Resident		;
		user_20			Italie							user	Group			45.13		7.05			Native	Extant	silene nemoralis	Resident		;
		user_21			Espagne							user	Group			41.58		1.83			Native	Extant	silene nemoralis	Resident		;
		user_22			Espagne							user	Group			42.52		-0.63			Native	Extant	silene nemoralis	Resident		;
		user_23			France							user	Group			42.5		2.13			Native	Extant	silene nemoralis	Resident		;
		user_24			France							user	Group			42.73		2.62			Native	Extant	silene nemoralis	Resident		;
		user_25			France							user	Group			45.13		7.05			Native	Extant	silene nemoralis	Resident		;
		user_26			France							user	Group			44		3			Native	Extant	silene nemoralis	Resident		;
		user_28			Italie							user	Group			44.32		7.67			Native	Extant	silene nemoralis	Resident		;
		user_29			Italie							user	Group			44.32		7.67			Native	Extant	silene nemoralis	Resident		;
		user_30			Italie							user	Group			44.32		7.67			Native	Extant	silene nemoralis	Resident		;
		user_31			Italie							user	Group			44.32		7.67			Native	Extant	silene nemoralis	Resident		;
		user_32			France							user	Group			42.52		3.08			Native	Extant	silene nemoralis	Resident		;
		user_33			France							user	Group			42.52		3.08			Native	Extant	silene nemoralis	Resident		;
		user_34			France							user	Group			42.52		3.08			Native	Extant	silene nemoralis	Resident		;
		user_37			Italie							user	Group			45.07		7.08			Native	Extant	silene nemoralis	Resident		;
		user_38			Italie							user	Group			45.08		7.09			Native	Extant	silene nemoralis	Resident		;
		user_39			Italie							user	Group			45.08		7.09			Native	Extant	silene nemoralis	Resident		;
		user_40			Italie							user	Group			45.08		7.09			Native	Extant	silene nemoralis	Resident		;
		user_41			Italie							user	Group			45.08		7.09			Native	Extant	silene nemoralis	Resident		;
		user_42			Italie							user	Group			45.08		7.09			Native	Extant	silene nemoralis	Resident		;
PRESERVED_SPECIMEN,G-G-321354/1,gbif_G_1144770307,,Geneva Herbarium – General Collection (G),"Jeanmonod, D. & J.-F. Burri",,,707,Italy,,2014-06-10T00:00:00,gbif,Group,,G,40.26667,,9.45,http://gbif.org/occurrence/1144770307,,Native,Extant,silene nodulosa,Resident,,;
UNKNOWN	307617	gbif_BIO-UNIPI_1844871830		WIKISAR				15000	Italy		2007-01-01T00:00:00	gbif	Group		BIO-UNIPI	39.590189		8.568526	http://gbif.org/occurrence/1844871830		Native	Extant	silene nodulosa	Resident		;
UNKNOWN	221723	gbif_BIO-UNIPI_1703247770		WIKISAR				15000	Italy		2005-04-01T00:00:00	gbif	Group		BIO-UNIPI	40.143055		8.608202	http://gbif.org/occurrence/1703247770		Native	Extant	silene nodulosa	Resident		;
UNKNOWN	113479	gbif_BIO-UNIPI_1699959835		WIKISAR				15000	Italy		1991-01-01T00:00:00	gbif	Group		BIO-UNIPI	39.341496		8.588134	http://gbif.org/occurrence/1699959835		Native	Extant	silene nodulosa	Resident		;
UNKNOWN	117249	gbif_BIO-UNIPI_1699960200		WIKISAR				15000	Italy		1988-01-01T00:00:00	gbif	Group		BIO-UNIPI	39.820462		8.714066	http://gbif.org/occurrence/1699960200		Native	Extant	silene nodulosa	Resident		;
UNKNOWN	308099	gbif_BIO-UNIPI_1847727845		WIKISAR				15000	Italy		1988-01-01T00:00:00	gbif	Group		BIO-UNIPI	41.045394		8.254012	http://gbif.org/occurrence/1847727845		Native	Extant	silene nodulosa	Resident		;
UNKNOWN	112524	gbif_BIO-UNIPI_1699959712		WIKISAR				15000	Italy		1985-01-01T00:00:00	gbif	Group		BIO-UNIPI	41.097268		8.295208	http://gbif.org/occurrence/1699959712		Native	Extant	silene nodulosa	Resident		;
UNKNOWN	112525	gbif_BIO-UNIPI_1699959862		WIKISAR				15000	Italy		1985-01-01T00:00:00	gbif	Group		BIO-UNIPI	41.09412		8.340083	http://gbif.org/occurrence/1699959862		Native	Extant	silene nodulosa	Resident		;
UNKNOWN	86623	gbif_BIO-UNIPI_1699959374		WIKISAR				15000	Italy		1980-01-01T00:00:00	gbif	Group		BIO-UNIPI	40.507896		9.566419	http://gbif.org/occurrence/1699959374		Native	Extant	silene nodulosa	Resident		;
PRESERVED_SPECIMEN,102268,gbif_BIO-UNIPI_1699958498,,WIKISAR,"Arrigoni, Sartoni e Di Tommaso",,,15000,Italy,,1973-01-01T00:00:00,gbif,Group,,BIO-UNIPI,40.160062,,9.432793,http://gbif.org/occurrence/1699958498,,Native,Extant,silene nodulosa,Resident,,;
PRESERVED_SPECIMEN,102270,gbif_BIO-UNIPI_1699958531,,WIKISAR,"Arrigoni, Di Tommaso e Sartoni",,,15000,Italy,,1973-01-01T00:00:00,gbif,Group,,BIO-UNIPI,40.067016,,9.29122,http://gbif.org/occurrence/1699958531,,Native,Extant,silene nodulosa,Resident,,;
PRESERVED_SPECIMEN,102267,gbif_BIO-UNIPI_1699958544,,WIKISAR,"Arrigoni, Sartoni e Di Tommaso",,,15000,Italy,,1973-01-01T00:00:00,gbif,Group,,BIO-UNIPI,40.169337,,9.431607,http://gbif.org/occurrence/1699958544,,Native,Extant,silene nodulosa,Resident,,;
PRESERVED_SPECIMEN	102269	gbif_BIO-UNIPI_1699958577		WIKISAR	Paoli			15000	Italy		1973-01-01T00:00:00	gbif	Group		BIO-UNIPI	40.109489		9.401567	http://gbif.org/occurrence/1699958577		Native	Extant	silene nodulosa	Resident		;
PRESERVED_SPECIMEN,102266,gbif_BIO-UNIPI_1699958581,,WIKISAR,"Arrigoni, Sartoni e Di Tommaso",,,15000,Italy,,1973-01-01T00:00:00,gbif,Group,,BIO-UNIPI,40.180011,,9.441788,http://gbif.org/occurrence/1699958581,,Native,Extant,silene nodulosa,Resident,,;
PRESERVED_SPECIMEN	102264	gbif_BIO-UNIPI_1699958502		WIKISAR	Leoni			15000	Italy		1972-01-01T00:00:00	gbif	Group		BIO-UNIPI	40.440247		9.530939	http://gbif.org/occurrence/1699958502		Native	Extant	silene nodulosa	Resident		;
PRESERVED_SPECIMEN	102262	gbif_BIO-UNIPI_1699958548		WIKISAR	Arrigoni e Nardi			15000	Italy		1972-01-01T00:00:00	gbif	Group		BIO-UNIPI	40.128266		9.431218	http://gbif.org/occurrence/1699958548		Native	Extant	silene nodulosa	Resident		;
PRESERVED_SPECIMEN	102265	gbif_BIO-UNIPI_1699958554		WIKISAR	Leoni			15000	Italy		1972-01-01T00:00:00	gbif	Group		BIO-UNIPI	40.442428		9.540448	http://gbif.org/occurrence/1699958554		Native	Extant	silene nodulosa	Resident		;
PRESERVED_SPECIMEN	102263	gbif_BIO-UNIPI_1699958598		WIKISAR	Arrigoni e Nardi			15000	Italy		1972-01-01T00:00:00	gbif	Group		BIO-UNIPI	40.105769		9.401263	http://gbif.org/occurrence/1699958598		Native	Extant	silene nodulosa	Resident		;
PRESERVED_SPECIMEN	102261	gbif_BIO-UNIPI_1699958562		WIKISAR	Arrigoni e Ricceri			15000	Italy		1971-01-01T00:00:00	gbif	Group		BIO-UNIPI	40.151556		9.423476	http://gbif.org/occurrence/1699958562		Native	Extant	silene nodulosa	Resident		;
PRESERVED_SPECIMEN	102260	gbif_BIO-UNIPI_1699958514		WIKISAR	Valsecchi			15000	Italy		1970-01-01T00:00:00	gbif	Group		BIO-UNIPI	40.271878		9.40436	http://gbif.org/occurrence/1699958514		Native	Extant	silene nodulosa	Resident		;
PRESERVED_SPECIMEN	102254	gbif_BIO-UNIPI_1699958495		WIKISAR	Barba			15000	Italy		1969-01-01T00:00:00	gbif	Group		BIO-UNIPI	40.453994		9.517084	http://gbif.org/occurrence/1699958495		Native	Extant	silene nodulosa	Resident		;
PRESERVED_SPECIMEN	102258	gbif_BIO-UNIPI_1699958512		WIKISAR	Arrigoni			15000	Italy		1969-01-01T00:00:00	gbif	Group		BIO-UNIPI	39.02856		8.909693	http://gbif.org/occurrence/1699958512		Native	Extant	silene nodulosa	Resident		;
PRESERVED_SPECIMEN	102256	gbif_BIO-UNIPI_1699958527		WIKISAR	Arrigoni			15000	Italy		1969-01-01T00:00:00	gbif	Group		BIO-UNIPI	39.931812		9.160976	http://gbif.org/occurrence/1699958527		Native	Extant	silene nodulosa	Resident		;
PRESERVED_SPECIMEN	102259	gbif_BIO-UNIPI_1699958546		WIKISAR	Arrigoni			15000	Italy		1969-01-01T00:00:00	gbif	Group		BIO-UNIPI	39.872411		9.391657	http://gbif.org/occurrence/1699958546		Native	Extant	silene nodulosa	Resident		;
PRESERVED_SPECIMEN	102255	gbif_BIO-UNIPI_1699958574		WIKISAR	Barba			15000	Italy		1969-01-01T00:00:00	gbif	Group		BIO-UNIPI	40.453994		9.517084	http://gbif.org/occurrence/1699958574		Native	Extant	silene nodulosa	Resident		;
PRESERVED_SPECIMEN	102257	gbif_BIO-UNIPI_1699958576		WIKISAR	Arrigoni			15000	Italy		1969-01-01T00:00:00	gbif	Group		BIO-UNIPI	40.844951		9.155739	http://gbif.org/occurrence/1699958576		Native	Extant	silene nodulosa	Resident		;
PRESERVED_SPECIMEN	102252	gbif_BIO-UNIPI_1699958491		WIKISAR	Arrigoni			15000	Italy		1968-01-01T00:00:00	gbif	Group		BIO-UNIPI	40.848823		9.163708	http://gbif.org/occurrence/1699958491		Native	Extant	silene nodulosa	Resident		;
PRESERVED_SPECIMEN	102253	gbif_BIO-UNIPI_1699958585		WIKISAR	Arrigoni e Ricceri			15000	Italy		1968-01-01T00:00:00	gbif	Group		BIO-UNIPI	40.156273		9.501281	http://gbif.org/occurrence/1699958585		Native	Extant	silene nodulosa	Resident		;
PRESERVED_SPECIMEN	102250	gbif_BIO-UNIPI_1699958475		WIKISAR	Arrigoni			15000	Italy		1967-01-01T00:00:00	gbif	Group		BIO-UNIPI	40.603063		9.189122	http://gbif.org/occurrence/1699958475		Native	Extant	silene nodulosa	Resident		;
PRESERVED_SPECIMEN	102251	gbif_BIO-UNIPI_1699958561		WIKISAR	Alias			15000	Italy		1967-01-01T00:00:00	gbif	Group		BIO-UNIPI	39.852898		9.15974	http://gbif.org/occurrence/1699958561		Native	Extant	silene nodulosa	Resident		;
PRESERVED_SPECIMEN	102248	gbif_BIO-UNIPI_1699958485		WIKISAR	Valsecchi e Corrias			15000	Italy		1966-01-01T00:00:00	gbif	Group		BIO-UNIPI	40.799977		8.46387	http://gbif.org/occurrence/1699958485		Native	Extant	silene nodulosa	Resident		;
PRESERVED_SPECIMEN	102249	gbif_BIO-UNIPI_1699958565		WIKISAR	Valsecchi			15000	Italy		1966-01-01T00:00:00	gbif	Group		BIO-UNIPI	40.55792		8.164653	http://gbif.org/occurrence/1699958565		Native	Extant	silene nodulosa	Resident		;
PRESERVED_SPECIMEN	102246	gbif_BIO-UNIPI_1699958500		WIKISAR	Bavazzano e Ricceri			15000	Italy		1963-01-01T00:00:00	gbif	Group		BIO-UNIPI	39.852978		9.053083	http://gbif.org/occurrence/1699958500		Native	Extant	silene nodulosa	Resident		;
PRESERVED_SPECIMEN	102247	gbif_BIO-UNIPI_1699958520		WIKISAR	Bavazzano e Ricceri			15000	Italy		1963-01-01T00:00:00	gbif	Group		BIO-UNIPI	39.872845		9.082296	http://gbif.org/occurrence/1699958520		Native	Extant	silene nodulosa	Resident		;
PRESERVED_SPECIMEN	102245	gbif_BIO-UNIPI_1699958569		WIKISAR	Arrigoni			15000	Italy		1962-01-01T00:00:00	gbif	Group		BIO-UNIPI	39.027232		8.916915	http://gbif.org/occurrence/1699958569		Native	Extant	silene nodulosa	Resident		;
PRESERVED_SPECIMEN	102244	gbif_BIO-UNIPI_1699958504		WIKISAR	Desole			15000	Italy		1954-01-01T00:00:00	gbif	Group		BIO-UNIPI	40.926108		9.739633	http://gbif.org/occurrence/1699958504		Native	Extant	silene nodulosa	Resident		;
PRESERVED_SPECIMEN	102243	gbif_BIO-UNIPI_1699958535		WIKISAR	Porru			15000	Italy		1935-01-01T00:00:00	gbif	Group		BIO-UNIPI	39.95428		9.197016	http://gbif.org/occurrence/1699958535		Native	Extant	silene nodulosa	Resident		;
PRESERVED_SPECIMEN	102242	gbif_BIO-UNIPI_1699958526		WIKISAR	Terracciano			15000	Italy		1907-01-01T00:00:00	gbif	Group		BIO-UNIPI	41.097741		8.313791	http://gbif.org/occurrence/1699958526		Native	Extant	silene nodulosa	Resident		;
PRESERVED_SPECIMEN	102241	gbif_BIO-UNIPI_1699958572		WIKISAR	Terracciano			15000	Italy		1907-01-01T00:00:00	gbif	Group		BIO-UNIPI	40.868922		9.148628	http://gbif.org/occurrence/1699958572		Native	Extant	silene nodulosa	Resident		;
PRESERVED_SPECIMEN	102240	gbif_BIO-UNIPI_1699958477		WIKISAR	Martelli			15000	Italy		1899-01-01T00:00:00	gbif	Group		BIO-UNIPI	40.649642		9.330699	http://gbif.org/occurrence/1699958477		Native	Extant	silene nodulosa	Resident		;
PRESERVED_SPECIMEN	102239	gbif_BIO-UNIPI_1699958605		WIKISAR	Martelli			15000	Italy		1895-01-01T00:00:00	gbif	Group		BIO-UNIPI	40.55792		8.164653	http://gbif.org/occurrence/1699958605		Native	Extant	silene nodulosa	Resident		;
PRESERVED_SPECIMEN	102238	gbif_BIO-UNIPI_1699958525		WIKISAR	Forsyth Major			15000	Italy		1855-01-01T00:00:00	gbif	Group		BIO-UNIPI	40.903851		9.706427	http://gbif.org/occurrence/1699958525		Native	Extant	silene nodulosa	Resident		;
Group6;
basisOfRecord	catalogNumber	catalogue_id	changed	collectionCode	collector	collectorNumber	coordinateUncertaintyText	coordinateuncertaintyinmeters	country	county	eventDate	geocat_kind	group_name	identifiedBy	institutionCode	latitude	locality	longitude	occurrenceDetails	occurrenceRemarks	origin	presence	scientificname	seasonal	stateProvince	verbatimElevation;
		user_6			Barth J							user	Group			45.95		24.95			Native	Extant	silene nemoralis	Resident		;
		user_9			Dominicus							user	Group			47.06		15.08			Native	Extant	silene nemoralis	Resident		;
		user_10			Barth J							user	Group			46.11		24.05			Native	Extant	silene nemoralis	Resident		;
		user_13			Jeanmonod D & Y Naciri							user	Group			48.46		18.83			Native	Extant	silene nemoralis	Resident		;
		user_14			Jeanmonod D & Y Naciri							user	Group			46.59		23.45			Native	Extant	silene nemoralis	Resident		;
		user_19			Missbach E R							user	Group			45.49		21			Native	Extant	silene nemoralis	Resident		;
		user_27			[Hongrie] Autriche							user	Group			47.07		15.08			Native	Extant	silene nemoralis	Resident		;
		user_35			[Hongrie] Roumanie							user	Group			47.72		24.43			Native	Extant	silene nemoralis	Resident		;
		user_36			Hongrie							user	Group			49		18.43			Native	Extant	silene nemoralis	Resident		;
,,user_43,,,"",,,15000,,,2020-8-21,user,Group,,,43.1195156659205,,22.431992187499986,,"",Native,Extant,user,Resident,,;
,,user_44,,,"",,,15000,,,2020-8-21,user,Group,,,43.35163173627491,,27.925156249999986,,"",Native,Extant,user,Resident,,;
,,user_45,,,"",,,15000,,,2020-8-21,user,Group,,,45.14571223663017,,29.067734374999986,,"",Native,Extant,user,Resident,,;
,,user_46,,,"",,,15000,,,2020-8-21,user,Group,,,48.482466975737,,25.376328124999986,,"",Native,Extant,user,Resident,,;
,,user_47,,,"",,,15000,,,2020-8-21,user,Group,,,49.320185924683834,,21.728867187499986,,"",Native,Extant,user,Resident,,;
,,user_48,,,"",,,15000,,,2020-8-21,user,Group,,,50.92596482877724,,15.224960937499986,,"",Native,Extant,user,Resident,,;
Group7;
basisOfRecord	catalogNumber	catalogue_id	changed	collectionCode	collector	collectorNumber	coordinateUncertaintyText	coordinateuncertaintyinmeters	country	county	eventDate	geocat_kind	group_name	identifiedBy	institutionCode	latitude	locality	longitude	occurrenceDetails	occurrenceRemarks	origin	presence	scientificname	seasonal	stateProvince	verbatimElevation;
PRESERVED_SPECIMEN	79211-1	gbif_MGC_1099343614		MGC-Cormof	B. Cabezudo & F. Soriguer			707	Spain		2014-06-11T00:00:00	gbif	Group	B. Cabezudo	MGC	36.574		-5.017	http://gbif.org/occurrence/1099343614	Peridotitas	Native	Extant	silene fernandezii	Resident		;
PRESERVED_SPECIMEN	75657-1	gbif_MGC_781077969		MGC-Cormof	B. Cabezudo & F. Soriguer			700	Spain		2012-06-15T00:00:00	gbif	Group	F. Soriguer	MGC	36.63676		-5.04065	http://gbif.org/occurrence/781077969	Matorrales y taludes. Peridotitas (hazburguita-Lerzbrita)	Native	Extant	silene fernandezii	Resident		;
PRESERVED_SPECIMEN	75670-1	gbif_MGC_781077970		MGC-Cormof	B. Cabezudo & F. Soriguer			1200	Spain		2012-06-15T00:00:00	gbif	Group	F. Soriguer	MGC	36.6326		-5.02018	http://gbif.org/occurrence/781077970	Matorrales y taludes. Peridotitas (hazburguita-Lerzbrita)	Native	Extant	silene fernandezii	Resident		;
PRESERVED_SPECIMEN	73254-1	gbif_MGC_781077943		MGC-Cormof	A. V. Pérez Latorre & N. Hidalgo Triana			1	Spain		2011-05-28T00:00:00	gbif	Group	A. V. Pérez Latorre	MGC	36.57014		-5.16538	http://gbif.org/occurrence/781077943	Peridotitas	Native	Extant	silene fernandezii	Resident		;
PRESERVED_SPECIMEN,69845-1,gbif_MGC_415623600,,MGC-Cormof,"B. Cabezudo, A. V. Pérez Latorre & F. Soriguer",,,707,Spain,,2009-05-13T00:00:00,gbif,Group,F. Soriguer,MGC,36.614,,-4.784,http://gbif.org/occurrence/415623600,También en 30SUF3952; Peridotitas	Native	Extant	silene fernandezii	Resident
HUMAN_OBSERVATION	1317	gbif_ARM_164863427		ARM-INB-2007-Flora-Vascular-Amenazada				15000	Spain		2006-01-01T00:00:00	gbif	Group		ARM	36.630001		-4.73	http://gbif.org/occurrence/164863427		Native	Extant	silene fernandezii	Resident		;
HUMAN_OBSERVATION	1318	gbif_ARM_164863428		ARM-INB-2007-Flora-Vascular-Amenazada				15000	Spain		2006-01-01T00:00:00	gbif	Group		ARM	36.630001		-4.85	http://gbif.org/occurrence/164863428		Native	Extant	silene fernandezii	Resident		;
HUMAN_OBSERVATION	1319	gbif_ARM_164863429		ARM-INB-2007-Flora-Vascular-Amenazada				15000	Spain		2006-01-01T00:00:00	gbif	Group		ARM	36.619999		-4.96	http://gbif.org/occurrence/164863429		Native	Extant	silene fernandezii	Resident		;
HUMAN_OBSERVATION	1320	gbif_ARM_164863430		ARM-INB-2007-Flora-Vascular-Amenazada				15000	Spain		2006-01-01T00:00:00	gbif	Group		ARM	36.709999		-4.96	http://gbif.org/occurrence/164863430		Native	Extant	silene fernandezii	Resident		;
HUMAN_OBSERVATION	1321	gbif_ARM_164863431		ARM-INB-2007-Flora-Vascular-Amenazada				15000	Spain		2006-01-01T00:00:00	gbif	Group		ARM	36.529999		-5.07	http://gbif.org/occurrence/164863431		Native	Extant	silene fernandezii	Resident		;
HUMAN_OBSERVATION	1322	gbif_ARM_164863432		ARM-INB-2007-Flora-Vascular-Amenazada				15000	Spain		2006-01-01T00:00:00	gbif	Group		ARM	36.619999		-5.07	http://gbif.org/occurrence/164863432		Native	Extant	silene fernandezii	Resident		;
HUMAN_OBSERVATION	1323	gbif_ARM_164863433		ARM-INB-2007-Flora-Vascular-Amenazada				15000	Spain		2006-01-01T00:00:00	gbif	Group		ARM	36.439999		-5.18	http://gbif.org/occurrence/164863433		Native	Extant	silene fernandezii	Resident		;
HUMAN_OBSERVATION	1324	gbif_ARM_164863434		ARM-INB-2007-Flora-Vascular-Amenazada				15000	Spain		2006-01-01T00:00:00	gbif	Group		ARM	36.529999		-5.18	http://gbif.org/occurrence/164863434		Native	Extant	silene fernandezii	Resident		;
PRESERVED_SPECIMEN	61250-1	gbif_MGC_199505787		MGC-Cormof	O. Gavira			707	Spain		2004-06-05T00:00:00	gbif	Group	O. Gavira & A. V. Pérez Latorre	MGC	36.562		-5.173	http://gbif.org/occurrence/199505787	Peridotitas	Native	Extant	silene fernandezii	Resident		;
PRESERVED_SPECIMEN	61251-1	gbif_MGC_199505788		MGC-Cormof	O. Gavira			707	Spain		2004-06-05T00:00:00	gbif	Group	O. Gavira	MGC	36.562		-5.173	http://gbif.org/occurrence/199505788	Peridotitas	Native	Extant	silene fernandezii	Resident		;
HUMAN_OBSERVATION	284968	gbif_REDIAM-CMA_232965886		REDIAM-VEGE10				15000	Spain		1998-01-04T00:00:00	gbif	Group		REDIAM-CMA	36.648333		-5.037292	http://gbif.org/occurrence/232965886		Native	Extant	silene fernandezii	Resident		;
HUMAN_OBSERVATION	150309	gbif_REDIAM-CMA_232965375		REDIAM-VEGE10				15000	Spain		1997-06-03T00:00:00	gbif	Group		REDIAM-CMA	36.676675		-4.959711	http://gbif.org/occurrence/232965375		Native	Extant	silene fernandezii	Resident		;
HUMAN_OBSERVATION	44361	gbif_REDIAM-CMA_232965024		REDIAM-VEGE10				15000	Spain		1997-07-19T00:00:00	gbif	Group		REDIAM-CMA	36.474393		-5.188978	http://gbif.org/occurrence/232965024		Native	Extant	silene fernandezii	Resident		;
HUMAN_OBSERVATION	45046	gbif_REDIAM-CMA_232965027		REDIAM-VEGE10				15000	Spain		1997-07-19T00:00:00	gbif	Group		REDIAM-CMA	36.474188		-5.200133	http://gbif.org/occurrence/232965027		Native	Extant	silene fernandezii	Resident		;
HUMAN_OBSERVATION	48765	gbif_REDIAM-CMA_232965037		REDIAM-VEGE10				15000	Spain		1997-07-10T00:00:00	gbif	Group		REDIAM-CMA	36.501419		-5.189738	http://gbif.org/occurrence/232965037		Native	Extant	silene fernandezii	Resident		;
HUMAN_OBSERVATION	284920	gbif_REDIAM-CMA_232965885		REDIAM-VEGE10				15000	Spain		1997-10-09T00:00:00	gbif	Group		REDIAM-CMA	36.501419		-5.189738	http://gbif.org/occurrence/232965885		Native	Extant	silene fernandezii	Resident		;
PRESERVED_SPECIMEN,41780-1,gbif_MGC_199505366,,MGC-Cormof,"P. Navas, Y. Gil & D. Navas",,,707,Spain,,1996-06-21T00:00:00,gbif,Group,,MGC,36.535,,-5.173,http://gbif.org/occurrence/199505366,Serpentinas,Native,Extant,silene fernandezii,Resident,,;
PRESERVED_SPECIMEN,41781-1,gbif_MGC_199505367,,MGC-Cormof,"P. Navas, Y. Gil & D. Navas",,,707,Spain,,1996-06-21T00:00:00,gbif,Group,,MGC,36.499,,-5.194,http://gbif.org/occurrence/199505367,Serpentinas,Native,Extant,silene fernandezii,Resident,,;
PRESERVED_SPECIMEN,43598-1,gbif_MGC_199505396,,MGC-Cormof,"P. Navas, Y. Gil & D. Navas",,,1000,Spain,,1996-06-18T00:00:00,gbif,Group,,MGC,36.616,,-5.06693,http://gbif.org/occurrence/199505396,Serpentinas. Roquedos,Native,Extant,silene fernandezii,Resident,,;
PRESERVED_SPECIMEN	27753-1	gbif_COA_30892187		COA	J.E. Hernández y J.L. Vivero			707	Spain		1996-08-06T00:00:00	gbif	Group	A. Lora	COA	36.48		-5.21	http://gbif.org/occurrence/30892187		Native	Extant	silene fernandezii	Resident		;
PRESERVED_SPECIMEN,40497-1,gbif_MGC_199505341,,MGC-Cormof,"P. Navas, Y. Gil, A. Pérez & D. Navas",,,800,Spain,,1993-07-13T00:00:00,gbif,Group,,MGC,36.57869,,-4.84958,http://gbif.org/occurrence/199505341,,Native,Extant,silene fernandezii,Resident,,;
PRESERVED_SPECIMEN	9964-1	gbif_MGC_199505910		MGC-Cormof	J. Guerra & D. Merino			4000	Spain		1983-06-01T00:00:00	gbif	Group	S. Talavera	MGC	36.63549		-4.90721	http://gbif.org/occurrence/199505910		Native	Extant	silene fernandezii	Resident		;
PRESERVED_SPECIMEN,G-G-199546/1,gbif_G_1144769888,,Geneva Herbarium – General Collection (G),"Jacquemoud, F. & D. Jeanmonod",,,15000,Spain,,1980-06-28T00:00:00,gbif,Group,,G,36.87361,,-4.68889,http://gbif.org/occurrence/1144769888,,Native,Extant,silene fernandezii,Resident,,;
PRESERVED_SPECIMEN	5681-1	gbif_MGC_199505682		MGC-Cormof	A. Asensi			7071	Spain		1979-06-09T00:00:00	gbif	Group	S. Talavera	MGC	36.53		-5.18	http://gbif.org/occurrence/199505682		Native	Extant	silene fernandezii	Resident		;
HUMAN_OBSERVATION	2708511	gbif_FUND. BIODIVERSIDAD_1143064539		ANTHOS				7071	Spain			gbif	Group		FUND. BIODIVERSIDAD	36.62873726012478		-4.731163583227423	http://gbif.org/occurrence/1143064539		Native	Extant	silene fernandezii	Resident		;
HUMAN_OBSERVATION	2714748	gbif_FUND. BIODIVERSIDAD_1143070517		ANTHOS				7071	Spain			gbif	Group		FUND. BIODIVERSIDAD	36.628736037704314		-4.851165767237045	http://gbif.org/occurrence/1143070517		Native	Extant	silene fernandezii	Resident		;
HUMAN_OBSERVATION	2714749	gbif_FUND. BIODIVERSIDAD_1143073289		ANTHOS				7071	Spain			gbif	Group		FUND. BIODIVERSIDAD	36.52873104725237		-5.181170181840148	http://gbif.org/occurrence/1143073289		Native	Extant	silene fernandezii	Resident		;
HUMAN_OBSERVATION	33A707A5-044F-4CC8-B765-00288E216BFB	gbif_REDIAM-CMA_2298209486		REDIAM-FLORA				1	Spain			gbif	Group		REDIAM-CMA	36.478028		-5.196021	http://gbif.org/occurrence/2298209486		Native	Extant	silene fernandezii	Resident		;
HUMAN_OBSERVATION	85A0AC0B-E93F-49EB-B16F-EEAA76ACB797	gbif_REDIAM-CMA_2298209488		REDIAM-FLORA				1	Spain			gbif	Group		REDIAM-CMA	36.500915		-5.194959	http://gbif.org/occurrence/2298209488		Native	Extant	silene fernandezii	Resident		;
HUMAN_OBSERVATION	152A084C-748F-4FE2-9AA3-A3F35F2310A9	gbif_REDIAM-CMA_2298209489		REDIAM-FLORA				1	Spain			gbif	Group		REDIAM-CMA	36.501293		-5.186139	http://gbif.org/occurrence/2298209489		Native	Extant	silene fernandezii	Resident		;
HUMAN_OBSERVATION	CB15E77D-CEE8-44B9-9E85-AFAE74DF5D74	gbif_REDIAM-CMA_2298209490		REDIAM-FLORA				1	Spain			gbif	Group		REDIAM-CMA	36.476768		-5.193485	http://gbif.org/occurrence/2298209490		Native	Extant	silene fernandezii	Resident		;
HUMAN_OBSERVATION	6829B26B-BBEC-4A6B-B824-EE4FFB216B96	gbif_REDIAM-CMA_2298209491		REDIAM-FLORA				1	Spain			gbif	Group		REDIAM-CMA	36.646664		-5.042631	http://gbif.org/occurrence/2298209491		Native	Extant	silene fernandezii	Resident		;
HUMAN_OBSERVATION	D5FFA80F-15E6-4EB2-0891-0B272DAEC07C	gbif_REDIAM-CMA_2298209492		REDIAM-FLORA				1	Spain			gbif	Group		REDIAM-CMA	36.680428		-4.96499	http://gbif.org/occurrence/2298209492		Native	Extant	silene fernandezii	Resident		;
HUMAN_OBSERVATION	1045779	gbif_FUND. BIODIVERSIDAD_237501944		ANTHOS				7071	Spain			gbif	Group		FUND. BIODIVERSIDAD	36.52873104725237		-5.181170181840148	http://gbif.org/occurrence/237501944		Native	Extant	silene fernandezii	Resident		;
HUMAN_OBSERVATION	1392936	gbif_FUND. BIODIVERSIDAD_237504007		ANTHOS				7071	Spain			gbif	Group		FUND. BIODIVERSIDAD	36.52873104725237		-5.181170181840148	http://gbif.org/occurrence/237504007		Native	Extant	silene fernandezii	Resident		;
HUMAN_OBSERVATION	1941781	gbif_FUND. BIODIVERSIDAD_237508992		ANTHOS				7071	Spain			gbif	Group		FUND. BIODIVERSIDAD	36.70873622299188		-4.961169024299409	http://gbif.org/occurrence/237508992		Native	Extant	silene fernandezii	Resident		;
HUMAN_OBSERVATION	1941782	gbif_FUND. BIODIVERSIDAD_237508993		ANTHOS				7071	Spain			gbif	Group		FUND. BIODIVERSIDAD	36.61873363016057		-5.071169603667991	http://gbif.org/occurrence/237508993		Native	Extant	silene fernandezii	Resident		;
HUMAN_OBSERVATION	1941808	gbif_FUND. BIODIVERSIDAD_237508994		ANTHOS				7071	Spain			gbif	Group		FUND. BIODIVERSIDAD	36.52873104725237		-5.181170181840148	http://gbif.org/occurrence/237508994		Native	Extant	silene fernandezii	Resident		;
HUMAN_OBSERVATION	1941809	gbif_FUND. BIODIVERSIDAD_237508995		ANTHOS				7071	Spain			gbif	Group		FUND. BIODIVERSIDAD	36.628736037704314		-4.851165767237045	http://gbif.org/occurrence/237508995		Native	Extant	silene fernandezii	Resident		;
HUMAN_OBSERVATION	1941818	gbif_FUND. BIODIVERSIDAD_237508996		ANTHOS				7071	Spain			gbif	Group		FUND. BIODIVERSIDAD	36.52873216980636		-5.071168191723828	http://gbif.org/occurrence/237508996		Native	Extant	silene fernandezii	Resident		;
HUMAN_OBSERVATION	1941820	gbif_FUND. BIODIVERSIDAD_237508997		ANTHOS				7071	Spain			gbif	Group		FUND. BIODIVERSIDAD	36.62873726012478		-4.731163583227423	http://gbif.org/occurrence/237508997		Native	Extant	silene fernandezii	Resident		;
HUMAN_OBSERVATION	1941827	gbif_FUND. BIODIVERSIDAD_237508998		ANTHOS				7071	Spain			gbif	Group		FUND. BIODIVERSIDAD	36.438729596562034		-5.181168773549389	http://gbif.org/occurrence/237508998		Native	Extant	silene fernandezii	Resident		;
HUMAN_OBSERVATION	1941836	gbif_FUND. BIODIVERSIDAD_237508999		ANTHOS				7071	Spain			gbif	Group		FUND. BIODIVERSIDAD	36.61873475298036		-4.961167608700742	http://gbif.org/occurrence/237508999		Native	Extant	silene fernandezii	Resident		;
HUMAN_OBSERVATION	445301	gbif_MAGRAMA_998479542		IEET-2011				7071	Spain			gbif	Group		MAGRAMA	36.53		-5.07	http://gbif.org/occurrence/998479542		Native	Extant	silene fernandezii	Resident		;
HUMAN_OBSERVATION	445305	gbif_MAGRAMA_998479575		IEET-2011				7071	Spain			gbif	Group		MAGRAMA	36.63		-4.85	http://gbif.org/occurrence/998479575		Native	Extant	silene fernandezii	Resident		;
HUMAN_OBSERVATION	445302	gbif_MAGRAMA_998479580		IEET-2011				7071	Spain			gbif	Group		MAGRAMA	36.62		-5.07	http://gbif.org/occurrence/998479580		Native	Extant	silene fernandezii	Resident		;
HUMAN_OBSERVATION	445299	gbif_MAGRAMA_998479583		IEET-2011				7071	Spain			gbif	Group		MAGRAMA	36.44		-5.18	http://gbif.org/occurrence/998479583		Native	Extant	silene fernandezii	Resident		;
HUMAN_OBSERVATION	445300	gbif_MAGRAMA_998479598		IEET-2011				7071	Spain			gbif	Group		MAGRAMA	36.53		-5.18	http://gbif.org/occurrence/998479598		Native	Extant	silene fernandezii	Resident		;
HUMAN_OBSERVATION	445303	gbif_MAGRAMA_998479604		IEET-2011				7071	Spain			gbif	Group		MAGRAMA	36.62		-4.96	http://gbif.org/occurrence/998479604		Native	Extant	silene fernandezii	Resident		;
HUMAN_OBSERVATION	445304	gbif_MAGRAMA_998479610		IEET-2011				7071	Spain			gbif	Group		MAGRAMA	36.71		-4.96	http://gbif.org/occurrence/998479610		Native	Extant	silene fernandezii	Resident		;
HUMAN_OBSERVATION	445306	gbif_MAGRAMA_998479612		IEET-2011				7071	Spain			gbif	Group		MAGRAMA	36.63		-4.73	http://gbif.org/occurrence/998479612		Native	Extant	silene fernandezii	Resident		;
;
