# Supplementary material for: Convergent Morphological Evolution in Silene Sect. Italicae (Caryophyllaceae) in the Mediterranean Basin
Source: Front Plant Sci. 2022 Jul 12;13:695958. doi: 10.3389/fpls.2022.695958 (PMC9319200; doi:10.3389/fpls.2022.695958)
Supplement: Supplementary File 3 — Coordinates obtained from GBIF for Groups 8, 9, and 10. [file Data_Sheet_3.csv]

Group8;;;;
basisOfRecord	catalogNumber	catalogue_id	changed	collectionCode	collector	collectorNumber	coordinateUncertaintyText	coordinateuncertaintyinmeters	country	county	eventDate	geocat_kind	group_name	identifiedBy	institutionCode	latitude	locality	longitude	occurrenceDetails	occurrenceRemarks	origin	presence	scientificname	seasonal	stateProvince	verbatimElevation;;;;
HUMAN_OBSERVATION		gbif_UMS PatriNat_2599067050			Biotope (Non renseigné)			5000	France		2018-01-01T00:00:00	gbif	Group	Non renseigné (Non renseigné)	UMS PatriNat	41.6		9.31	http://gbif.org/occurrence/2599067050		Native	Présent	silene velutina	Resident		;;;;
PRESERVED_SPECIMEN,666830,gbif_BRNU_2382606140,,Herbarium BRNU,"Grulich,V. & socii",,,15000,France,,2018-06-07T00:00:00,gbif,Group,V. Grulich,BRNU,41.38722,,9.16194,http://gbif.org/occurrence/2382606140,,Native,Extant,silene velutina,Resident,,;;;;
HUMAN_OBSERVATION		gbif_UMS PatriNat 2006_2477618658			Non renseigné (Non renseigné)			5000	France		2017-04-24T00:00:00	gbif	Group	Non renseigné (Non renseigné)	UMS PatriNat 2006	41.58817		9.28634	http://gbif.org/occurrence/2477618658		Native	Présent	silene velutina	Resident		;;;;
HUMAN_OBSERVATION		gbif_UMS PatriNat 2006_2477615816			Non renseigné (Non renseigné)			5000	France		2017-09-19T00:00:00	gbif	Group	Non renseigné (Non renseigné)	UMS PatriNat 2006	41.98699		8.60439	http://gbif.org/occurrence/2477615816		Native	Présent	silene velutina	Resident		;;;;
HUMAN_OBSERVATION		gbif_UMS PatriNat 2006_2477618063			Non renseigné (Non renseigné)			5000	France		2017-09-19T00:00:00	gbif	Group	Non renseigné (Non renseigné)	UMS PatriNat 2006	41.58817		9.28634	http://gbif.org/occurrence/2477618063		Native	Présent	silene velutina	Resident		;;;;
HUMAN_OBSERVATION		gbif_UMS PatriNat_2599010703			BIOTOPE (Non renseigné)			5000	France		2014-01-01T00:00:00	gbif	Group	Non renseigné (Non renseigné)	UMS PatriNat	41.64		9.36	http://gbif.org/occurrence/2599010703		Native	Présent	silene velutina	Resident		;;;;
HUMAN_OBSERVATION		gbif_DREAL Corse_2478770711			PETIT Yohan (Non renseigné)			5000	France		2014-03-15T00:00:00	gbif	Group	Non renseigné (Non renseigné)	DREAL Corse	41.36813		9.26696	http://gbif.org/occurrence/2478770711		Native	Présent	silene velutina	Resident		;;;;
HUMAN_OBSERVATION		gbif_ECOSPHERE_2477125182			Nicolas CROUZET (Non renseigné)			50	France		2014-04-21T00:00:00	gbif	Group	Non renseigné (Non renseigné)	ECOSPHERE	41.63624		9.36621	http://gbif.org/occurrence/2477125182		Native	Présent	silene velutina	Resident		;;;;
HUMAN_OBSERVATION		gbif_ECOSPHERE_2477201491			Nicolas CROUZET (Non renseigné)			50	France		2014-04-21T00:00:00	gbif	Group	Non renseigné (Non renseigné)	ECOSPHERE	41.63625		9.3662	http://gbif.org/occurrence/2477201491		Native	Présent	silene velutina	Resident		;;;;
HUMAN_OBSERVATION		gbif_DREAL Corse_2478638866			PIAZZA Carole (Non renseigné)			5000	France		2014-06-30T00:00:00	gbif	Group	Non renseigné (Non renseigné)	DREAL Corse	41.36725		9.19715	http://gbif.org/occurrence/2478638866		Native	Présent	silene velutina	Resident		;;;;
HUMAN_OBSERVATION		gbif_DREAL Corse_2478717669			PIAZZA Carole (Non renseigné)			5000	France		2014-06-30T00:00:00	gbif	Group	Non renseigné (Non renseigné)	DREAL Corse	41.38706		9.16177	http://gbif.org/occurrence/2478717669		Native	Présent	silene velutina	Resident		;;;;
HUMAN_OBSERVATION		gbif_DREAL Corse_2478802019			PIAZZA Carole (Non renseigné)			5000	France		2014-06-30T00:00:00	gbif	Group	Non renseigné (Non renseigné)	DREAL Corse	41.36804		9.19823	http://gbif.org/occurrence/2478802019		Native	Présent	silene velutina	Resident		;;;;
HUMAN_OBSERVATION		gbif_DREAL Corse_2478663064			PIAZZA Carole (Non renseigné)			5000	France		2014-07-03T00:00:00	gbif	Group	Non renseigné (Non renseigné)	DREAL Corse	41.34695		9.2559	http://gbif.org/occurrence/2478663064		Native	Présent	silene velutina	Resident		;;;;
HUMAN_OBSERVATION		gbif_DREAL Corse_2478754629			PIAZZA Carole (Non renseigné)			5000	France		2014-07-03T00:00:00	gbif	Group	Non renseigné (Non renseigné)	DREAL Corse	41.34688		9.25677	http://gbif.org/occurrence/2478754629		Native	Présent	silene velutina	Resident		;;;;
HUMAN_OBSERVATION		gbif_DREAL Corse_2478757332			PIAZZA Carole (Non renseigné)			5000	France		2014-07-03T00:00:00	gbif	Group	Non renseigné (Non renseigné)	DREAL Corse	41.39159		9.13242	http://gbif.org/occurrence/2478757332		Native	Présent	silene velutina	Resident		;;;;
HUMAN_OBSERVATION		gbif_DREAL Corse_2478785206			PIAZZA Carole (Non renseigné)			5000	France		2014-07-03T00:00:00	gbif	Group	Non renseigné (Non renseigné)	DREAL Corse	41.36688		9.19738	http://gbif.org/occurrence/2478785206		Native	Présent	silene velutina	Resident		;;;;
HUMAN_OBSERVATION		gbif_DREAL Corse_2478582343			RECORBET Bernard (Non renseigné)			5000	France		2013-04-15T00:00:00	gbif	Group	Non renseigné (Non renseigné)	DREAL Corse	41.58943		9.30295	http://gbif.org/occurrence/2478582343		Native	Présent	silene velutina	Resident		;;;;
HUMAN_OBSERVATION		gbif_DREAL Corse_2478661550			RECORBET Bernard (Non renseigné)			5000	France		2013-04-15T00:00:00	gbif	Group	Non renseigné (Non renseigné)	DREAL Corse	41.58943		9.30295	http://gbif.org/occurrence/2478661550		Native	Présent	silene velutina	Resident		;;;;
HUMAN_OBSERVATION	3536520	gbif_http://www.tela-botanica.org_1949315966		cel	Dominique Duveau			15000	France		2013-06-07T00:00:00	gbif	Group	Dominique Duveau	http://www.tela-botanica.org	41.38164		9.173	http://gbif.org/occurrence/1949315966		Native	Extant	silene velutina	Resident		;;;;
HUMAN_OBSERVATION		gbif_DREAL Corse_2478687017			PIAZZA Carole (Non renseigné)			5000	France		2013-07-17T00:00:00	gbif	Group	Non renseigné (Non renseigné)	DREAL Corse	41.95596		8.59899	http://gbif.org/occurrence/2478687017		Native	Présent	silene velutina	Resident		;;;;
HUMAN_OBSERVATION		gbif_DREAL Corse_2478658649			MARTIN Dalliet (Non renseigné)			5000	France		2012-04-27T00:00:00	gbif	Group	Non renseigné (Non renseigné)	DREAL Corse	41.54621		9.3089	http://gbif.org/occurrence/2478658649		Native	Présent	silene velutina	Resident		;;;;
HUMAN_OBSERVATION		gbif_DREAL Corse_2478661559			MARTIN Dalliet (Non renseigné)			5000	France		2012-04-30T00:00:00	gbif	Group	Non renseigné (Non renseigné)	DREAL Corse	41.55112		9.31614	http://gbif.org/occurrence/2478661559		Native	Présent	silene velutina	Resident		;;;;
HUMAN_OBSERVATION		gbif_DREAL Corse_2478662618			MARTIN Dalliet (Non renseigné)			5000	France		2012-04-30T00:00:00	gbif	Group	Non renseigné (Non renseigné)	DREAL Corse	41.55106		9.31708	http://gbif.org/occurrence/2478662618		Native	Présent	silene velutina	Resident		;;;;
HUMAN_OBSERVATION		gbif_DREAL Corse_2478686981			MARTIN Dalliet (Non renseigné)			5000	France		2012-04-30T00:00:00	gbif	Group	Non renseigné (Non renseigné)	DREAL Corse	41.55151		9.31854	http://gbif.org/occurrence/2478686981		Native	Présent	silene velutina	Resident		;;;;
HUMAN_OBSERVATION		gbif_DREAL Corse_2478690766			MARTIN Dalliet (Non renseigné)			5000	France		2012-04-30T00:00:00	gbif	Group	Non renseigné (Non renseigné)	DREAL Corse	41.55109		9.3161	http://gbif.org/occurrence/2478690766		Native	Présent	silene velutina	Resident		;;;;
HUMAN_OBSERVATION		gbif_VINET pascaline_2481521969			VINET pascaline (Non renseigné)			5000	France		2012-05-22T00:00:00	gbif	Group	Non renseigné (Non renseigné)	VINET pascaline	41.41621		9.14848	http://gbif.org/occurrence/2481521969		Native	Présent	silene velutina	Resident		;;;;
HUMAN_OBSERVATION		gbif_DREAL Corse_2478578203			RECORBET Bernard (Non renseigné)			5000	France		2012-06-26T00:00:00	gbif	Group	Non renseigné (Non renseigné)	DREAL Corse	41.59244		9.30608	http://gbif.org/occurrence/2478578203		Native	Présent	silene velutina	Resident		;;;;
HUMAN_OBSERVATION		gbif_DREAL Corse_2478658899			PARADIS Ghilian (Non renseigné)			5000	France		2012-06-26T00:00:00	gbif	Group	Non renseigné (Non renseigné)	DREAL Corse	41.59285		9.3073	http://gbif.org/occurrence/2478658899		Native	Présent	silene velutina	Resident		;;;;
HUMAN_OBSERVATION		gbif_DREAL Corse_2478716205			RECORBET Bernard (Non renseigné)			5000	France		2012-06-26T00:00:00	gbif	Group	Non renseigné (Non renseigné)	DREAL Corse	41.59244		9.30608	http://gbif.org/occurrence/2478716205		Native	Présent	silene velutina	Resident		;;;;
HUMAN_OBSERVATION		gbif_UMS PatriNat 2006_2477616334			Non renseigné (Non renseigné)			5000	France		2012-07-04T00:00:00	gbif	Group	Non renseigné (Non renseigné)	UMS PatriNat 2006	41.58097		9.40556	http://gbif.org/occurrence/2477616334		Native	Présent	silene velutina	Resident		;;;;
HUMAN_OBSERVATION		gbif_DREAL Corse_2478581433			PARADIS Ghilian (Non renseigné)			5000	France		2012-07-20T00:00:00	gbif	Group	Non renseigné (Non renseigné)	DREAL Corse	41.58839		9.30063	http://gbif.org/occurrence/2478581433		Native	Présent	silene velutina	Resident		;;;;
HUMAN_OBSERVATION		gbif_DREAL Corse_2478801826			PARADIS Ghilian (Non renseigné)			5000	France		2012-07-20T00:00:00	gbif	Group	Non renseigné (Non renseigné)	DREAL Corse	41.58839		9.30063	http://gbif.org/occurrence/2478801826		Native	Présent	silene velutina	Resident		;;;;
HUMAN_OBSERVATION	366624	gbif_http://www.tela-botanica.org_1305802013		cel	Romain SAUVE			15000	France		2011-05-09T00:00:00	gbif	Group	Romain SAUVE	http://www.tela-botanica.org	41.39152		9.13264	http://gbif.org/occurrence/1305802013		Native	Extant	silene velutina	Resident		;;;;
HUMAN_OBSERVATION		gbif_DREAL Corse_2478577733			VINET Pascaline (Non renseigné)			5000	France		2011-05-13T00:00:00	gbif	Group	Non renseigné (Non renseigné)	DREAL Corse	41.39165		9.1322	http://gbif.org/occurrence/2478577733		Native	Présent	silene velutina	Resident		;;;;
HUMAN_OBSERVATION		gbif_DREAL Corse_2478580859			VINET Pascaline (Non renseigné)			5000	France		2011-05-13T00:00:00	gbif	Group	Non renseigné (Non renseigné)	DREAL Corse	41.3917		9.13249	http://gbif.org/occurrence/2478580859		Native	Présent	silene velutina	Resident		;;;;
HUMAN_OBSERVATION		gbif_DREAL Corse_2478581028			VINET Pascaline (Non renseigné)			5000	France		2011-05-13T00:00:00	gbif	Group	Non renseigné (Non renseigné)	DREAL Corse	41.3917		9.13255	http://gbif.org/occurrence/2478581028		Native	Présent	silene velutina	Resident		;;;;
HUMAN_OBSERVATION		gbif_DREAL Corse_2478581742			VINET Pascaline (Non renseigné)			5000	France		2011-05-13T00:00:00	gbif	Group	Non renseigné (Non renseigné)	DREAL Corse	41.39167		9.13254	http://gbif.org/occurrence/2478581742		Native	Présent	silene velutina	Resident		;;;;
HUMAN_OBSERVATION		gbif_DREAL Corse_2478609416			VINET Pascaline (Non renseigné)			5000	France		2011-05-13T00:00:00	gbif	Group	Non renseigné (Non renseigné)	DREAL Corse	41.39171		9.13262	http://gbif.org/occurrence/2478609416		Native	Présent	silene velutina	Resident		;;;;
HUMAN_OBSERVATION		gbif_DREAL Corse_2478633884			PIAZZA Carole (Non renseigné)			5000	France		2011-05-13T00:00:00	gbif	Group	Non renseigné (Non renseigné)	DREAL Corse	41.39151		9.13225	http://gbif.org/occurrence/2478633884		Native	Présent	silene velutina	Resident		;;;;
HUMAN_OBSERVATION		gbif_DREAL Corse_2478633990			VINET Pascaline (Non renseigné)			5000	France		2011-05-13T00:00:00	gbif	Group	Non renseigné (Non renseigné)	DREAL Corse	41.39173		9.13264	http://gbif.org/occurrence/2478633990		Native	Présent	silene velutina	Resident		;;;;
HUMAN_OBSERVATION		gbif_DREAL Corse_2478634205			VINET Pascaline (Non renseigné)			5000	France		2011-05-13T00:00:00	gbif	Group	Non renseigné (Non renseigné)	DREAL Corse	41.39162		9.13194	http://gbif.org/occurrence/2478634205		Native	Présent	silene velutina	Resident		;;;;
HUMAN_OBSERVATION		gbif_DREAL Corse_2478638850			VINET Pascaline (Non renseigné)			5000	France		2011-05-13T00:00:00	gbif	Group	Non renseigné (Non renseigné)	DREAL Corse	41.39166		9.13223	http://gbif.org/occurrence/2478638850		Native	Présent	silene velutina	Resident		;;;;
HUMAN_OBSERVATION		gbif_DREAL Corse_2478660408			VINET Pascaline (Non renseigné)			5000	France		2011-05-13T00:00:00	gbif	Group	Non renseigné (Non renseigné)	DREAL Corse	41.39171		9.1325	http://gbif.org/occurrence/2478660408		Native	Présent	silene velutina	Resident		;;;;
HUMAN_OBSERVATION		gbif_DREAL Corse_2478685740			VINET Pascaline (Non renseigné)			5000	France		2011-05-13T00:00:00	gbif	Group	Non renseigné (Non renseigné)	DREAL Corse	41.3917		9.13249	http://gbif.org/occurrence/2478685740		Native	Présent	silene velutina	Resident		;;;;
HUMAN_OBSERVATION		gbif_DREAL Corse_2478686602			VINET Pascaline (Non renseigné)			5000	France		2011-05-13T00:00:00	gbif	Group	Non renseigné (Non renseigné)	DREAL Corse	41.39168		9.13225	http://gbif.org/occurrence/2478686602		Native	Présent	silene velutina	Resident		;;;;
HUMAN_OBSERVATION		gbif_DREAL Corse_2478691753			VINET Pascaline (Non renseigné)			5000	France		2011-05-13T00:00:00	gbif	Group	Non renseigné (Non renseigné)	DREAL Corse	41.39171		9.1326	http://gbif.org/occurrence/2478691753		Native	Présent	silene velutina	Resident		;;;;
HUMAN_OBSERVATION		gbif_DREAL Corse_2478711524			VINET Pascaline (Non renseigné)			5000	France		2011-05-13T00:00:00	gbif	Group	Non renseigné (Non renseigné)	DREAL Corse	41.39176		9.13251	http://gbif.org/occurrence/2478711524		Native	Présent	silene velutina	Resident		;;;;
HUMAN_OBSERVATION		gbif_DREAL Corse_2478712733			VINET Pascaline (Non renseigné)			5000	France		2011-05-13T00:00:00	gbif	Group	Non renseigné (Non renseigné)	DREAL Corse	41.39166		9.13224	http://gbif.org/occurrence/2478712733		Native	Présent	silene velutina	Resident		;;;;
HUMAN_OBSERVATION		gbif_DREAL Corse_2478713312			VINET Pascaline (Non renseigné)			5000	France		2011-05-13T00:00:00	gbif	Group	Non renseigné (Non renseigné)	DREAL Corse	41.39178		9.13234	http://gbif.org/occurrence/2478713312		Native	Présent	silene velutina	Resident		;;;;
HUMAN_OBSERVATION		gbif_DREAL Corse_2478713365			PIAZZA Carole (Non renseigné)			5000	France		2011-05-02T00:00:00	gbif	Group	Non renseigné (Non renseigné)	DREAL Corse	41.36805		9.26717	http://gbif.org/occurrence/2478713365		Native	Présent	silene velutina	Resident		;;;;
HUMAN_OBSERVATION		gbif_DREAL Corse_2478717438			VINET Pascaline (Non renseigné)			5000	France		2011-05-13T00:00:00	gbif	Group	Non renseigné (Non renseigné)	DREAL Corse	41.39167		9.13223	http://gbif.org/occurrence/2478717438		Native	Présent	silene velutina	Resident		;;;;
HUMAN_OBSERVATION		gbif_DREAL Corse_2478717439			VINET Pascaline (Non renseigné)			5000	France		2011-05-13T00:00:00	gbif	Group	Non renseigné (Non renseigné)	DREAL Corse	41.39173		9.13264	http://gbif.org/occurrence/2478717439		Native	Présent	silene velutina	Resident		;;;;
HUMAN_OBSERVATION		gbif_DREAL Corse_2478717949			VINET Pascaline (Non renseigné)			5000	France		2011-05-13T00:00:00	gbif	Group	Non renseigné (Non renseigné)	DREAL Corse	41.39164		9.13195	http://gbif.org/occurrence/2478717949		Native	Présent	silene velutina	Resident		;;;;
HUMAN_OBSERVATION		gbif_DREAL Corse_2478718513			VINET Pascaline (Non renseigné)			5000	France		2011-05-13T00:00:00	gbif	Group	Non renseigné (Non renseigné)	DREAL Corse	41.39166		9.13224	http://gbif.org/occurrence/2478718513		Native	Présent	silene velutina	Resident		;;;;
HUMAN_OBSERVATION		gbif_DREAL Corse_2478718515			VINET Pascaline (Non renseigné)			5000	France		2011-05-13T00:00:00	gbif	Group	Non renseigné (Non renseigné)	DREAL Corse	41.39177		9.13232	http://gbif.org/occurrence/2478718515		Native	Présent	silene velutina	Resident		;;;;
HUMAN_OBSERVATION		gbif_DREAL Corse_2478726616			VINET Pascaline (Non renseigné)			5000	France		2011-05-13T00:00:00	gbif	Group	Non renseigné (Non renseigné)	DREAL Corse	41.39165		9.13222	http://gbif.org/occurrence/2478726616		Native	Présent	silene velutina	Resident		;;;;
HUMAN_OBSERVATION		gbif_DREAL Corse_2478732110			VINET Pascaline (Non renseigné)			5000	France		2011-05-13T00:00:00	gbif	Group	Non renseigné (Non renseigné)	DREAL Corse	41.39164		9.13195	http://gbif.org/occurrence/2478732110		Native	Présent	silene velutina	Resident		;;;;
HUMAN_OBSERVATION		gbif_DREAL Corse_2478737451			PIAZZA Carole (Non renseigné)			5000	France		2011-05-13T00:00:00	gbif	Group	Non renseigné (Non renseigné)	DREAL Corse	41.39157		9.13297	http://gbif.org/occurrence/2478737451		Native	Présent	silene velutina	Resident		;;;;
HUMAN_OBSERVATION		gbif_DREAL Corse_2478737463			VINET Pascaline (Non renseigné)			5000	France		2011-05-13T00:00:00	gbif	Group	Non renseigné (Non renseigné)	DREAL Corse	41.39166		9.13255	http://gbif.org/occurrence/2478737463		Native	Présent	silene velutina	Resident		;;;;
HUMAN_OBSERVATION		gbif_DREAL Corse_2478742264			VINET Pascaline (Non renseigné)			5000	France		2011-05-13T00:00:00	gbif	Group	Non renseigné (Non renseigné)	DREAL Corse	41.39169		9.13226	http://gbif.org/occurrence/2478742264		Native	Présent	silene velutina	Resident		;;;;
HUMAN_OBSERVATION		gbif_DREAL Corse_2478750166			VINET Pascaline (Non renseigné)			5000	France		2011-05-13T00:00:00	gbif	Group	Non renseigné (Non renseigné)	DREAL Corse	41.39175		9.13216	http://gbif.org/occurrence/2478750166		Native	Présent	silene velutina	Resident		;;;;
HUMAN_OBSERVATION		gbif_DREAL Corse_2478771241			VINET Pascaline (Non renseigné)			5000	France		2011-05-13T00:00:00	gbif	Group	Non renseigné (Non renseigné)	DREAL Corse	41.39168		9.13226	http://gbif.org/occurrence/2478771241		Native	Présent	silene velutina	Resident		;;;;
HUMAN_OBSERVATION		gbif_DREAL Corse_2478782115			PIAZZA Carole (Non renseigné)			5000	France		2011-05-13T00:00:00	gbif	Group	Non renseigné (Non renseigné)	DREAL Corse	41.39156		9.13286	http://gbif.org/occurrence/2478782115		Native	Présent	silene velutina	Resident		;;;;
HUMAN_OBSERVATION		gbif_DREAL Corse_2478785205			VINET Pascaline (Non renseigné)			5000	France		2011-05-13T00:00:00	gbif	Group	Non renseigné (Non renseigné)	DREAL Corse	41.39166		9.13223	http://gbif.org/occurrence/2478785205		Native	Présent	silene velutina	Resident		;;;;
HUMAN_OBSERVATION		gbif_DREAL Corse_2478808174			VINET Pascaline (Non renseigné)			5000	France		2011-05-13T00:00:00	gbif	Group	Non renseigné (Non renseigné)	DREAL Corse	41.39167		9.13222	http://gbif.org/occurrence/2478808174		Native	Présent	silene velutina	Resident		;;;;
HUMAN_OBSERVATION		gbif_DREAL Corse_2478808647			PIAZZA Carole (Non renseigné)			5000	France		2011-05-13T00:00:00	gbif	Group	Non renseigné (Non renseigné)	DREAL Corse	41.39164		9.13304	http://gbif.org/occurrence/2478808647		Native	Présent	silene velutina	Resident		;;;;
HUMAN_OBSERVATION		gbif_DREAL Corse_2478809229			PIAZZA Carole (Non renseigné)			5000	France		2011-05-13T00:00:00	gbif	Group	Non renseigné (Non renseigné)	DREAL Corse	41.39155		9.13255	http://gbif.org/occurrence/2478809229		Native	Présent	silene velutina	Resident		;;;;
HUMAN_OBSERVATION		gbif_DREAL Corse_2478775295			DELAGE A (Non renseigné)			5000	France		2009-06-03T00:00:00	gbif	Group	Non renseigné (Non renseigné)	DREAL Corse	41.38712		9.16172	http://gbif.org/occurrence/2478775295		Native	Présent	silene velutina	Resident		;;;;
HUMAN_OBSERVATION		gbif_CBN de Corse_2613127823			CBN de Corse (Non renseigné)			5000	France		2008-01-01T00:00:00	gbif	Group	Non renseigné (Non renseigné)	CBN de Corse	41.58817		9.28634	http://gbif.org/occurrence/2613127823		Native	Présent	silene velutina	Resident		;;;;
HUMAN_OBSERVATION		gbif_CBN de Corse_2613135087			CBN de Corse (Non renseigné)			5000	France		2008-01-01T00:00:00	gbif	Group	Non renseigné (Non renseigné)	CBN de Corse	41.58817		9.28634	http://gbif.org/occurrence/2613135087		Native	Présent	silene velutina	Resident		;;;;
HUMAN_OBSERVATION		gbif_CBN de Corse_2613155681			CBN de Corse (Non renseigné)			5000	France		2008-01-01T00:00:00	gbif	Group	Non renseigné (Non renseigné)	CBN de Corse	41.58817		9.28634	http://gbif.org/occurrence/2613155681		Native	Présent	silene velutina	Resident		;;;;
HUMAN_OBSERVATION		gbif_CBN de Corse_2613157942			CBN de Corse (Non renseigné)			5000	France		2008-01-01T00:00:00	gbif	Group	Non renseigné (Non renseigné)	CBN de Corse	41.41621		9.14848	http://gbif.org/occurrence/2613157942		Native	Présent	silene velutina	Resident		;;;;
HUMAN_OBSERVATION		gbif_CBN de Corse_2613160467			CBN de Corse (Non renseigné)			5000	France		2008-01-01T00:00:00	gbif	Group	Non renseigné (Non renseigné)	CBN de Corse	41.58817		9.28634	http://gbif.org/occurrence/2613160467		Native	Présent	silene velutina	Resident		;;;;
HUMAN_OBSERVATION		gbif_CBN de Corse_2613187707			CBN de Corse (Non renseigné)			5000	France		2008-01-01T00:00:00	gbif	Group	Non renseigné (Non renseigné)	CBN de Corse	41.77432		9.18582	http://gbif.org/occurrence/2613187707		Native	Présent	silene velutina	Resident		;;;;
HUMAN_OBSERVATION		gbif_DREAL Corse_2478657432			GUYOT Isabelle (Non renseigné)			5000	France		2008-08-21T00:00:00	gbif	Group	Non renseigné (Non renseigné)	DREAL Corse	41.38711		9.16207	http://gbif.org/occurrence/2478657432		Native	Présent	silene velutina	Resident		;;;;
HUMAN_OBSERVATION		gbif_CBN de Corse_2613129044			CBN de Corse (Non renseigné)			5000	France		2007-01-01T00:00:00	gbif	Group	Non renseigné (Non renseigné)	CBN de Corse	41.58817		9.28634	http://gbif.org/occurrence/2613129044		Native	Présent	silene velutina	Resident		;;;;
HUMAN_OBSERVATION		gbif_CBN de Corse_2613132209			CBN de Corse (Non renseigné)			5000	France		2007-01-01T00:00:00	gbif	Group	Non renseigné (Non renseigné)	CBN de Corse	41.41621		9.14848	http://gbif.org/occurrence/2613132209		Native	Présent	silene velutina	Resident		;;;;
HUMAN_OBSERVATION		gbif_CBN de Corse_2613153903			CBN de Corse (Non renseigné)			5000	France		2007-01-01T00:00:00	gbif	Group	Non renseigné (Non renseigné)	CBN de Corse	41.41621		9.14848	http://gbif.org/occurrence/2613153903		Native	Présent	silene velutina	Resident		;;;;
HUMAN_OBSERVATION		gbif_CBN de Corse_2613161001			CBN de Corse (Non renseigné)			5000	France		2007-01-01T00:00:00	gbif	Group	Non renseigné (Non renseigné)	CBN de Corse	41.89094		8.71579	http://gbif.org/occurrence/2613161001		Native	Présent	silene velutina	Resident		;;;;
HUMAN_OBSERVATION		gbif_CBN de Corse_2613166474			CBN de Corse (Non renseigné)			5000	France		2007-01-01T00:00:00	gbif	Group	Non renseigné (Non renseigné)	CBN de Corse	41.41621		9.14848	http://gbif.org/occurrence/2613166474		Native	Présent	silene velutina	Resident		;;;;
HUMAN_OBSERVATION		gbif_CBN de Corse_2613196587			CBN de Corse (Non renseigné)			5000	France		2007-01-01T00:00:00	gbif	Group	Non renseigné (Non renseigné)	CBN de Corse	41.41621		9.14848	http://gbif.org/occurrence/2613196587		Native	Présent	silene velutina	Resident		;;;;
HUMAN_OBSERVATION		gbif_CBN de Corse_2613203334			CBN de Corse (Non renseigné)			5000	France		2007-01-01T00:00:00	gbif	Group	Non renseigné (Non renseigné)	CBN de Corse	41.89094		8.71579	http://gbif.org/occurrence/2613203334		Native	Présent	silene velutina	Resident		;;;;
HUMAN_OBSERVATION		gbif_CBN de Corse_2613204425			CBN de Corse (Non renseigné)			5000	France		2007-01-01T00:00:00	gbif	Group	Non renseigné (Non renseigné)	CBN de Corse	41.41621		9.14848	http://gbif.org/occurrence/2613204425		Native	Présent	silene velutina	Resident		;;;;
PRESERVED_SPECIMEN,G-G-132636/1,gbif_G_1144770653,,Geneva Herbarium – General Collection (G),"Jeanmonod, D. & A. Schlüssel",,,850,France,,2007-05-11T00:00:00,gbif,Group,,G,41.95,,8.6,http://gbif.org/occurrence/1144770653,,Native,Extant,silene velutina,Resident,,;;;;
HUMAN_OBSERVATION		gbif_DREAL Corse_2478614076			JEANMONOD Daniel (Non renseigné)			5000	France		2007-05-11T00:00:00	gbif	Group	Non renseigné (Non renseigné)	DREAL Corse	41.95587		8.59927	http://gbif.org/occurrence/2478614076		Native	Présent	silene velutina	Resident		;;;;
HUMAN_OBSERVATION		gbif_DREAL Corse_2478731916			CART Sébastien (Non renseigné)			5000	France		2007-06-16T00:00:00	gbif	Group	Non renseigné (Non renseigné)	DREAL Corse	41.91381		8.61409	http://gbif.org/occurrence/2478731916		Native	Présent	silene velutina	Resident		;;;;
HUMAN_OBSERVATION		gbif_DREAL Corse_2478742292			CART Sébastien (Non renseigné)			5000	France		2007-06-16T00:00:00	gbif	Group	Non renseigné (Non renseigné)	DREAL Corse	41.91381		8.61409	http://gbif.org/occurrence/2478742292		Native	Présent	silene velutina	Resident		;;;;
HUMAN_OBSERVATION,,gbif_UMS PatriNat_2599419224,,,"DREAL Corse , Bernard Recorbet (Non renseigné)",,,5000,France,,2006-01-01T00:00:00,gbif,Group,Non renseigné (Non renseigné),UMS PatriNat,41.91,,8.61,http://gbif.org/occurrence/2599419224,,Native,Présent,silene velutina,Resident,,;;;;
HUMAN_OBSERVATION		gbif_UMS PatriNat_2599453114			BERQUIER C (Non renseigné)			5000	France		2006-01-01T00:00:00	gbif	Group	Non renseigné (Non renseigné)	UMS PatriNat	41.96		8.63	http://gbif.org/occurrence/2599453114		Native	Présent	silene velutina	Resident		;;;;
HUMAN_OBSERVATION		gbif_DREAL Corse_2478657084			HUGO Laetitia (Non renseigné)			5000	France		2006-03-12T00:00:00	gbif	Group	Non renseigné (Non renseigné)	DREAL Corse	41.9562		8.59953	http://gbif.org/occurrence/2478657084		Native	Présent	silene velutina	Resident		;;;;
HUMAN_OBSERVATION		gbif_DREAL Corse_2478801898			HUGO Laetitia (Non renseigné)			5000	France		2006-03-12T00:00:00	gbif	Group	Non renseigné (Non renseigné)	DREAL Corse	41.9562		8.59953	http://gbif.org/occurrence/2478801898		Native	Présent	silene velutina	Resident		;;;;
HUMAN_OBSERVATION		gbif_DREAL Corse_2478809237			HUGO Laetitia (Non renseigné)			5000	France		2006-03-12T00:00:00	gbif	Group	Non renseigné (Non renseigné)	DREAL Corse	41.95622		8.59953	http://gbif.org/occurrence/2478809237		Native	Présent	silene velutina	Resident		;;;;
HUMAN_OBSERVATION		gbif_DREAL Corse_2478687191			PARADIS Ghilian (Non renseigné)			5000	France		2006-04-07T00:00:00	gbif	Group	Non renseigné (Non renseigné)	DREAL Corse	41.95569		8.5997	http://gbif.org/occurrence/2478687191		Native	Présent	silene velutina	Resident		;;;;
HUMAN_OBSERVATION		gbif_DREAL Corse_2478726772			HUGO Laetitia (Non renseigné)			5000	France		2006-07-06T00:00:00	gbif	Group	Non renseigné (Non renseigné)	DREAL Corse	41.95569		8.59973	http://gbif.org/occurrence/2478726772		Native	Présent	silene velutina	Resident		;;;;
HUMAN_OBSERVATION		gbif_DREAL Corse_2478736027			HUGO Laetitia (Non renseigné)			5000	France		2006-07-06T00:00:00	gbif	Group	Non renseigné (Non renseigné)	DREAL Corse	41.95568		8.59972	http://gbif.org/occurrence/2478736027		Native	Présent	silene velutina	Resident		;;;;
HUMAN_OBSERVATION		gbif_CBN de Corse_2613150822			CBN de Corse (Non renseigné)			5000	France		2005-01-01T00:00:00	gbif	Group	Non renseigné (Non renseigné)	CBN de Corse	41.58817		9.28634	http://gbif.org/occurrence/2613150822		Native	Présent	silene velutina	Resident		;;;;
HUMAN_OBSERVATION		gbif_CBN de Corse_2613154354			CBN de Corse (Non renseigné)			5000	France		2005-01-01T00:00:00	gbif	Group	Non renseigné (Non renseigné)	CBN de Corse	41.58817		9.28634	http://gbif.org/occurrence/2613154354		Native	Présent	silene velutina	Resident		;;;;
HUMAN_OBSERVATION		gbif_CBN de Corse_2613164682			CBN de Corse (Non renseigné)			5000	France		2005-01-01T00:00:00	gbif	Group	Non renseigné (Non renseigné)	CBN de Corse	41.58817		9.28634	http://gbif.org/occurrence/2613164682		Native	Présent	silene velutina	Resident		;;;;
HUMAN_OBSERVATION		gbif_CBN de Corse_2613178841			CBN de Corse (Non renseigné)			5000	France		2005-01-01T00:00:00	gbif	Group	Non renseigné (Non renseigné)	CBN de Corse	41.58817		9.28634	http://gbif.org/occurrence/2613178841		Native	Présent	silene velutina	Resident		;;;;
HUMAN_OBSERVATION		gbif_CBN de Corse_2613194454			CBN de Corse (Non renseigné)			5000	France		2005-01-01T00:00:00	gbif	Group	Non renseigné (Non renseigné)	CBN de Corse	41.58817		9.28634	http://gbif.org/occurrence/2613194454		Native	Présent	silene velutina	Resident		;;;;
HUMAN_OBSERVATION		gbif_CBN de Corse_2613166707			CBN de Corse (Non renseigné)			5000	France		2004-01-01T00:00:00	gbif	Group	Non renseigné (Non renseigné)	CBN de Corse	41.58817		9.28634	http://gbif.org/occurrence/2613166707		Native	Présent	silene velutina	Resident		;;;;
HUMAN_OBSERVATION		gbif_CBN de Corse_2613176705			CBN de Corse (Non renseigné)			5000	France		2004-01-01T00:00:00	gbif	Group	Non renseigné (Non renseigné)	CBN de Corse	41.58817		9.28634	http://gbif.org/occurrence/2613176705		Native	Présent	silene velutina	Resident		;;;;
HUMAN_OBSERVATION		gbif_CBN de Corse_2613180387			CBN de Corse (Non renseigné)			5000	France		2004-01-01T00:00:00	gbif	Group	Non renseigné (Non renseigné)	CBN de Corse	41.58817		9.28634	http://gbif.org/occurrence/2613180387		Native	Présent	silene velutina	Resident		;;;;
HUMAN_OBSERVATION		gbif_CBN de Corse_2613187577			CBN de Corse (Non renseigné)			5000	France		2004-01-01T00:00:00	gbif	Group	Non renseigné (Non renseigné)	CBN de Corse	41.58817		9.28634	http://gbif.org/occurrence/2613187577		Native	Présent	silene velutina	Resident		;;;;
HUMAN_OBSERVATION		gbif_CBN de Corse_2613189478			CBN de Corse (Non renseigné)			5000	France		2004-01-01T00:00:00	gbif	Group	Non renseigné (Non renseigné)	CBN de Corse	41.58817		9.28634	http://gbif.org/occurrence/2613189478		Native	Présent	silene velutina	Resident		;;;;
HUMAN_OBSERVATION		gbif_CBN de Corse_2613193203			CBN de Corse (Non renseigné)			5000	France		2004-01-01T00:00:00	gbif	Group	Non renseigné (Non renseigné)	CBN de Corse	41.58817		9.28634	http://gbif.org/occurrence/2613193203		Native	Présent	silene velutina	Resident		;;;;
HUMAN_OBSERVATION		gbif_CBN de Corse_2613196478			CBN de Corse (Non renseigné)			5000	France		2004-01-01T00:00:00	gbif	Group	Non renseigné (Non renseigné)	CBN de Corse	41.77432		9.18582	http://gbif.org/occurrence/2613196478		Native	Présent	silene velutina	Resident		;;;;
HUMAN_OBSERVATION	25_468_5501_6	gbif_NotAvailable_1111976865		Données d'observation flore du réseau des CBN issues du SI de la FCBN	NSP (NSP)			5000	France		2001-01-01T00:00:00	gbif	Group	null		41.41623		9.14844	http://gbif.org/occurrence/1111976865	null	Native	Présent	silene velutina	Resident		;;;;
HUMAN_OBSERVATION		gbif_CBN de Corse_2613150071			CBN de Corse (Non renseigné)			5000	France		2001-01-01T00:00:00	gbif	Group	Non renseigné (Non renseigné)	CBN de Corse	41.77432		9.18582	http://gbif.org/occurrence/2613150071		Native	Présent	silene velutina	Resident		;;;;
HUMAN_OBSERVATION		gbif_DREAL Corse_2478577886			PARADIS Ghilian (Non renseigné)			5000	France		2001-06-01T00:00:00	gbif	Group	Non renseigné (Non renseigné)	DREAL Corse	41.3668		9.1973	http://gbif.org/occurrence/2478577886		Native	Présent	silene velutina	Resident		;;;;
HUMAN_OBSERVATION		gbif_DREAL Corse_2478578472			PARADIS Ghilian (Non renseigné)			5000	France		2001-06-01T00:00:00	gbif	Group	Non renseigné (Non renseigné)	DREAL Corse	41.6201		9.30757	http://gbif.org/occurrence/2478578472		Native	Présent	silene velutina	Resident		;;;;
HUMAN_OBSERVATION		gbif_DREAL Corse_2478578478			PARADIS Ghilian (Non renseigné)			5000	France		2001-06-01T00:00:00	gbif	Group	Non renseigné (Non renseigné)	DREAL Corse	41.54231		9.30843	http://gbif.org/occurrence/2478578478		Native	Présent	silene velutina	Resident		;;;;
HUMAN_OBSERVATION		gbif_DREAL Corse_2478578605			PARADIS Ghilian (Non renseigné)			5000	France		2001-06-01T00:00:00	gbif	Group	Non renseigné (Non renseigné)	DREAL Corse	41.55057		9.31592	http://gbif.org/occurrence/2478578605		Native	Présent	silene velutina	Resident		;;;;
HUMAN_OBSERVATION		gbif_DREAL Corse_2478579317			PARADIS Ghilian (Non renseigné)			5000	France		2001-06-01T00:00:00	gbif	Group	Non renseigné (Non renseigné)	DREAL Corse	41.34699		9.25551	http://gbif.org/occurrence/2478579317		Native	Présent	silene velutina	Resident		;;;;
HUMAN_OBSERVATION		gbif_DREAL Corse_2478581438			PARADIS Ghilian (Non renseigné)			5000	France		2001-06-01T00:00:00	gbif	Group	Non renseigné (Non renseigné)	DREAL Corse	41.59414		9.30428	http://gbif.org/occurrence/2478581438		Native	Présent	silene velutina	Resident		;;;;
HUMAN_OBSERVATION		gbif_DREAL Corse_2478613110			PARADIS Ghilian (Non renseigné)			5000	France		2001-06-01T00:00:00	gbif	Group	Non renseigné (Non renseigné)	DREAL Corse	41.50785		9.38061	http://gbif.org/occurrence/2478613110		Native	Présent	silene velutina	Resident		;;;;
HUMAN_OBSERVATION		gbif_DREAL Corse_2478632781			PARADIS Ghilian (Non renseigné)			5000	France		2001-06-01T00:00:00	gbif	Group	Non renseigné (Non renseigné)	DREAL Corse	41.36711		9.19697	http://gbif.org/occurrence/2478632781		Native	Présent	silene velutina	Resident		;;;;
HUMAN_OBSERVATION		gbif_DREAL Corse_2478639277			PARADIS Ghilian (Non renseigné)			5000	France		2001-06-01T00:00:00	gbif	Group	Non renseigné (Non renseigné)	DREAL Corse	41.63631		9.36715	http://gbif.org/occurrence/2478639277		Native	Présent	silene velutina	Resident		;;;;
HUMAN_OBSERVATION		gbif_DREAL Corse_2478659411			PARADIS Ghilian (Non renseigné)			5000	France		2001-06-01T00:00:00	gbif	Group	Non renseigné (Non renseigné)	DREAL Corse	41.61807		9.30594	http://gbif.org/occurrence/2478659411		Native	Présent	silene velutina	Resident		;;;;
HUMAN_OBSERVATION		gbif_DREAL Corse_2478663349			PARADIS Ghilian (Non renseigné)			5000	France		2001-06-01T00:00:00	gbif	Group	Non renseigné (Non renseigné)	DREAL Corse	41.55111		9.31608	http://gbif.org/occurrence/2478663349		Native	Présent	silene velutina	Resident		;;;;
HUMAN_OBSERVATION		gbif_DREAL Corse_2478712960			PARADIS Ghilian (Non renseigné)			5000	France		2001-06-01T00:00:00	gbif	Group	Non renseigné (Non renseigné)	DREAL Corse	41.59285		9.3073	http://gbif.org/occurrence/2478712960		Native	Présent	silene velutina	Resident		;;;;
HUMAN_OBSERVATION		gbif_DREAL Corse_2478713015			PARADIS Ghilian (Non renseigné)			5000	France		2001-06-01T00:00:00	gbif	Group	Non renseigné (Non renseigné)	DREAL Corse	41.36669		9.19769	http://gbif.org/occurrence/2478713015		Native	Présent	silene velutina	Resident		;;;;
HUMAN_OBSERVATION		gbif_DREAL Corse_2478716721			PARADIS Ghilian (Non renseigné)			5000	France		2001-06-01T00:00:00	gbif	Group	Non renseigné (Non renseigné)	DREAL Corse	41.58938		9.30337	http://gbif.org/occurrence/2478716721		Native	Présent	silene velutina	Resident		;;;;
HUMAN_OBSERVATION		gbif_DREAL Corse_2478717408			PARADIS Ghilian (Non renseigné)			5000	France		2001-06-01T00:00:00	gbif	Group	Non renseigné (Non renseigné)	DREAL Corse	41.54337		9.30885	http://gbif.org/occurrence/2478717408		Native	Présent	silene velutina	Resident		;;;;
HUMAN_OBSERVATION		gbif_DREAL Corse_2478718529			PARADIS Ghilian (Non renseigné)			5000	France		2001-06-01T00:00:00	gbif	Group	Non renseigné (Non renseigné)	DREAL Corse	41.54851		9.31517	http://gbif.org/occurrence/2478718529		Native	Présent	silene velutina	Resident		;;;;
HUMAN_OBSERVATION		gbif_DREAL Corse_2478735813			PARADIS Ghilian (Non renseigné)			5000	France		2001-06-01T00:00:00	gbif	Group	Non renseigné (Non renseigné)	DREAL Corse	41.39149		9.13262	http://gbif.org/occurrence/2478735813		Native	Présent	silene velutina	Resident		;;;;
HUMAN_OBSERVATION		gbif_DREAL Corse_2478755377			PARADIS Ghilian (Non renseigné)			5000	France		2001-06-01T00:00:00	gbif	Group	Non renseigné (Non renseigné)	DREAL Corse	41.61716		9.30586	http://gbif.org/occurrence/2478755377		Native	Présent	silene velutina	Resident		;;;;
HUMAN_OBSERVATION		gbif_DREAL Corse_2478757250			PARADIS Ghilian (Non renseigné)			5000	France		2001-06-01T00:00:00	gbif	Group	Non renseigné (Non renseigné)	DREAL Corse	41.50885		9.3819	http://gbif.org/occurrence/2478757250		Native	Présent	silene velutina	Resident		;;;;
HUMAN_OBSERVATION		gbif_DREAL Corse_2478775340			PARADIS Ghilian (Non renseigné)			5000	France		2001-06-01T00:00:00	gbif	Group	Non renseigné (Non renseigné)	DREAL Corse	41.58839		9.30063	http://gbif.org/occurrence/2478775340		Native	Présent	silene velutina	Resident		;;;;
HUMAN_OBSERVATION		gbif_DREAL Corse_2478781910			PARADIS Ghilian (Non renseigné)			5000	France		2001-06-01T00:00:00	gbif	Group	Non renseigné (Non renseigné)	DREAL Corse	41.61622		9.3065	http://gbif.org/occurrence/2478781910		Native	Présent	silene velutina	Resident		;;;;
HUMAN_OBSERVATION		gbif_DREAL Corse_2478782184			PARADIS Ghilian (Non renseigné)			5000	France		2001-06-01T00:00:00	gbif	Group	Non renseigné (Non renseigné)	DREAL Corse	41.59232		9.30631	http://gbif.org/occurrence/2478782184		Native	Présent	silene velutina	Resident		;;;;
HUMAN_OBSERVATION		gbif_DREAL Corse_2478782548			PARADIS Ghilian (Non renseigné)			5000	France		2001-06-01T00:00:00	gbif	Group	Non renseigné (Non renseigné)	DREAL Corse	41.387		9.16139	http://gbif.org/occurrence/2478782548		Native	Présent	silene velutina	Resident		;;;;
HUMAN_OBSERVATION		gbif_DREAL Corse_2478808063			PARADIS Ghilian (Non renseigné)			5000	France		2001-06-01T00:00:00	gbif	Group	Non renseigné (Non renseigné)	DREAL Corse	41.63216		9.36896	http://gbif.org/occurrence/2478808063		Native	Présent	silene velutina	Resident		;;;;
HUMAN_OBSERVATION		gbif_DREAL Corse_2478808570			PARADIS Ghilian (Non renseigné)			5000	France		2001-06-01T00:00:00	gbif	Group	Non renseigné (Non renseigné)	DREAL Corse	41.68345		9.40183	http://gbif.org/occurrence/2478808570		Native	Présent	silene velutina	Resident		;;;;
HUMAN_OBSERVATION		gbif_DREAL Corse_2478579257			GUYOT Isabelle (Non renseigné)			5000	France		2000-08-01T00:00:00	gbif	Group	Non renseigné (Non renseigné)	DREAL Corse	41.63638		9.36725	http://gbif.org/occurrence/2478579257		Native	Présent	silene velutina	Resident		;;;;
HUMAN_OBSERVATION		gbif_DREAL Corse_2478783956			GUYOT Isabelle (Non renseigné)			5000	France		2000-08-01T00:00:00	gbif	Group	Non renseigné (Non renseigné)	DREAL Corse	41.63638		9.36725	http://gbif.org/occurrence/2478783956		Native	Présent	silene velutina	Resident		;;;;
HUMAN_OBSERVATION		gbif_DREAL Corse_2478609926			PARADIS Ghilian (Non renseigné)			5000	France		1998-06-01T00:00:00	gbif	Group	Non renseigné (Non renseigné)	DREAL Corse	41.61639		9.3067	http://gbif.org/occurrence/2478609926		Native	Présent	silene velutina	Resident		;;;;
HUMAN_OBSERVATION		gbif_DREAL Corse_2478663040			PARADIS Ghilian (Non renseigné)			5000	France		1998-06-01T00:00:00	gbif	Group	Non renseigné (Non renseigné)	DREAL Corse	41.61779		9.30623	http://gbif.org/occurrence/2478663040		Native	Présent	silene velutina	Resident		;;;;
HUMAN_OBSERVATION		gbif_DREAL Corse_2478682141			PARADIS Ghilian (Non renseigné)			5000	France		1998-06-01T00:00:00	gbif	Group	Non renseigné (Non renseigné)	DREAL Corse	41.59251		9.30712	http://gbif.org/occurrence/2478682141		Native	Présent	silene velutina	Resident		;;;;
HUMAN_OBSERVATION		gbif_DREAL Corse_2478717791			PARADIS Ghilian (Non renseigné)			5000	France		1998-06-01T00:00:00	gbif	Group	Non renseigné (Non renseigné)	DREAL Corse	41.59228		9.30646	http://gbif.org/occurrence/2478717791		Native	Présent	silene velutina	Resident		;;;;
HUMAN_OBSERVATION		gbif_DREAL Corse_2478809449			PARADIS Ghilian (Non renseigné)			5000	France		1998-06-01T00:00:00	gbif	Group	Non renseigné (Non renseigné)	DREAL Corse	41.61701		9.30621	http://gbif.org/occurrence/2478809449		Native	Présent	silene velutina	Resident		;;;;
HUMAN_OBSERVATION		gbif_Conservatoires Botaniques Nationaux_2613235463			PIAZZA C. (Non renseigné)			5000	France		1997-01-06T00:00:00	gbif	Group	Non renseigné (Non renseigné)	Conservatoires Botaniques Nationaux	41.58817		9.28634	http://gbif.org/occurrence/2613235463		Native	Présent	silene velutina	Resident		;;;;
HUMAN_OBSERVATION		gbif_DREAL Corse_2478608643			GUYOT Isabelle (Non renseigné)			5000	France		1997-07-24T00:00:00	gbif	Group	Non renseigné (Non renseigné)	DREAL Corse	41.68408		9.40235	http://gbif.org/occurrence/2478608643		Native	Présent	silene velutina	Resident		;;;;
HUMAN_OBSERVATION		gbif_Conservatoires Botaniques Nationaux_2613234325			GUYOT I. (Non renseigné)			5000	France		1997-08-06T00:00:00	gbif	Group	Non renseigné (Non renseigné)	Conservatoires Botaniques Nationaux	41.41621		9.14848	http://gbif.org/occurrence/2613234325		Native	Présent	silene velutina	Resident		;;;;
HUMAN_OBSERVATION		gbif_DREAL Corse_2478727262			GUYOT Isabelle (Non renseigné)			5000	France		1997-11-13T00:00:00	gbif	Group	Non renseigné (Non renseigné)	DREAL Corse	41.54818		9.31505	http://gbif.org/occurrence/2478727262		Native	Présent	silene velutina	Resident		;;;;
HUMAN_OBSERVATION		gbif_DREAL Corse_2478757216			GUYOT Isabelle (Non renseigné)			5000	France		1997-11-13T00:00:00	gbif	Group	Non renseigné (Non renseigné)	DREAL Corse	41.54818		9.31505	http://gbif.org/occurrence/2478757216		Native	Présent	silene velutina	Resident		;;;;
HUMAN_OBSERVATION		gbif_DREAL Corse_2478783605			GUYOT Isabelle (Non renseigné)			5000	France		1997-11-13T00:00:00	gbif	Group	Non renseigné (Non renseigné)	DREAL Corse	41.54818		9.31505	http://gbif.org/occurrence/2478783605		Native	Présent	silene velutina	Resident		;;;;
HUMAN_OBSERVATION		gbif_UMS PatriNat_2599007320			BERQUIER C (Non renseigné)			5000	France		1996-01-01T00:00:00	gbif	Group	Non renseigné (Non renseigné)	UMS PatriNat	41.68		9.4	http://gbif.org/occurrence/2599007320		Native	Présent	silene velutina	Resident		;;;;
HUMAN_OBSERVATION,,gbif_Conservatoires Botaniques Nationaux_2613234403,,,"ABOUCAYA A., VERLAQUE R. (Non renseigné)",,,5000,France,,1995-05-11T00:00:00,gbif,Group,Non renseigné (Non renseigné),Conservatoires Botaniques Nationaux,41.58817,,9.28634,http://gbif.org/occurrence/2613234403,,Native,Présent,silene velutina,Resident,,;;;;
HUMAN_OBSERVATION		gbif_DREAL Corse_2478752214			GUYOT Isabelle (Non renseigné)			5000	France		1995-10-12T00:00:00	gbif	Group	Non renseigné (Non renseigné)	DREAL Corse	41.59401		9.30428	http://gbif.org/occurrence/2478752214		Native	Présent	silene velutina	Resident		;;;;
HUMAN_OBSERVATION		gbif_Conservatoires Botaniques Nationaux_2613235622			ANONYME (Non renseigné)			5000	France		1994-04-13T00:00:00	gbif	Group	Non renseigné (Non renseigné)	Conservatoires Botaniques Nationaux	41.41621		9.14848	http://gbif.org/occurrence/2613235622		Native	Présent	silene velutina	Resident		;;;;
HUMAN_OBSERVATION		gbif_DREAL Corse_2478577964			MURACCIOLE Michel (Non renseigné)			5000	France		1994-09-08T00:00:00	gbif	Group	Non renseigné (Non renseigné)	DREAL Corse	41.55178		9.31595	http://gbif.org/occurrence/2478577964		Native	Présent	silene velutina	Resident		;;;;
HUMAN_OBSERVATION		gbif_DREAL Corse_2478633578			MURACCIOLE Michel (Non renseigné)			5000	France		1994-09-08T00:00:00	gbif	Group	Non renseigné (Non renseigné)	DREAL Corse	41.55178		9.31595	http://gbif.org/occurrence/2478633578		Native	Présent	silene velutina	Resident		;;;;
HUMAN_OBSERVATION		gbif_DREAL Corse_2478782176			MURACCIOLE Michel (Non renseigné)			5000	France		1994-09-08T00:00:00	gbif	Group	Non renseigné (Non renseigné)	DREAL Corse	41.55178		9.31595	http://gbif.org/occurrence/2478782176		Native	Présent	silene velutina	Resident		;;;;
HUMAN_OBSERVATION		gbif_Conservatoires Botaniques Nationaux_2613234262			MURACCIOLE M. (Non renseigné)			5000	France		1994-09-08T00:00:00	gbif	Group	Non renseigné (Non renseigné)	Conservatoires Botaniques Nationaux	41.58817		9.28634	http://gbif.org/occurrence/2613234262		Native	Présent	silene velutina	Resident		;;;;
HUMAN_OBSERVATION		gbif_DREAL Corse_2478612022			GUYOT Isabelle (Non renseigné)			5000	France		1994-10-08T00:00:00	gbif	Group	Non renseigné (Non renseigné)	DREAL Corse	41.63215		9.36868	http://gbif.org/occurrence/2478612022		Native	Présent	silene velutina	Resident		;;;;
HUMAN_OBSERVATION		gbif_DREAL Corse_2478638479			GUYOT Isabelle (Non renseigné)			5000	France		1994-10-08T00:00:00	gbif	Group	Non renseigné (Non renseigné)	DREAL Corse	41.62018		9.30785	http://gbif.org/occurrence/2478638479		Native	Présent	silene velutina	Resident		;;;;
HUMAN_OBSERVATION		gbif_DREAL Corse_2478657006			GUYOT Isabelle (Non renseigné)			5000	France		1994-10-07T00:00:00	gbif	Group	Non renseigné (Non renseigné)	DREAL Corse	41.39159		9.13325	http://gbif.org/occurrence/2478657006		Native	Présent	silene velutina	Resident		;;;;
HUMAN_OBSERVATION		gbif_DREAL Corse_2478662826			GUYOT Isabelle (Non renseigné)			5000	France		1994-10-07T00:00:00	gbif	Group	Non renseigné (Non renseigné)	DREAL Corse	41.39332		9.13466	http://gbif.org/occurrence/2478662826		Native	Présent	silene velutina	Resident		;;;;
HUMAN_OBSERVATION		gbif_Conservatoires Botaniques Nationaux_2613234210			GUYOT I. (Non renseigné)			5000	France		1994-10-08T00:00:00	gbif	Group	Non renseigné (Non renseigné)	Conservatoires Botaniques Nationaux	41.58817		9.28634	http://gbif.org/occurrence/2613234210		Native	Présent	silene velutina	Resident		;;;;
HUMAN_OBSERVATION,,gbif_Conservatoires Botaniques Nationaux_2613234353,,,"GUYOT I., THIBAULT J.-C. (Non renseigné)",,,5000,France,,1994-10-07T00:00:00,gbif,Group,Non renseigné (Non renseigné),Conservatoires Botaniques Nationaux,41.41621,,9.14848,http://gbif.org/occurrence/2613234353,,Native,Présent,silene velutina,Resident,,;;;;
HUMAN_OBSERVATION		gbif_Conservatoires Botaniques Nationaux_2613234421			GUYOT I. (Non renseigné)			5000	France		1994-10-07T00:00:00	gbif	Group	Non renseigné (Non renseigné)	Conservatoires Botaniques Nationaux	41.41621		9.14848	http://gbif.org/occurrence/2613234421		Native	Présent	silene velutina	Resident		;;;;
HUMAN_OBSERVATION		gbif_Conservatoires Botaniques Nationaux_2613235095			GUYOT I. (Non renseigné)			5000	France		1994-10-08T00:00:00	gbif	Group	Non renseigné (Non renseigné)	Conservatoires Botaniques Nationaux	41.58817		9.28634	http://gbif.org/occurrence/2613235095		Native	Présent	silene velutina	Resident		;;;;
HUMAN_OBSERVATION		gbif_Conservatoires Botaniques Nationaux_2613235199			GUYOT I. (Non renseigné)			5000	France		1994-10-08T00:00:00	gbif	Group	Non renseigné (Non renseigné)	Conservatoires Botaniques Nationaux	41.58817		9.28634	http://gbif.org/occurrence/2613235199		Native	Présent	silene velutina	Resident		;;;;
HUMAN_OBSERVATION		gbif_UMS PatriNat_2599315751			Biotope (Non renseigné)			5000	France		1993-01-01T00:00:00	gbif	Group	Non renseigné (Non renseigné)	UMS PatriNat	41.55		9.31	http://gbif.org/occurrence/2599315751		Native	Présent	silene velutina	Resident		;;;;
HUMAN_OBSERVATION		gbif_Conservatoires Botaniques Nationaux_2613236409			FRIDLENDER A. (Non renseigné)			5000	France		1993-04-12T00:00:00	gbif	Group	Non renseigné (Non renseigné)	Conservatoires Botaniques Nationaux	41.58817		9.28634	http://gbif.org/occurrence/2613236409		Native	Présent	silene velutina	Resident		;;;;
HUMAN_OBSERVATION		gbif_DREAL Corse_2478613576			ANONYME CBNC anonyme CBNC (Non renseigné)			5000	France		1993-06-11T00:00:00	gbif	Group	Non renseigné (Non renseigné)	DREAL Corse	41.58958		9.30154	http://gbif.org/occurrence/2478613576		Native	Présent	silene velutina	Resident		;;;;
HUMAN_OBSERVATION		gbif_DREAL Corse_2478639388			GUYOT Isabelle (Non renseigné)			5000	France		1993-06-06T00:00:00	gbif	Group	Non renseigné (Non renseigné)	DREAL Corse	41.36667		9.1965	http://gbif.org/occurrence/2478639388		Native	Présent	silene velutina	Resident		;;;;
HUMAN_OBSERVATION		gbif_DREAL Corse_2478660156			GUYOT Isabelle (Non renseigné)			5000	France		1993-06-06T00:00:00	gbif	Group	Non renseigné (Non renseigné)	DREAL Corse	41.36667		9.1965	http://gbif.org/occurrence/2478660156		Native	Présent	silene velutina	Resident		;;;;
HUMAN_OBSERVATION		gbif_DREAL Corse_2478710777			ANONYME CBNC anonyme CBNC (Non renseigné)			5000	France		1993-06-11T00:00:00	gbif	Group	Non renseigné (Non renseigné)	DREAL Corse	41.58958		9.30154	http://gbif.org/occurrence/2478710777		Native	Présent	silene velutina	Resident		;;;;
HUMAN_OBSERVATION		gbif_DREAL Corse_2478752054			GUYOT Isabelle (Non renseigné)			5000	France		1993-06-06T00:00:00	gbif	Group	Non renseigné (Non renseigné)	DREAL Corse	41.36667		9.1965	http://gbif.org/occurrence/2478752054		Native	Présent	silene velutina	Resident		;;;;
HUMAN_OBSERVATION		gbif_DREAL Corse_2478807006			ANONYME CBNC anonyme CBNC (Non renseigné)			5000	France		1993-06-11T00:00:00	gbif	Group	Non renseigné (Non renseigné)	DREAL Corse	41.58958		9.30154	http://gbif.org/occurrence/2478807006		Native	Présent	silene velutina	Resident		;;;;
HUMAN_OBSERVATION		gbif_Conservatoires Botaniques Nationaux_2613234059			FRIDLENDER A. (Non renseigné)			5000	France		1993-06-06T00:00:00	gbif	Group	Non renseigné (Non renseigné)	Conservatoires Botaniques Nationaux	41.41621		9.14848	http://gbif.org/occurrence/2613234059		Native	Présent	silene velutina	Resident		;;;;
HUMAN_OBSERVATION		gbif_Conservatoires Botaniques Nationaux_2613235519			FRIDLENDER A. (Non renseigné)			5000	France		1993-06-11T00:00:00	gbif	Group	Non renseigné (Non renseigné)	Conservatoires Botaniques Nationaux	41.58817		9.28634	http://gbif.org/occurrence/2613235519		Native	Présent	silene velutina	Resident		;;;;
HUMAN_OBSERVATION		gbif_DREAL Corse_2478632692			GUYOT Isabelle (Non renseigné)			5000	France		1990-05-09T00:00:00	gbif	Group	Non renseigné (Non renseigné)	DREAL Corse	41.36728		9.19804	http://gbif.org/occurrence/2478632692		Native	Présent	silene velutina	Resident		;;;;
HUMAN_OBSERVATION		gbif_DREAL Corse_2478663004			GUYOT Isabelle (Non renseigné)			5000	France		1990-05-09T00:00:00	gbif	Group	Non renseigné (Non renseigné)	DREAL Corse	41.36728		9.19804	http://gbif.org/occurrence/2478663004		Native	Présent	silene velutina	Resident		;;;;
HUMAN_OBSERVATION		gbif_DREAL Corse_2478682430			GUYOT Isabelle (Non renseigné)			5000	France		1990-05-09T00:00:00	gbif	Group	Non renseigné (Non renseigné)	DREAL Corse	41.36728		9.19804	http://gbif.org/occurrence/2478682430		Native	Présent	silene velutina	Resident		;;;;
HUMAN_OBSERVATION		gbif_DREAL Corse_2478731959			GUYOT Isabelle (Non renseigné)			5000	France		1990-05-09T00:00:00	gbif	Group	Non renseigné (Non renseigné)	DREAL Corse	41.36728		9.19804	http://gbif.org/occurrence/2478731959		Native	Présent	silene velutina	Resident		;;;;
HUMAN_OBSERVATION		gbif_DREAL Corse_2478732077			GUYOT Isabelle (Non renseigné)			5000	France		1990-05-09T00:00:00	gbif	Group	Non renseigné (Non renseigné)	DREAL Corse	41.36728		9.19804	http://gbif.org/occurrence/2478732077		Native	Présent	silene velutina	Resident		;;;;
PRESERVED_SPECIMEN,G-G-1685/1,gbif_G_1144770645,,Geneva Herbarium – General Collection (G),"Thiébaud, M.-A. & D. Jeanmonod",,,850,France,,1990-06-15T00:00:00,gbif,Group,"Thiébaud, M.-A. (1990)",G,41.6,,9.3,http://gbif.org/occurrence/1144770645,,Native,Extant,silene velutina,Resident,,;;;;
PRESERVED_SPECIMEN,G-G-1729/1,gbif_G_1144770667,,Geneva Herbarium – General Collection (G),"Thiébaud, M.-A. & D. Jeanmonod",,,850,France,,1990-06-16T00:00:00,gbif,Group,"Thiébaud, M.-A. (0)",G,41.63333,,9.36667,http://gbif.org/occurrence/1144770667,,Native,Extant,silene velutina,Resident,,;;;;
PRESERVED_SPECIMEN,G-G-1703/1,gbif_G_1144770688,,Geneva Herbarium – General Collection (G),"Jeanmonod, D. & M.-A. Thiébaud",,,850,France,,1990-06-15T00:00:00,gbif,Group,,G,41.61667,,9.31667,http://gbif.org/occurrence/1144770688,,Native,Extant,silene velutina,Resident,,;;;;
PRESERVED_SPECIMEN,G-G-1705/1,gbif_G_1144770706,,Geneva Herbarium – General Collection (G),"Jeanmonod, D. & M.-A. Thiébaud",,,850,France,,1990-06-16T00:00:00,gbif,Group,,G,41.68333,,9.4,http://gbif.org/occurrence/1144770706,,Native,Extant,silene velutina,Resident,,;;;;
HUMAN_OBSERVATION		gbif_DREAL Corse_2478610039			ANONYME CBNC anonyme CBNC (Non renseigné)			5000	France		1990-06-15T00:00:00	gbif	Group	Non renseigné (Non renseigné)	DREAL Corse	41.59394		9.30426	http://gbif.org/occurrence/2478610039		Native	Présent	silene velutina	Resident		;;;;
HUMAN_OBSERVATION		gbif_DREAL Corse_2478612307			ANONYME CBNC anonyme CBNC (Non renseigné)			5000	France		1990-06-15T00:00:00	gbif	Group	Non renseigné (Non renseigné)	DREAL Corse	41.62		9.30763	http://gbif.org/occurrence/2478612307		Native	Présent	silene velutina	Resident		;;;;
HUMAN_OBSERVATION		gbif_DREAL Corse_2478638055			ANONYME CBNC anonyme CBNC (Non renseigné)			5000	France		1990-06-16T00:00:00	gbif	Group	Non renseigné (Non renseigné)	DREAL Corse	41.63212		9.36878	http://gbif.org/occurrence/2478638055		Native	Présent	silene velutina	Resident		;;;;
HUMAN_OBSERVATION		gbif_DREAL Corse_2478691251			JEANMONOD Daniel (Non renseigné)			5000	France		1990-06-16T00:00:00	gbif	Group	Non renseigné (Non renseigné)	DREAL Corse	41.68336		9.40193	http://gbif.org/occurrence/2478691251		Native	Présent	silene velutina	Resident		;;;;
HUMAN_OBSERVATION		gbif_DREAL Corse_2478755174			GUYOT Isabelle (Non renseigné)			5000	France		1990-10-07T00:00:00	gbif	Group	Non renseigné (Non renseigné)	DREAL Corse	41.34748		9.25564	http://gbif.org/occurrence/2478755174		Native	Présent	silene velutina	Resident		;;;;
HUMAN_OBSERVATION		gbif_DREAL Corse_2478633289			ATLAS_CORSE x (Non renseigné)			5000	France		1989-06-11T00:00:00	gbif	Group	Non renseigné (Non renseigné)	DREAL Corse	41.38716		9.16223	http://gbif.org/occurrence/2478633289		Native	Présent	silene velutina	Resident		;;;;
HUMAN_OBSERVATION		gbif_DREAL Corse_2478726965			ANONYME CBNC anonyme CBNC (Non renseigné)			5000	France		1989-06-11T00:00:00	gbif	Group	Non renseigné (Non renseigné)	DREAL Corse	41.36657		9.19631	http://gbif.org/occurrence/2478726965		Native	Présent	silene velutina	Resident		;;;;
HUMAN_OBSERVATION	21_577_5501_6	gbif_NotAvailable_1111976821		Données d'observation flore du réseau des CBN issues du SI de la FCBN	NSP (NSP)			5000	France		1989-11-06T00:00:00	gbif	Group	null		41.41623		9.14844	http://gbif.org/occurrence/1111976821	null	Native	Présent	silene velutina	Resident		;;;;
HUMAN_OBSERVATION		gbif_CBN de Corse_2613204260			CBN de Corse (Non renseigné)			5000	France		1985-01-01T00:00:00	gbif	Group	Non renseigné (Non renseigné)	CBN de Corse	41.58817		9.28634	http://gbif.org/occurrence/2613204260		Native	Présent	silene velutina	Resident		;;;;
PRESERVED_SPECIMEN,G-G-9161/1,gbif_G_1144770737,,Geneva Herbarium – General Collection (G),"Thiébaud, M.-A. & D. Roguet",,,850,France,,1983-06-09T00:00:00,gbif,Group,"Thiébaud, M.-A. (1990)",G,41.51667,,9.38333,http://gbif.org/occurrence/1144770737,,Native,Extant,silene velutina,Resident,,;;;;
HUMAN_OBSERVATION		gbif_DREAL Corse_2478581262			MURACCIOLE Michel (Non renseigné)			5000	France		1983-06-10T00:00:00	gbif	Group	Non renseigné (Non renseigné)	DREAL Corse	41.50948		9.38165	http://gbif.org/occurrence/2478581262		Native	Présent	silene velutina	Resident		;;;;
HUMAN_OBSERVATION		gbif_DREAL Corse_2478613231			ANONYME CBNC anonyme CBNC (Non renseigné)			5000	France		1983-06-09T00:00:00	gbif	Group	Non renseigné (Non renseigné)	DREAL Corse	41.5092		9.38132	http://gbif.org/occurrence/2478613231		Native	Présent	silene velutina	Resident		;;;;
HUMAN_OBSERVATION		gbif_DREAL Corse_2478691723			MURACCIOLE Michel (Non renseigné)			5000	France		1983-06-10T00:00:00	gbif	Group	Non renseigné (Non renseigné)	DREAL Corse	41.50948		9.38165	http://gbif.org/occurrence/2478691723		Native	Présent	silene velutina	Resident		;;;;
HUMAN_OBSERVATION		gbif_DREAL Corse_2478581496			LANZA Benedetto (Non renseigné)			5000	France		1983-08-08T00:00:00	gbif	Group	Non renseigné (Non renseigné)	DREAL Corse	41.50839		9.37855	http://gbif.org/occurrence/2478581496		Native	Présent	silene velutina	Resident		;;;;
HUMAN_OBSERVATION		gbif_DREAL Corse_2478771216			LANZA Benedetto (Non renseigné)			5000	France		1983-08-08T00:00:00	gbif	Group	Non renseigné (Non renseigné)	DREAL Corse	41.50835		9.3792	http://gbif.org/occurrence/2478771216		Native	Présent	silene velutina	Resident		;;;;
HUMAN_OBSERVATION		gbif_DREAL Corse_2478581183			LANZA Benedetto (Non renseigné)			5000	France		1982-05-18T00:00:00	gbif	Group	Non renseigné (Non renseigné)	DREAL Corse	41.5506		9.31591	http://gbif.org/occurrence/2478581183		Native	Présent	silene velutina	Resident		;;;;
HUMAN_OBSERVATION		gbif_DREAL Corse_2478608635			LANZA Benedetto (Non renseigné)			5000	France		1982-08-23T00:00:00	gbif	Group	Non renseigné (Non renseigné)	DREAL Corse	41.34696		9.25548	http://gbif.org/occurrence/2478608635		Native	Présent	silene velutina	Resident		;;;;
PRESERVED_SPECIMEN,P05022497,gbif_MNHN_667500172,,P,"Bocquet, G.",,,15000,France,,1975-07-01T00:00:00,gbif,Group,,MNHN,41.509,"Corse, îlot du Toro : la plante pousse en abondance sur cet îlot granitique, isolé, haut en son plus haut point de 40 m, séparé en plusieurs écueils.",9.381,http://gbif.org/occurrence/667500172,,Native,Extant,silene velutina,Resident,,;;;;
HUMAN_OBSERVATION		gbif_DREAL Corse_2478634465			LANZA Benedetto (Non renseigné)			5000	France		1975-08-16T00:00:00	gbif	Group	Non renseigné (Non renseigné)	DREAL Corse	41.39144		9.13268	http://gbif.org/occurrence/2478634465		Native	Présent	silene velutina	Resident		;;;;
HUMAN_OBSERVATION		gbif_DREAL Corse_2478807284			LANZA Benedetto (Non renseigné)			5000	France		1973-07-19T00:00:00	gbif	Group	Non renseigné (Non renseigné)	DREAL Corse	41.68343		9.40183	http://gbif.org/occurrence/2478807284		Native	Présent	silene velutina	Resident		;;;;
HUMAN_OBSERVATION		gbif_DREAL Corse_2478749956			LANZA Benedetto (Non renseigné)			5000	France		1972-07-29T00:00:00	gbif	Group	Non renseigné (Non renseigné)	DREAL Corse	41.63216		9.36882	http://gbif.org/occurrence/2478749956		Native	Présent	silene velutina	Resident		;;;;
HUMAN_OBSERVATION		gbif_DREAL Corse_2478663032			LANZA Benedetto (Non renseigné)			5000	France		1972-08-08T00:00:00	gbif	Group	Non renseigné (Non renseigné)	DREAL Corse	41.54339		9.30887	http://gbif.org/occurrence/2478663032		Native	Présent	silene velutina	Resident		;;;;
HUMAN_OBSERVATION		gbif_DREAL Corse_2478755471			LANZA Benedetto (Non renseigné)			5000	France		1972-08-08T00:00:00	gbif	Group	Non renseigné (Non renseigné)	DREAL Corse	41.5423		9.3084	http://gbif.org/occurrence/2478755471		Native	Présent	silene velutina	Resident		;;;;
HUMAN_OBSERVATION		gbif_DREAL Corse_2478771117			LANZA Benedetto (Non renseigné)			5000	France		1972-08-02T00:00:00	gbif	Group	Non renseigné (Non renseigné)	DREAL Corse	41.59412		9.30423	http://gbif.org/occurrence/2478771117		Native	Présent	silene velutina	Resident		;;;;
HUMAN_OBSERVATION		gbif_DREAL Corse_2478579316			LANZA Benedetto (Non renseigné)			5000	France		1971-08-01T00:00:00	gbif	Group	Non renseigné (Non renseigné)	DREAL Corse	41.50741		9.3798	http://gbif.org/occurrence/2478579316		Native	Présent	silene velutina	Resident		;;;;
HUMAN_OBSERVATION		gbif_DREAL Corse_2478682011			LANZA Benedetto (Non renseigné)			5000	France		1971-08-01T00:00:00	gbif	Group	Non renseigné (Non renseigné)	DREAL Corse	41.50919		9.3812	http://gbif.org/occurrence/2478682011		Native	Présent	silene velutina	Resident		;;;;
PRESERVED_SPECIMEN	P05075876	gbif_MNHN_694436291		P	Stefani			15000	France		1914-06-01T00:00:00	gbif	Group		MNHN	41.3738	Bonifacio Route du Semaphore	9.17843	http://gbif.org/occurrence/694436291		Native	Extant	silene velutina	Resident		;;;;
PRESERVED_SPECIMEN	P05022495	gbif_MNHN_667500166		P	Stefani			15000	France		1911-06-24T00:00:00	gbif	Group		MNHN	41.3872	Roches St Roch à Bonifacio	9.1593	http://gbif.org/occurrence/667500166		Native	Extant	silene velutina	Resident		;;;;
PRESERVED_SPECIMEN,P05133667,gbif_MNHN_694437402,,P,"Reverchon, E.",,,15000,France,,1894-05-01T00:00:00,gbif,Group,,MNHN,41.38717,Corse : Bonifacio.,9.15927,http://gbif.org/occurrence/694437402,,Native,Extant,silene velutina,Resident,,;;;;
PRESERVED_SPECIMEN	P05075877	gbif_MNHN_694436292		P	Stéfani			15000	France		1894-06-21T00:00:00	gbif	Group		MNHN	41.9223	St Roch près Bonifacio (Corse)	8.7375	http://gbif.org/occurrence/694436292		Native	Extant	silene velutina	Resident		;;;;
PRESERVED_SPECIMEN,P05022503,gbif_MNHN_667500165,,P,"Reverchon, E.",,,15000,France,,1880-07-26T00:00:00,gbif,Group,,MNHN,41.3872,"Bonifacio, rochers maritimes",9.1593,http://gbif.org/occurrence/667500165,,Native,Extant,silene velutina,Resident,,;;;;
PRESERVED_SPECIMEN	P05022498	gbif_MNHN_667500167		P	Reverchon			15000	France		1880-07-26T00:00:00	gbif	Group		MNHN	41.3872	Bonifacio rochers maritimes	9.1593	http://gbif.org/occurrence/667500167		Native	Extant	silene velutina	Resident		;;;;
PRESERVED_SPECIMEN,P05022500,gbif_MNHN_667500174,,P,"Reverchon, E.",,,15000,France,,1880-07-26T00:00:00,gbif,Group,,MNHN,41.3871,"Bonifacio, rochers maritimes",9.1593,http://gbif.org/occurrence/667500174,,Native,Extant,silene velutina,Resident,,;;;;
PRESERVED_SPECIMEN,P05051351,gbif_MNHN_694437127,,P,"Reverchon, E.",,,15000,France,,1880-07-26T00:00:00,gbif,Group,,MNHN,41.38717,"Bonifacio, rochers maritimes",9.15927,http://gbif.org/occurrence/694437127,,Native,Extant,silene velutina,Resident,,;;;;
PRESERVED_SPECIMEN	P05135918	gbif_MNHN_694434765		P	Parades|de			15000	France		1830-05-01T00:00:00	gbif	Group		MNHN	41.38717	Corse. Bonifacio	9.15927	http://gbif.org/occurrence/694434765		Native	Extant	silene velutina	Resident		;;;;
HUMAN_OBSERVATION	26_14720_5501_6	gbif_NotAvailable_1111995988		Données d'observation flore du réseau des CBN issues du SI de la FCBN	NSP (NSP)			5000	France		1827-01-01T00:00:00	gbif	Group	null		41.41623		9.14844	http://gbif.org/occurrence/1111995988	null	Native	Présent	silene velutina	Resident		;;;;
PRESERVED_SPECIMEN	P05102667	gbif_MNHN_694435902		P	Pouzols			15000	France		1821-01-01T00:00:00	gbif	Group		MNHN	41.38717	Bonifacio Corse	9.15927	http://gbif.org/occurrence/694435902		Native	Extant	silene velutina	Resident		;;;;
PRESERVED_SPECIMEN,G-G-210490/2,gbif_G_1144770643,,Geneva Herbarium – General Collection (G),"Haller, A.",,,3000,France,,,gbif,Group,"Bocquet, G.",G,41.38333,,9.16667,http://gbif.org/occurrence/1144770643,,Native,Extant,silene velutina,Resident,,;;;;
PRESERVED_SPECIMEN,G-DC-212170/1,gbif_G_1144987918,,Geneva Herbarium – De Candolle's Prodromus (G-DC),"Salzmann, P. (Coll. HERBIER DE CANDOLLE)",,,15000,France,,,gbif,Group,CAT.HERB.PRODR. (2010),G,41.85833,,8.97333,http://gbif.org/occurrence/1144987918,,Native,Extant,silene velutina,Resident,,;;;;
PRESERVED_SPECIMEN,G-DC-212171/1,gbif_G_1144987938,,Geneva Herbarium – De Candolle's Prodromus (G-DC),"Requien, E. (Coll. HERBIER DE CANDOLLE)",,,15000,France,,,gbif,Group,CAT.HERB.PRODR. (2010),G,41.85833,,8.97333,http://gbif.org/occurrence/1144987938,,Native,Extant,silene velutina,Resident,,;;;;
HUMAN_OBSERVATION		gbif_UMS PatriNat 2006_2477616950			Non renseigné (Non renseigné)			5000	France			gbif	Group	Non renseigné (Non renseigné)	UMS PatriNat 2006	41.71446		9.27189	http://gbif.org/occurrence/2477616950		Native	Présent	silene velutina	Resident		;;;;
HUMAN_OBSERVATION		gbif_UMS PatriNat 2006_2477619570			Non renseigné (Non renseigné)			5000	France			gbif	Group	Non renseigné (Non renseigné)	UMS PatriNat 2006	41.41621		9.14848	http://gbif.org/occurrence/2477619570		Native	Présent	silene velutina	Resident		;;;;
HUMAN_OBSERVATION		gbif_UMS PatriNat 2006_2477734832			Non renseigné (Non renseigné)			5000	France			gbif	Group	Non renseigné (Non renseigné)	UMS PatriNat 2006	41.71446		9.27189	http://gbif.org/occurrence/2477734832		Native	Présent	silene velutina	Resident		;;;;
PRESERVED_SPECIMEN	P05022496	gbif_MNHN_667500168		P	Bocquet			15000	France			gbif	Group		MNHN	41.50919	Corse : îlot du Toro	9.38114	http://gbif.org/occurrence/667500168		Native	Extant	silene velutina	Resident		;;;;
PRESERVED_SPECIMEN	P05051352	gbif_MNHN_694457011		P	Bernard			15000	France			gbif	Group		MNHN	41.38717	Bonifacio	9.15927	http://gbif.org/occurrence/694457011		Native	Extant	silene velutina	Resident		;;;;
PRESERVED_SPECIMEN,G-G-199901/1,gbif_G_1144770002,,Geneva Herbarium – General Collection (G),"Brullo, S. & P. Signorello",,,15000,Italy,,1983-05-28T00:00:00,gbif,Group,,G,38.07417,,14.92028,http://gbif.org/occurrence/1144770002,,Native,PRESENT,silene hicesiae,Resident,,;;;;
Group9;;;;
basisOfRecord	catalogNumber	catalogue_id	changed	collectionCode	collector	collectorNumber	coordinateUncertaintyText	coordinateuncertaintyinmeters	country	county	eventDate	geocat_kind	group_name	identifiedBy	institutionCode	latitude	locality	longitude	occurrenceDetails	occurrenceRemarks	origin	presence	scientificname	seasonal	stateProvince	verbatimElevation;;;;
HUMAN_OBSERVATION	31_1660_5450_4	gbif_NotAvailable_1112029111		Données d'observation flore du réseau des CBN issues du SI de la FCBN	LEJOUR Ludovic (Conservatoire Botanique National de Corse)			5000	France		2014-01-06T00:00:00	gbif	Group	null		42.50493		9.0196	http://gbif.org/occurrence/1112029111	null	Native	Présent	silene nodulosa	Resident		;;;;
HUMAN_OBSERVATION	26_10868_5450_6	gbif_NotAvailable_1111989437		Données d'observation flore du réseau des CBN issues du SI de la FCBN	DELAGE A. (Conservatoire Botanique National de Corse)			5000	France		2014-06-05T00:00:00	gbif	Group	null		42.31878		9.1219	http://gbif.org/occurrence/1111989437	null	Native	Présent	silene nodulosa	Resident		;;;;
HUMAN_OBSERVATION	26_10869_5450_6	gbif_NotAvailable_1111989457		Données d'observation flore du réseau des CBN issues du SI de la FCBN	DELAGE A. (Conservatoire Botanique National de Corse)			5000	France		2014-06-05T00:00:00	gbif	Group	null		42.31878		9.1219	http://gbif.org/occurrence/1111989457	null	Native	Présent	silene nodulosa	Resident		;;;;
HUMAN_OBSERVATION	26_10873_5450_6	gbif_NotAvailable_1111989485		Données d'observation flore du réseau des CBN issues du SI de la FCBN	DELAGE A. (Conservatoire Botanique National de Corse)			5000	France		2014-06-05T00:00:00	gbif	Group	null		42.31878		9.1219	http://gbif.org/occurrence/1111989485	null	Native	Présent	silene nodulosa	Resident		;;;;
HUMAN_OBSERVATION	26_10876_5450_6	gbif_NotAvailable_1111989549		Données d'observation flore du réseau des CBN issues du SI de la FCBN	DELAGE A. (Conservatoire Botanique National de Corse)			5000	France		2014-06-05T00:00:00	gbif	Group	null		42.31878		9.1219	http://gbif.org/occurrence/1111989549	null	Native	Présent	silene nodulosa	Resident		;;;;
PRESERVED_SPECIMEN,G-G-321376/1,gbif_G_1144770265,,Geneva Herbarium – General Collection (G),"Jeanmonod, D. & J.-F. Burri",,,850,France,,2014-06-11T00:00:00,gbif,Group,,G,41.71667,,9.01667,http://gbif.org/occurrence/1144770265,,Native,Extant,silene nodulosa,Resident,,;;;;
HUMAN_OBSERVATION	31_2229_5450_6	gbif_NotAvailable_1112024483		Données d'observation flore du réseau des CBN issues du SI de la FCBN	NSP (NSP)			5000	France		2014-11-04T00:00:00	gbif	Group	null		42.59456		9.02886	http://gbif.org/occurrence/1112024483	null	Native	Présent	silene nodulosa	Resident		;;;;
HUMAN_OBSERVATION	31_2230_5450_6	gbif_NotAvailable_1112029178		Données d'observation flore du réseau des CBN issues du SI de la FCBN	NSP (NSP)			5000	France		2014-11-04T00:00:00	gbif	Group	null		42.50493		9.0196	http://gbif.org/occurrence/1112029178	null	Native	Présent	silene nodulosa	Resident		;;;;
HUMAN_OBSERVATION	31_3295_5450_4	gbif_NotAvailable_1112030377		Données d'observation flore du réseau des CBN issues du SI de la FCBN	NSP (NSP)			5000	France		2014-12-07T00:00:00	gbif	Group	null		42.5117		8.89845	http://gbif.org/occurrence/1112030377	null	Native	Présent	silene nodulosa	Resident		;;;;
HUMAN_OBSERVATION	26_11285_5450_6	gbif_NotAvailable_1111989563		Données d'observation flore du réseau des CBN issues du SI de la FCBN	NSP (NSP)			5000	France		2013-01-06T00:00:00	gbif	Group	null		42.13258		9.22356	http://gbif.org/occurrence/1111989563	null	Native	Présent	silene nodulosa	Resident		;;;;
HUMAN_OBSERVATION	26_10397_5450_6	gbif_NotAvailable_1111983553		Données d'observation flore du réseau des CBN issues du SI de la FCBN	DELAGE A. (Conservatoire Botanique National de Corse)			5000	France		2013-04-05T00:00:00	gbif	Group	null		42.31176		9.24263	http://gbif.org/occurrence/1111983553	null	Native	Présent	silene nodulosa	Resident		;;;;
HUMAN_OBSERVATION	31_1638_5450_4	gbif_NotAvailable_1112015508		Données d'observation flore du réseau des CBN issues du SI de la FCBN	LEJOUR Ludovic (Conservatoire Botanique National de Corse)			5000	France		2013-07-06T00:00:00	gbif	Group	null		42.49801		9.14072	http://gbif.org/occurrence/1112015508	null	Native	Présent	silene nodulosa	Resident		;;;;
PRESERVED_SPECIMEN	WAG.1488508	gbif_NotAvailable_2517595508		Botany	Wieringa JJ			15000	France		2013-08-05T00:00:00	gbif	Group	Wieringa JJ		42.365		8.964	http://gbif.org/occurrence/2517595508		Native	Extant	silene nodulosa	Resident		;;;;
PRESERVED_SPECIMEN	WAG8001059	gbif_NotAvailable_2517637807		Botany	Wieringa JJ			15000	France		2013-08-05T00:00:00	gbif	Group	Wieringa JJ		42.365		8.964	http://gbif.org/occurrence/2517637807		Native	Extant	silene nodulosa	Resident		;;;;
HUMAN_OBSERVATION	26_11591_5450_6	gbif_NotAvailable_1111982722		Données d'observation flore du réseau des CBN issues du SI de la FCBN	DELAGE A. (Conservatoire Botanique National de Corse)			5000	France		2013-09-06T00:00:00	gbif	Group	null		42.49801		9.14072	http://gbif.org/occurrence/1111982722	null	Native	Présent	silene nodulosa	Resident		;;;;
HUMAN_OBSERVATION	26_11660_5450_6	gbif_NotAvailable_1111985791		Données d'observation flore du réseau des CBN issues du SI de la FCBN	DELAGE|REYMANN A.|Julie (Conservatoire Botanique National de Corse|Conservatoire Botanique National de Corse)			5000	France		2012-01-08T00:00:00	gbif	Group	null		42.22918		9.11254	http://gbif.org/occurrence/1111985791	null	Native	Présent	silene nodulosa	Resident		;;;;
HUMAN_OBSERVATION	31_1894_5450_4	gbif_NotAvailable_1112022639		Données d'observation flore du réseau des CBN issues du SI de la FCBN	NSP (NSP)			5000	France		2012-01-08T00:00:00	gbif	Group	null		42.22918		9.11254	http://gbif.org/occurrence/1112022639	null	Native	Présent	silene nodulosa	Resident		;;;;
HUMAN_OBSERVATION	26_11004_5450_6	gbif_NotAvailable_1111983685		Données d'observation flore du réseau des CBN issues du SI de la FCBN	DELAGE A. (Conservatoire Botanique National de Corse)			5000	France		2012-06-06T00:00:00	gbif	Group	null		42.31176		9.24263	http://gbif.org/occurrence/1111983685	null	Native	Présent	silene nodulosa	Resident		;;;;
HUMAN_OBSERVATION	26_11002_5450_6	gbif_NotAvailable_1111983692		Données d'observation flore du réseau des CBN issues du SI de la FCBN	DELAGE A. (Conservatoire Botanique National de Corse)			5000	France		2012-06-06T00:00:00	gbif	Group	null		42.31176		9.24263	http://gbif.org/occurrence/1111983692	null	Native	Présent	silene nodulosa	Resident		;;;;
HUMAN_OBSERVATION	26_11003_5450_6	gbif_NotAvailable_1111983749		Données d'observation flore du réseau des CBN issues du SI de la FCBN	DELAGE A. (Conservatoire Botanique National de Corse)			5000	France		2012-06-06T00:00:00	gbif	Group	null		42.31176		9.24263	http://gbif.org/occurrence/1111983749	null	Native	Présent	silene nodulosa	Resident		;;;;
HUMAN_OBSERVATION	26_11198_5450_6	gbif_NotAvailable_1111983838		Données d'observation flore du réseau des CBN issues du SI de la FCBN	DELAGE A. (Conservatoire Botanique National de Corse)			5000	France		2012-07-06T00:00:00	gbif	Group	null		42.31176		9.24263	http://gbif.org/occurrence/1111983838	null	Native	Présent	silene nodulosa	Resident		;;;;
HUMAN_OBSERVATION	26_11215_5450_6	gbif_NotAvailable_1111985574		Données d'observation flore du réseau des CBN issues du SI de la FCBN	NSP (NSP)			5000	France		2012-08-06T00:00:00	gbif	Group	null		42.22918		9.11254	http://gbif.org/occurrence/1111985574	null	Native	Présent	silene nodulosa	Resident		;;;;
HUMAN_OBSERVATION	26_11211_5450_6	gbif_NotAvailable_1111985636		Données d'observation flore du réseau des CBN issues du SI de la FCBN	NSP (NSP)			5000	France		2012-08-06T00:00:00	gbif	Group	null		42.22918		9.11254	http://gbif.org/occurrence/1111985636	null	Native	Présent	silene nodulosa	Resident		;;;;
HUMAN_OBSERVATION	26_7016_5450_6	gbif_NotAvailable_1112013569		Données d'observation flore du réseau des CBN issues du SI de la FCBN	DELAGE A. (Conservatoire Botanique National de Corse)			5000	France		2012-08-05T00:00:00	gbif	Group	null		42.58764		9.15017	http://gbif.org/occurrence/1112013569	null	Native	Présent	silene nodulosa	Resident		;;;;
HUMAN_OBSERVATION	26_10351_5450_6	gbif_NotAvailable_1111974434		Données d'observation flore du réseau des CBN issues du SI de la FCBN	DELAGE A. (Conservatoire Botanique National de Corse)			5000	France		2012-11-05T00:00:00	gbif	Group	null		42.49801		9.14072	http://gbif.org/occurrence/1111974434	null	Native	Présent	silene nodulosa	Resident		;;;;
HUMAN_OBSERVATION	26_11235_5450_6	gbif_NotAvailable_1111989528		Données d'observation flore du réseau des CBN issues du SI de la FCBN	DELAGE A. (Conservatoire Botanique National de Corse)			5000	France		2012-11-06T00:00:00	gbif	Group	null		42.31878		9.1219	http://gbif.org/occurrence/1111989528	null	Native	Présent	silene nodulosa	Resident		;;;;
HUMAN_OBSERVATION	26_11234_5450_6	gbif_NotAvailable_1111989554		Données d'observation flore du réseau des CBN issues du SI de la FCBN	DELAGE A. (Conservatoire Botanique National de Corse)			5000	France		2012-11-06T00:00:00	gbif	Group	null		42.31878		9.1219	http://gbif.org/occurrence/1111989554	null	Native	Présent	silene nodulosa	Resident		;;;;
HUMAN_OBSERVATION	26_11236_5450_6	gbif_NotAvailable_1111989570		Données d'observation flore du réseau des CBN issues du SI de la FCBN	DELAGE A. (Conservatoire Botanique National de Corse)			5000	France		2012-11-06T00:00:00	gbif	Group	null		42.31878		9.1219	http://gbif.org/occurrence/1111989570	null	Native	Présent	silene nodulosa	Resident		;;;;
HUMAN_OBSERVATION	26_11238_5450_6	gbif_NotAvailable_1111989584		Données d'observation flore du réseau des CBN issues du SI de la FCBN	DELAGE A. (Conservatoire Botanique National de Corse)			5000	France		2012-11-06T00:00:00	gbif	Group	null		42.31878		9.1219	http://gbif.org/occurrence/1111989584	null	Native	Présent	silene nodulosa	Resident		;;;;
HUMAN_OBSERVATION	26_11237_5450_6	gbif_NotAvailable_1111989607		Données d'observation flore du réseau des CBN issues du SI de la FCBN	DELAGE A. (Conservatoire Botanique National de Corse)			5000	France		2012-11-06T00:00:00	gbif	Group	null		42.31878		9.1219	http://gbif.org/occurrence/1111989607	null	Native	Présent	silene nodulosa	Resident		;;;;
HUMAN_OBSERVATION	26_11242_5450_6	gbif_NotAvailable_1111989617		Données d'observation flore du réseau des CBN issues du SI de la FCBN	DELAGE A. (Conservatoire Botanique National de Corse)			5000	France		2012-11-06T00:00:00	gbif	Group	null		42.31878		9.1219	http://gbif.org/occurrence/1111989617	null	Native	Présent	silene nodulosa	Resident		;;;;
HUMAN_OBSERVATION	26_7071_5450_6	gbif_NotAvailable_1112013765		Données d'observation flore du réseau des CBN issues du SI de la FCBN	DELAGE A. (Conservatoire Botanique National de Corse)			5000	France		2012-12-05T00:00:00	gbif	Group	null		42.59456		9.02886	http://gbif.org/occurrence/1112013765	null	Native	Présent	silene nodulosa	Resident		;;;;
HUMAN_OBSERVATION	31_1435_5450_4	gbif_NotAvailable_1112018085		Données d'observation flore du réseau des CBN issues du SI de la FCBN	LEJOUR Ludovic (Conservatoire Botanique National de Corse)			5000	France		2012-12-04T00:00:00	gbif	Group	null		42.42206		8.88939	http://gbif.org/occurrence/1112018085	null	Native	Présent	silene nodulosa	Resident		;;;;
HUMAN_OBSERVATION	31_1433_5450_4	gbif_NotAvailable_1112018122		Données d'observation flore du réseau des CBN issues du SI de la FCBN	LEJOUR Ludovic (Conservatoire Botanique National de Corse)			5000	France		2012-12-04T00:00:00	gbif	Group	null		42.42206		8.88939	http://gbif.org/occurrence/1112018122	null	Native	Présent	silene nodulosa	Resident		;;;;
HUMAN_OBSERVATION	23_3115_5450_6	gbif_NotAvailable_1111981144		Données d'observation flore du réseau des CBN issues du SI de la FCBN	HUGOT|GAMISANS|KEGEL Laetitia|Jacques|Gerard (Conservatoire Botanique National de Corse|inconnu|inconnu)			5000	France		2010-02-07T00:00:00	gbif	Group	null		42.33243		8.88037	http://gbif.org/occurrence/1111981144	null	Native	Présent	silene nodulosa	Resident		;;;;
HUMAN_OBSERVATION	23_3175_5450_6	gbif_NotAvailable_1111981165		Données d'observation flore du réseau des CBN issues du SI de la FCBN	HUGOT|GAMISANS|KEGEL Laetitia|Jacques|Gerard (Conservatoire Botanique National de Corse|inconnu|inconnu)			5000	France		2010-06-07T00:00:00	gbif	Group	null		42.33243		8.88037	http://gbif.org/occurrence/1111981165	null	Native	Présent	silene nodulosa	Resident		;;;;
HUMAN_OBSERVATION	23_3176_5450_6	gbif_NotAvailable_1111976831		Données d'observation flore du réseau des CBN issues du SI de la FCBN	HUGOT|GAMISANS Laetitia|Jacques (Conservatoire Botanique National de Corse|inconnu)			5000	France		2010-09-07T00:00:00	gbif	Group	null		42.42206		8.88939	http://gbif.org/occurrence/1111976831	null	Native	Présent	silene nodulosa	Resident		;;;;
HUMAN_OBSERVATION	21_4410_5450_6	gbif_NotAvailable_1111975531		Données d'observation flore du réseau des CBN issues du SI de la FCBN	JEANMONOD|SCHLÜSSEL|ARGAGNON Daniel|André|Olivier (Conservatoire et Jardin Botanique de la Ville de Genève|inconnu|Antenne Corse du Conservatoire Botanique National Méditerranéen de Porquerolles)			5000	France		2003-02-05T00:00:00	gbif	Group	null		42.31176		9.24263	http://gbif.org/occurrence/1111975531	null	Native	Présent	silene nodulosa	Resident		;;;;
PRESERVED_SPECIMEN,G-G-209195/1,gbif_G_1144770261,,Geneva Herbarium – General Collection (G),"Nicolier, E.",,,850,France,,2003-06-01T00:00:00,gbif,Group,"Nicolier, E. (2003)",G,42.45,,9.26667,http://gbif.org/occurrence/1144770261,,Native,Extant,silene nodulosa,Resident,,;;;;
PRESERVED_SPECIMEN,G-G-209231/1,gbif_G_1144770316,,Geneva Herbarium – General Collection (G),"Nicolier, E.",,,850,France,,2003-06-11T00:00:00,gbif,Group,"Nicolier, E. (2003)",G,42.36667,,9.33333,http://gbif.org/occurrence/1144770316,,Native,Extant,silene nodulosa,Resident,,;;;;
HUMAN_OBSERVATION	26_14535_5450_6	gbif_NotAvailable_1111993774		Données d'observation flore du réseau des CBN issues du SI de la FCBN	NSP (NSP)			5000	France		1990-04-07T00:00:00	gbif	Group	null		42.31176		9.24263	http://gbif.org/occurrence/1111993774	null	Native	Présent	silene nodulosa	Resident		;;;;
PRESERVED_SPECIMEN,G-G-188982/1,gbif_G_1144770292,,Geneva Herbarium – General Collection (G),"Gamisans, J.",,,850,France,,1990-07-04T00:00:00,gbif,Group,,G,42.35,,9.23333,http://gbif.org/occurrence/1144770292,,Native,Extant,silene nodulosa,Resident,,;;;;
PRESERVED_SPECIMEN,G-G-248779/3,gbif_G_1144770245,,Geneva Herbarium – General Collection (G),"Deschâtres, R. & G. Bosc",,,850,France,,1988-05-17T00:00:00,gbif,Group,"Schlüssel, A. (2012)",G,42.35,,9.05,http://gbif.org/occurrence/1144770245,,Native,Extant,silene nodulosa,Resident,,;;;;
PRESERVED_SPECIMEN,G-G-248806/2,gbif_G_1144770264,,Geneva Herbarium – General Collection (G),"Deschâtres, R.",,,850,France,,1988-06-09T00:00:00,gbif,Group,"Schlüssel, A. (2012)",G,42.33333,,8.98333,http://gbif.org/occurrence/1144770264,,Native,Extant,silene nodulosa,Resident,,;;;;
HUMAN_OBSERVATION	26_14549_5450_6	gbif_NotAvailable_1112000092		Données d'observation flore du réseau des CBN issues du SI de la FCBN	NSP (NSP)			5000	France		1987-06-07T00:00:00	gbif	Group	null		42.22918		9.11254	http://gbif.org/occurrence/1112000092	null	Native	Présent	silene nodulosa	Resident		;;;;
PRESERVED_SPECIMEN,G-G-15096/1,gbif_G_1144770287,,Geneva Herbarium – General Collection (G),"Jeanmonod, D., A. Natali & R. Palese",,,850,France,,1987-07-06T00:00:00,gbif,Group,,G,42.26667,,9.06667,http://gbif.org/occurrence/1144770287,,Native,Extant,silene nodulosa,Resident,,;;;;
PRESERVED_SPECIMEN,G-G-13400/1,gbif_G_1144770282,,Geneva Herbarium – General Collection (G),"Jeanmonod, D., D. Roguet & A. Natali",,,850,France,,1986-06-01T00:00:00,gbif,Group,,G,41.6,,9.13333,http://gbif.org/occurrence/1144770282,,Native,Extant,silene nodulosa,Resident,,;;;;
PRESERVED_SPECIMEN,G-G-13673/1,gbif_G_1144770302,,Geneva Herbarium – General Collection (G),"Jeanmonod, D., A. Natali & C. Zellweger",,,850,France,,1986-06-10T00:00:00,gbif,Group,,G,41.91667,,9.13333,http://gbif.org/occurrence/1144770302,,Native,Extant,silene nodulosa,Resident,,;;;;
PRESERVED_SPECIMEN,G-G-188980/1,gbif_G_1144770257,,Geneva Herbarium – General Collection (G),"Gamisans, J.",,,850,France,,1985-05-07T00:00:00,gbif,Group,,G,42.58333,,8.71667,http://gbif.org/occurrence/1144770257,,Native,Extant,silene nodulosa,Resident,,;;;;
HUMAN_OBSERVATION	26_14560_5450_6	gbif_NotAvailable_1111999988		Données d'observation flore du réseau des CBN issues du SI de la FCBN	NSP (NSP)			5000	France		1985-07-05T00:00:00	gbif	Group	null		42.51834		8.77727	http://gbif.org/occurrence/1111999988	null	Native	Présent	silene nodulosa	Resident		;;;;
PRESERVED_SPECIMEN,G-G-188976/1,gbif_G_1144770309,,Geneva Herbarium – General Collection (G),"Gamisans, J.",,,850,France,,1984-07-10T00:00:00,gbif,Group,,G,42.3,,9.06667,http://gbif.org/occurrence/1144770309,,Native,Extant,silene nodulosa,Resident,,;;;;
HUMAN_OBSERVATION	26_14559_5450_6	gbif_NotAvailable_1111997891		Données d'observation flore du réseau des CBN issues du SI de la FCBN	NSP (NSP)			5000	France		1984-10-07T00:00:00	gbif	Group	null		42.31878		9.1219	http://gbif.org/occurrence/1111997891	null	Native	Présent	silene nodulosa	Resident		;;;;
PRESERVED_SPECIMEN,G-G-188988/1,gbif_G_1144770299,,Geneva Herbarium – General Collection (G),"Gamisans, J.",,,850,France,,1982-07-07T00:00:00,gbif,Group,,G,42.4,,8.96667,http://gbif.org/occurrence/1144770299,,Native,Extant,silene nodulosa,Resident,,;;;;
PRESERVED_SPECIMEN,G-G-248833/2,gbif_G_1144770325,,Geneva Herbarium – General Collection (G),"Deschâtres, R.",,,850,France,,1980-05-14T00:00:00,gbif,Group,"Schlüssel, A. (2012)",G,42.23333,,9.16667,http://gbif.org/occurrence/1144770325,,Native,Extant,silene nodulosa,Resident,,;;;;
PRESERVED_SPECIMEN,G-G-16066/1,gbif_G_1144770271,,Geneva Herbarium – General Collection (G),"Lambinon, J., F. Pironet & J. Rousselle",,,850,France,,1979-06-11T00:00:00,gbif,Group,,G,42.58333,,8.73333,http://gbif.org/occurrence/1144770271,,Native,Extant,silene nodulosa,Resident,,;;;;
HUMAN_OBSERVATION	26_14537_5450_6	gbif_NotAvailable_1111997856		Données d'observation flore du réseau des CBN issues du SI de la FCBN	NSP (NSP)			5000	France		1979-11-06T00:00:00	gbif	Group	null		42.608		8.78616	http://gbif.org/occurrence/1111997856	null	Native	Présent	silene nodulosa	Resident		;;;;
PRESERVED_SPECIMEN,G-G-188974/1,gbif_G_1144770305,,Geneva Herbarium – General Collection (G),"Gamisans, J.",,,850,France,,1978-07-27T00:00:00,gbif,Group,"Jeanmonod, D. (2005)",G,42.4,,8.95,http://gbif.org/occurrence/1144770305,,Native,Extant,silene nodulosa,Resident,,;;;;
PRESERVED_SPECIMEN,G-G-210091/1,gbif_G_1144770252,,Geneva Herbarium – General Collection (G),"Bocquet, G.",,,850,France,,1977-05-29T00:00:00,gbif,Group,,G,41.83333,,9.28333,http://gbif.org/occurrence/1144770252,,Native,Extant,silene nodulosa,Resident,,;;;;
HUMAN_OBSERVATION	26_14543_5450_6	gbif_NotAvailable_1111993399		Données d'observation flore du réseau des CBN issues du SI de la FCBN	NSP (NSP)			5000	France		1973-05-07T00:00:00	gbif	Group	null		42.50493		9.0196	http://gbif.org/occurrence/1111993399	null	Native	Présent	silene nodulosa	Resident		;;;;
PRESERVED_SPECIMEN,G-G-185898/1,gbif_G_1144770297,,Geneva Herbarium – General Collection (G),"Bocquet, G.",,,850,France,,1973-05-21T00:00:00,gbif,Group,,G,42.78333,,9.35,http://gbif.org/occurrence/1144770297,,Native,Extant,silene nodulosa,Resident,,;;;;
PRESERVED_SPECIMEN,G-G-208744/1,gbif_G_1144770259,,Geneva Herbarium – General Collection (G),"Corcelle, J.",,,850,France,,1973-07-05T00:00:00,gbif,Group,"Schlüssel, A. (2008)",G,42.53333,,9,http://gbif.org/occurrence/1144770259,,Native,Extant,silene nodulosa,Resident,,;;;;
PRESERVED_SPECIMEN,G-G-188985/1,gbif_G_1144770273,,Geneva Herbarium – General Collection (G),"Gamisans, J.",,,850,France,,1972-08-08T00:00:00,gbif,Group,,G,42.41667,,9.05,http://gbif.org/occurrence/1144770273,,Native,Extant,silene nodulosa,Resident,,;;;;
PRESERVED_SPECIMEN,G-G-188983/1,gbif_G_1144770244,,Geneva Herbarium – General Collection (G),"Gamisans, J.",,,850,France,,1971-07-10T00:00:00,gbif,Group,,G,42.78333,,9.41667,http://gbif.org/occurrence/1144770244,,Native,Extant,silene nodulosa,Resident,,;;;;
PRESERVED_SPECIMEN,G-G-188984/1,gbif_G_1144770278,,Geneva Herbarium – General Collection (G),"Gamisans, J.",,,850,France,,1970-07-14T00:00:00,gbif,Group,,G,41.83333,,9.21667,http://gbif.org/occurrence/1144770278,,Native,Extant,silene nodulosa,Resident,,;;;;
HUMAN_OBSERVATION	22_4044_5450_6	gbif_NotAvailable_1111981081		Données d'observation flore du réseau des CBN issues du SI de la FCBN	GAMISANS Jacques (inconnu)			5000	France		1969-04-08T00:00:00	gbif	Group	null		42.5117		8.89845	http://gbif.org/occurrence/1111981081	null	Native	Présent	silene nodulosa	Resident		;;;;
HUMAN_OBSERVATION	26_14529_5450_6	gbif_NotAvailable_1111999920		Données d'observation flore du réseau des CBN issues du SI de la FCBN	NSP (NSP)			5000	France		1969-04-08T00:00:00	gbif	Group	null		42.22918		9.11254	http://gbif.org/occurrence/1111999920	null	Native	Présent	silene nodulosa	Resident		;;;;
PRESERVED_SPECIMEN,G-G-188990/1,gbif_G_1144770241,,Geneva Herbarium – General Collection (G),"Gamisans, J.",,,850,France,,1969-08-04T00:00:00,gbif,Group,,G,42.23333,,9.11667,http://gbif.org/occurrence/1144770241,,Native,Extant,silene nodulosa,Resident,,;;;;
PRESERVED_SPECIMEN,G-G-210120/1,gbif_G_1144770269,,Geneva Herbarium – General Collection (G),"Greuter, W.",,,850,France,,1968-05-27T00:00:00,gbif,Group,"Jeanmonod, D. (1984)",G,42.58333,,8.83333,http://gbif.org/occurrence/1144770269,,Native,Extant,silene nodulosa,Resident,,;;;;
PRESERVED_SPECIMEN,G-G-188981/1,gbif_G_1144770250,,Geneva Herbarium – General Collection (G),"Gamisans, J.",,,850,France,,1967-06-16T00:00:00,gbif,Group,,G,42.53333,,9.3,http://gbif.org/occurrence/1144770250,,Native,Extant,silene nodulosa,Resident,,;;;;
PRESERVED_SPECIMEN,G-G-188979/1,gbif_G_1144770256,,Geneva Herbarium – General Collection (G),"Gamisans, J.",,,850,France,,1967-06-18T00:00:00,gbif,Group,,G,42.58333,,9.21667,http://gbif.org/occurrence/1144770256,,Native,Extant,silene nodulosa,Resident,,;;;;
PRESERVED_SPECIMEN,G-G-188970/1,gbif_G_1144770266,,Geneva Herbarium – General Collection (G),"Gamisans, J.",,,850,France,,1967-07-11T00:00:00,gbif,Group,,G,42.45,,9.03333,http://gbif.org/occurrence/1144770266,,Native,Extant,silene nodulosa,Resident,,;;;;
PRESERVED_SPECIMEN,G-G-188971/1,gbif_G_1144770277,,Geneva Herbarium – General Collection (G),"Gamisans, J.",,,850,France,,1967-07-11T00:00:00,gbif,Group,,G,42.45,,9.03333,http://gbif.org/occurrence/1144770277,,Native,Extant,silene nodulosa,Resident,,;;;;
PRESERVED_SPECIMEN,G-G-188977/1,gbif_G_1144770240,,Geneva Herbarium – General Collection (G),"Gamisans, J.",,,850,France,,1966-07-28T00:00:00,gbif,Group,,G,42.18333,,9.06667,http://gbif.org/occurrence/1144770240,,Native,Extant,silene nodulosa,Resident,,;;;;
PRESERVED_SPECIMEN,G-G-188989/1,gbif_G_1144770329,,Geneva Herbarium – General Collection (G),"Gamisans, J.",,,850,France,,1966-07-12T00:00:00,gbif,Group,,G,42.13333,,9.1,http://gbif.org/occurrence/1144770329,,Native,Extant,silene nodulosa,Resident,,;;;;
PRESERVED_SPECIMEN,G-G-210154/1,gbif_G_1144770281,,Geneva Herbarium – General Collection (G),"Reid, D.A.",,,850,France,,1965-06-09T00:00:00,gbif,Group,"Jeanmonod, D. (1984)",G,42.58333,,8.83333,http://gbif.org/occurrence/1144770281,,Native,Extant,silene nodulosa,Resident,,;;;;
PRESERVED_SPECIMEN,G-G-208745/1,gbif_G_1144770276,,Geneva Herbarium – General Collection (G),"Marchioni, T.",,,850,France,,1953-07-11T00:00:00,gbif,Group,,G,42.01667,,8.68333,http://gbif.org/occurrence/1144770276,,Native,Extant,silene nodulosa,Resident,,;;;;
PRESERVED_SPECIMEN,G-G-208742/1,gbif_G_1144770280,,Geneva Herbarium – General Collection (G),"Simonet, J.",,,850,France,,1936-04-13T00:00:00,gbif,Group,,G,41.9,,8.61667,http://gbif.org/occurrence/1144770280,,Native,Extant,silene nodulosa,Resident,,;;;;
PRESERVED_SPECIMEN,G-G-208741/1,gbif_G_1144770294,,Geneva Herbarium – General Collection (G),"Beauverd, G.",,,3000,France,,1936-04-13T00:00:00,gbif,Group,,G,41.91667,,8.73333,http://gbif.org/occurrence/1144770294,,Native,Extant,silene nodulosa,Resident,,;;;;
HUMAN_OBSERVATION	26_14530_5450_6	gbif_NotAvailable_1111997957		Données d'observation flore du réseau des CBN issues du SI de la FCBN	NSP (NSP)			5000	France		1920-04-06T00:00:00	gbif	Group	null		42.31878		9.1219	http://gbif.org/occurrence/1111997957	null	Native	Présent	silene nodulosa	Resident		;;;;
PRESERVED_SPECIMEN,G-G-208750/1,gbif_G_1144770239,,Geneva Herbarium – General Collection (G),"Aylies, J.",,,850,France,,1918-06-28T00:00:00,gbif,Group,,G,42.31667,,9.13333,http://gbif.org/occurrence/1144770239,,Native,Extant,silene nodulosa,Resident,,;;;;
PRESERVED_SPECIMEN,G-G-208751/1,gbif_G_1144770258,,Geneva Herbarium – General Collection (G),"Litardière, R. V.",,,850,France,,1913-05-22T00:00:00,gbif,Group,,G,42.78333,,9.35,http://gbif.org/occurrence/1144770258,,Native,Extant,silene nodulosa,Resident,,;;;;
PRESERVED_SPECIMEN,G-G-208749/1,gbif_G_1144770267,,Geneva Herbarium – General Collection (G),"Litardière, R. V. & D. I. Litvinov",,,850,France,,1907-07-03T00:00:00,gbif,Group,,G,42.33333,,9.01667,http://gbif.org/occurrence/1144770267,,Native,Extant,silene nodulosa,Resident,,;;;;
PRESERVED_SPECIMEN,G-G-208747/1,gbif_G_1144770304,,Geneva Herbarium – General Collection (G),"Litardière, R. V.",,,850,France,,1906-07-06T00:00:00,gbif,Group,,G,42.4,,9.33333,http://gbif.org/occurrence/1144770304,,Native,Extant,silene nodulosa,Resident,,;;;;
PRESERVED_SPECIMEN,G-G-208746/1,gbif_G_1144770324,,Geneva Herbarium – General Collection (G),"Litardière, R. V. & D. I. Litvinov",,,850,France,,1906-07-11T00:00:00,gbif,Group,,G,42.11667,,9.11667,http://gbif.org/occurrence/1144770324,,Native,Extant,silene nodulosa,Resident,,;;;;
PRESERVED_SPECIMEN,G-G-210121/1,gbif_G_1144770270,,Geneva Herbarium – General Collection (G),"Gysperger, H.",,,850,France,,1905-07-03T00:00:00,gbif,Group,"Jeanmonod, D. (1984)",G,42.4,,9.33333,http://gbif.org/occurrence/1144770270,,Native,Extant,silene nodulosa,Resident,,;;;;
PRESERVED_SPECIMEN,G-G-210126/1,gbif_G_1144770284,,Geneva Herbarium – General Collection (G),"Reverchon, E.",,,850,France,,1879-06-30T00:00:00,gbif,Group,"Jeanmonod, D. (1984)",G,41.75,,9.1,http://gbif.org/occurrence/1144770284,,Native,Extant,silene nodulosa,Resident,,;;;;
PRESERVED_SPECIMEN,G-G-210119/1,gbif_G_1144770263,,Geneva Herbarium – General Collection (G),"Reverchon, E.",,,850,France,,1878-07-14T00:00:00,gbif,Group,,G,42,,9.05,http://gbif.org/occurrence/1144770263,,Native,Extant,silene nodulosa,Resident,,;;;;
PRESERVED_SPECIMEN,G-G-210123/1,gbif_G_1144770272,,Geneva Herbarium – General Collection (G),"Reverchon, E.",,,850,France,,1878-07-14T00:00:00,gbif,Group,"Jeanmonod, D. (1984)",G,42,,9.05,http://gbif.org/occurrence/1144770272,,Native,Extant,silene nodulosa,Resident,,;;;;
PRESERVED_SPECIMEN,G-G-210115/1,gbif_G_1144770308,,Geneva Herbarium – General Collection (G),"Mabille, P.",,,850,France,,1865-06-15T00:00:00,gbif,Group,"Jeanmonod, D. (1984)",G,42.7,,9.4,http://gbif.org/occurrence/1144770308,,Native,Extant,silene nodulosa,Resident,,;;;;
PRESERVED_SPECIMEN,G-G-210114/1,gbif_G_1144770248,,Geneva Herbarium – General Collection (G),"Soleirol, J. F.",,,3000,France,,,gbif,Group,"Jeanmonod, D. (1984)",G,42.3,,9.15,http://gbif.org/occurrence/1144770248,,Native,Extant,silene nodulosa,Resident,,;;;;
PRESERVED_SPECIMEN,G-G-210093/1,gbif_G_1144770251,,Geneva Herbarium – General Collection (G),"Bernard, A.",,,3000,France,,,gbif,Group,,G,42.81667,,9.41667,http://gbif.org/occurrence/1144770251,,Native,Extant,silene nodulosa,Resident,,;;;;
PRESERVED_SPECIMEN,G-G-210098/1,gbif_G_1144770262,,Geneva Herbarium – General Collection (G),"Fauché, M.",,,850,France,,,gbif,Group,,G,42.16667,,8.95,http://gbif.org/occurrence/1144770262,,Native,Extant,silene nodulosa,Resident,,;;;;
PRESERVED_SPECIMEN,G-G-210122/1,gbif_G_1144770274,,Geneva Herbarium – General Collection (G),"Requien, E.",,,850,France,,,gbif,Group,"Jeanmonod, D. (1984)",G,42.3,,9.15,http://gbif.org/occurrence/1144770274,,Native,Extant,silene nodulosa,Resident,,;;;;
PRESERVED_SPECIMEN,G-G-210128/1,gbif_G_1144770288,,Geneva Herbarium – General Collection (G),"Reverchon, E.",,,3000,France,,,gbif,Group,"Jeanmonod, D. (1984)",G,42.26667,,8.85,http://gbif.org/occurrence/1144770288,,Native,Extant,silene nodulosa,Resident,,;;;;
PRESERVED_SPECIMEN,G-G-210124/1,gbif_G_1144770290,,Geneva Herbarium – General Collection (G),"Forrest, G.",,,3000,France,,,gbif,Group,"Jeanmonod, D. (1984)",G,41.86667,,9.16667,http://gbif.org/occurrence/1144770290,,Native,Extant,silene nodulosa,Resident,,;;;;
PRESERVED_SPECIMEN,G-G-210116/1,gbif_G_1144770303,,Geneva Herbarium – General Collection (G),"Forrest, G.",,,3000,France,,,gbif,Group,,G,41.86667,,9.16667,http://gbif.org/occurrence/1144770303,,Native,Extant,silene nodulosa,Resident,,;;;;
PRESERVED_SPECIMEN,G-G-210118/1,gbif_G_1144770313,,Geneva Herbarium – General Collection (G),"Levier, E.",,,850,France,,,gbif,Group,"Jeanmonod, D. (1984)",G,42.33333,,9.01667,http://gbif.org/occurrence/1144770313,,Native,Extant,silene nodulosa,Resident,,;;;;
PRESERVED_SPECIMEN,G-G-210125/1,gbif_G_1144770314,,Geneva Herbarium – General Collection (G),"Jordan, C. T. A.",,,3000,France,,,gbif,Group,"Jeanmonod, D. (1984)",G,41.83333,,9.13333,http://gbif.org/occurrence/1144770314,,Native,Extant,silene nodulosa,Resident,,;;;;
PRESERVED_SPECIMEN,G-G-208743/1,gbif_G_1144770328,,Geneva Herbarium – General Collection (G),"Thomas, P.",,,3000,France,,,gbif,Group,,G,42.3,,9.15,http://gbif.org/occurrence/1144770328,,Native,Extant,silene nodulosa,Resident,,;;;;
PRESERVED_SPECIMEN,G-DC-210127/1,gbif_G_1144987836,,Geneva Herbarium – De Candolle's Prodromus (G-DC),"Bernard, A.",,,3000,France,,,gbif,Group,"Jeanmonod, D. (1984)",G,42.81667,,9.41667,http://gbif.org/occurrence/1144987836,,Native,Extant,silene nodulosa,Resident,,;;;;
Group10;;;;
basisOfRecord	catalogNumber	catalogue_id	changed	collectionCode	collector	collectorNumber	coordinateUncertaintyText	coordinateuncertaintyinmeters	country	county	eventDate	geocat_kind	group_name	identifiedBy	institutionCode	latitude	locality	longitude	occurrenceDetails	occurrenceRemarks	origin	presence	scientificname	seasonal	stateProvince	verbatimElevation;;;;
HUMAN_OBSERVATION,25748910,gbif_iNaturalist_2251885875,,Observations,Cristina Luís,,,66,Portugal,,2019-05-25T14:32:37,gbif,Group,Ines do Rosário,iNaturalist,38.567796,"Palmela, Portugal",-8.911652,http://gbif.org/occurrence/2251885875,,Native,Extant,silene longicilia,Resident,,;;;;
HUMAN_OBSERVATION	25748910	gbif_BioDiversity4All_2621928214		Observations	cmluis			15000	Portugal		2019-05-25T00:00:00	gbif	Group		BioDiversity4All	38.567796		-8.911652	http://gbif.org/occurrence/2621928214		Native	Extant	silene longicilia	Resident		;;;;
HUMAN_OBSERVATION,26464142,gbif_iNaturalist_2252066803,,Observations,Fernando Romão,,,175,Portugal,,2019-06-03T10:22:08,gbif,Group,Fernando Romão,iNaturalist,39.18135,"Lamas, 2550, Portugal",-9.049984,http://gbif.org/occurrence/2252066803,,Native,Extant,silene longicilia,Resident,,;;;;
HUMAN_OBSERVATION,306415,gbif_SPBotânica_1248888016,,Flora-On,"Ana Júlia Pereira, Miguel Porto",,,15000,Portugal,,2016-02-14T00:00:00,gbif,Group,"Ana Júlia Pereira, Miguel Porto",SPBotânica,39.16386,,-9.28938,http://gbif.org/occurrence/1248888016,Matos em calcário duro,Native,present,silene longicilia,Resident,,;;;;
HUMAN_OBSERVATION,306438,gbif_SPBotânica_1248888026,,Flora-On,"Ana Júlia Pereira, Miguel Porto",,,15000,Portugal,,2016-02-14T00:00:00,gbif,Group,"Ana Júlia Pereira, Miguel Porto",SPBotânica,39.16386,,-9.28938,http://gbif.org/occurrence/1248888026,Matos em calcário duro,Native,present,silene longicilia,Resident,,;;;;
HUMAN_OBSERVATION,193598,gbif_SPBotânica_1248785076,,Flora-On,"Paulo Ventura Araújo, Maria Carvalho",,,15000,Portugal,,2015-01-17T00:00:00,gbif,Group,"Paulo Ventura Araújo, Maria Carvalho",SPBotânica,39.70472,,-8.82502,http://gbif.org/occurrence/1248785076,,Native,present,silene longicilia,Resident,,;;;;
HUMAN_OBSERVATION,193619,gbif_SPBotânica_1248785095,,Flora-On,"Paulo Ventura Araújo, Maria Carvalho",,,15000,Portugal,,2015-01-17T00:00:00,gbif,Group,"Paulo Ventura Araújo, Maria Carvalho",SPBotânica,39.61439,,-8.70875,http://gbif.org/occurrence/1248785095,,Native,present,silene longicilia,Resident,,;;;;
HUMAN_OBSERVATION,224972,gbif_SPBotânica_1248813831,,Flora-On,"Miguel Porto, Ana Júlia Pereira",,,15000,Portugal,,2015-03-14T00:00:00,gbif,Group,"Miguel Porto, Ana Júlia Pereira",SPBotânica,39.1642,,-8.94212,http://gbif.org/occurrence/1248813831,,Native,present,silene longicilia,Resident,,;;;;
HUMAN_OBSERVATION,225078,gbif_SPBotânica_1248813887,,Flora-On,"Miguel Porto, Ana Júlia Pereira",,,15000,Portugal,,2015-03-14T00:00:00,gbif,Group,"Miguel Porto, Ana Júlia Pereira",SPBotânica,39.1642,,-9.05788,http://gbif.org/occurrence/1248813887,,Native,present,silene longicilia,Resident,,;;;;
HUMAN_OBSERVATION,225053,gbif_SPBotânica_1248813893,,Flora-On,"Miguel Porto, Ana Júlia Pereira",,,15000,Portugal,,2015-03-14T00:00:00,gbif,Group,"Miguel Porto, Ana Júlia Pereira",SPBotânica,39.1642,,-9.05788,http://gbif.org/occurrence/1248813893,,Native,present,silene longicilia,Resident,,;;;;
HUMAN_OBSERVATION,244983,gbif_SPBotânica_1248832404,,Flora-On,"Ana Júlia Pereira, Estevão Portela-Pereira",,,15000,Portugal,,2015-03-25T00:00:00,gbif,Group,"Ana Júlia Pereira, Estevão Portela-Pereira",SPBotânica,39.1642,,-9.05788,http://gbif.org/occurrence/1248832404,,Native,present,silene longicilia,Resident,,;;;;
HUMAN_OBSERVATION,245027,gbif_SPBotânica_1248832472,,Flora-On,"Ana Júlia Pereira, Estevão Portela-Pereira",,,15000,Portugal,,2015-03-25T00:00:00,gbif,Group,"Ana Júlia Pereira, Estevão Portela-Pereira",SPBotânica,39.1642,,-9.05788,http://gbif.org/occurrence/1248832472,,Native,present,silene longicilia,Resident,,;;;;
HUMAN_OBSERVATION,245379,gbif_SPBotânica_1248832797,,Flora-On,"Ana Júlia Pereira, Estevão Portela-Pereira",,,15000,Portugal,,2015-03-25T00:00:00,gbif,Group,"Ana Júlia Pereira, Estevão Portela-Pereira",SPBotânica,39.1642,,-9.05788,http://gbif.org/occurrence/1248832797,,Native,present,silene longicilia,Resident,,;;;;
HUMAN_OBSERVATION,245387,gbif_SPBotânica_1248832834,,Flora-On,"Ana Júlia Pereira, Estevão Portela-Pereira",,,15000,Portugal,,2015-03-26T00:00:00,gbif,Group,"Ana Júlia Pereira, Estevão Portela-Pereira",SPBotânica,39.07409,,-8.9422,http://gbif.org/occurrence/1248832834,,Native,present,silene longicilia,Resident,,;;;;
HUMAN_OBSERVATION,265964,gbif_SPBotânica_1248849298,,Flora-On,"Estevão Portela-Pereira, Ana Júlia Pereira",,,15000,Portugal,,2015-03-26T00:00:00,gbif,Group,"Estevão Portela-Pereira, Ana Júlia Pereira",SPBotânica,39.07409,,-8.9422,http://gbif.org/occurrence/1248849298,,Native,present,silene longicilia,Resident,,;;;;
HUMAN_OBSERVATION,266184,gbif_SPBotânica_1248849464,,Flora-On,"Estevão Portela-Pereira, Ana Júlia Pereira",,,15000,Portugal,,2015-03-25T00:00:00,gbif,Group,"Estevão Portela-Pereira, Ana Júlia Pereira",SPBotânica,39.1642,,-9.05788,http://gbif.org/occurrence/1248849464,,Native,present,silene longicilia,Resident,,;;;;
HUMAN_OBSERVATION,266564,gbif_SPBotânica_1248849876,,Flora-On,"Estevão Portela-Pereira, Ana Júlia Pereira",,,15000,Portugal,,2015-03-26T00:00:00,gbif,Group,"Estevão Portela-Pereira, Ana Júlia Pereira",SPBotânica,39.07409,,-8.9422,http://gbif.org/occurrence/1248849876,,Native,present,silene longicilia,Resident,,;;;;
HUMAN_OBSERVATION,266864,gbif_SPBotânica_1248850191,,Flora-On,"Estevão Portela-Pereira, Ana Júlia Pereira",,,15000,Portugal,,2015-03-27T00:00:00,gbif,Group,"Estevão Portela-Pereira, Ana Júlia Pereira",SPBotânica,39.07409,,-9.0578,http://gbif.org/occurrence/1248850191,,Native,present,silene longicilia,Resident,,;;;;
HUMAN_OBSERVATION,266894,gbif_SPBotânica_1248850214,,Flora-On,"Estevão Portela-Pereira, Ana Júlia Pereira",,,15000,Portugal,,2015-03-27T00:00:00,gbif,Group,"Estevão Portela-Pereira, Ana Júlia Pereira",SPBotânica,39.1642,,-9.05788,http://gbif.org/occurrence/1248850214,,Native,present,silene longicilia,Resident,,;;;;
HUMAN_OBSERVATION,267145,gbif_SPBotânica_1248850448,,Flora-On,"Estevão Portela-Pereira, Ana Júlia Pereira",,,15000,Portugal,,2015-03-25T00:00:00,gbif,Group,"Estevão Portela-Pereira, Ana Júlia Pereira",SPBotânica,39.1642,,-9.05788,http://gbif.org/occurrence/1248850448,,Native,present,silene longicilia,Resident,,;;;;
HUMAN_OBSERVATION	229889	gbif_SPBotânica_1248818571		Flora-On	Francisco Clamote			15000	Portugal		2015-04-01T00:00:00	gbif	Group	Francisco Clamote	SPBotânica	38.98329		-9.4041	http://gbif.org/occurrence/1248818571		Native	present	silene longicilia	Resident		;;;;
HUMAN_OBSERVATION,245586,gbif_SPBotânica_1248832980,,Flora-On,"Ana Júlia Pereira, Estevão Portela-Pereira",,,15000,Portugal,,2015-04-14T00:00:00,gbif,Group,"Ana Júlia Pereira, Estevão Portela-Pereira",SPBotânica,39.1642,,-9.05788,http://gbif.org/occurrence/1248832980,,Native,present,silene longicilia,Resident,,;;;;
HUMAN_OBSERVATION,245610,gbif_SPBotânica_1248833019,,Flora-On,"Ana Júlia Pereira, Estevão Portela-Pereira",,,15000,Portugal,,2015-04-14T00:00:00,gbif,Group,"Ana Júlia Pereira, Estevão Portela-Pereira",SPBotânica,39.1642,,-9.05788,http://gbif.org/occurrence/1248833019,,Native,present,silene longicilia,Resident,,;;;;
HUMAN_OBSERVATION,245601,gbif_SPBotânica_1248833021,,Flora-On,"Ana Júlia Pereira, Estevão Portela-Pereira",,,15000,Portugal,,2015-04-14T00:00:00,gbif,Group,"Ana Júlia Pereira, Estevão Portela-Pereira",SPBotânica,39.1642,,-9.05788,http://gbif.org/occurrence/1248833021,,Native,present,silene longicilia,Resident,,;;;;
HUMAN_OBSERVATION,245609,gbif_SPBotânica_1248833027,,Flora-On,"Ana Júlia Pereira, Estevão Portela-Pereira",,,15000,Portugal,,2015-04-14T00:00:00,gbif,Group,"Ana Júlia Pereira, Estevão Portela-Pereira",SPBotânica,39.1642,,-9.05788,http://gbif.org/occurrence/1248833027,,Native,present,silene longicilia,Resident,,;;;;
HUMAN_OBSERVATION,245623,gbif_SPBotânica_1248833056,,Flora-On,"Ana Júlia Pereira, Estevão Portela-Pereira",,,15000,Portugal,,2015-04-14T00:00:00,gbif,Group,"Ana Júlia Pereira, Estevão Portela-Pereira",SPBotânica,39.1642,,-9.05788,http://gbif.org/occurrence/1248833056,,Native,present,silene longicilia,Resident,,;;;;
HUMAN_OBSERVATION,245671,gbif_SPBotânica_1248833067,,Flora-On,"Ana Júlia Pereira, Estevão Portela-Pereira",,,15000,Portugal,,2015-04-14T00:00:00,gbif,Group,"Ana Júlia Pereira, Estevão Portela-Pereira",SPBotânica,39.1642,,-9.05788,http://gbif.org/occurrence/1248833067,,Native,present,silene longicilia,Resident,,;;;;
HUMAN_OBSERVATION,245697,gbif_SPBotânica_1248833074,,Flora-On,"Ana Júlia Pereira, Estevão Portela-Pereira",,,15000,Portugal,,2015-04-14T00:00:00,gbif,Group,"Ana Júlia Pereira, Estevão Portela-Pereira",SPBotânica,39.07409,,-9.0578,http://gbif.org/occurrence/1248833074,,Native,present,silene longicilia,Resident,,;;;;
HUMAN_OBSERVATION,245694,gbif_SPBotânica_1248833086,,Flora-On,"Ana Júlia Pereira, Estevão Portela-Pereira",,,15000,Portugal,,2015-04-14T00:00:00,gbif,Group,"Ana Júlia Pereira, Estevão Portela-Pereira",SPBotânica,39.07409,,-9.0578,http://gbif.org/occurrence/1248833086,,Native,present,silene longicilia,Resident,,;;;;
HUMAN_OBSERVATION,245707,gbif_SPBotânica_1248833134,,Flora-On,"Ana Júlia Pereira, Estevão Portela-Pereira",,,15000,Portugal,,2015-04-14T00:00:00,gbif,Group,"Ana Júlia Pereira, Estevão Portela-Pereira",SPBotânica,39.07409,,-9.0578,http://gbif.org/occurrence/1248833134,,Native,present,silene longicilia,Resident,,;;;;
HUMAN_OBSERVATION,245745,gbif_SPBotânica_1248833172,,Flora-On,"Ana Júlia Pereira, Estevão Portela-Pereira",,,15000,Portugal,,2015-04-15T00:00:00,gbif,Group,"Ana Júlia Pereira, Estevão Portela-Pereira",SPBotânica,39.07409,,-9.0578,http://gbif.org/occurrence/1248833172,,Native,present,silene longicilia,Resident,,;;;;
HUMAN_OBSERVATION,245808,gbif_SPBotânica_1248833216,,Flora-On,"Ana Júlia Pereira, Estevão Portela-Pereira",,,15000,Portugal,,2015-04-15T00:00:00,gbif,Group,"Ana Júlia Pereira, Estevão Portela-Pereira",SPBotânica,39.07409,,-9.0578,http://gbif.org/occurrence/1248833216,,Native,present,silene longicilia,Resident,,;;;;
HUMAN_OBSERVATION,245813,gbif_SPBotânica_1248833239,,Flora-On,"Ana Júlia Pereira, Estevão Portela-Pereira",,,15000,Portugal,,2015-04-15T00:00:00,gbif,Group,"Ana Júlia Pereira, Estevão Portela-Pereira",SPBotânica,39.07409,,-9.0578,http://gbif.org/occurrence/1248833239,,Native,present,silene longicilia,Resident,,;;;;
HUMAN_OBSERVATION,245873,gbif_SPBotânica_1248833288,,Flora-On,"Ana Júlia Pereira, Estevão Portela-Pereira",,,15000,Portugal,,2015-04-16T00:00:00,gbif,Group,"Ana Júlia Pereira, Estevão Portela-Pereira",SPBotânica,39.07409,,-9.0578,http://gbif.org/occurrence/1248833288,,Native,present,silene longicilia,Resident,,;;;;
HUMAN_OBSERVATION,245876,gbif_SPBotânica_1248833293,,Flora-On,"Ana Júlia Pereira, Estevão Portela-Pereira",,,15000,Portugal,,2015-04-16T00:00:00,gbif,Group,"Ana Júlia Pereira, Estevão Portela-Pereira",SPBotânica,39.1642,,-9.05788,http://gbif.org/occurrence/1248833293,,Native,present,silene longicilia,Resident,,;;;;
HUMAN_OBSERVATION,245867,gbif_SPBotânica_1248833304,,Flora-On,"Ana Júlia Pereira, Estevão Portela-Pereira",,,15000,Portugal,,2015-04-16T00:00:00,gbif,Group,"Ana Júlia Pereira, Estevão Portela-Pereira",SPBotânica,39.07409,,-9.0578,http://gbif.org/occurrence/1248833304,,Native,present,silene longicilia,Resident,,;;;;
HUMAN_OBSERVATION,245885,gbif_SPBotânica_1248833312,,Flora-On,"Ana Júlia Pereira, Estevão Portela-Pereira",,,15000,Portugal,,2015-04-16T00:00:00,gbif,Group,"Ana Júlia Pereira, Estevão Portela-Pereira",SPBotânica,39.1642,,-9.05788,http://gbif.org/occurrence/1248833312,,Native,present,silene longicilia,Resident,,;;;;
HUMAN_OBSERVATION,245908,gbif_SPBotânica_1248833333,,Flora-On,"Ana Júlia Pereira, Estevão Portela-Pereira",,,15000,Portugal,,2015-04-16T00:00:00,gbif,Group,"Ana Júlia Pereira, Estevão Portela-Pereira",SPBotânica,39.1642,,-9.05788,http://gbif.org/occurrence/1248833333,,Native,present,silene longicilia,Resident,,;;;;
HUMAN_OBSERVATION,245939,gbif_SPBotânica_1248833337,,Flora-On,"Ana Júlia Pereira, Estevão Portela-Pereira",,,15000,Portugal,,2015-04-16T00:00:00,gbif,Group,"Ana Júlia Pereira, Estevão Portela-Pereira",SPBotânica,39.07409,,-9.0578,http://gbif.org/occurrence/1248833337,,Native,present,silene longicilia,Resident,,;;;;
HUMAN_OBSERVATION,245932,gbif_SPBotânica_1248833341,,Flora-On,"Ana Júlia Pereira, Estevão Portela-Pereira",,,15000,Portugal,,2015-04-16T00:00:00,gbif,Group,"Ana Júlia Pereira, Estevão Portela-Pereira",SPBotânica,39.07409,,-9.0578,http://gbif.org/occurrence/1248833341,,Native,present,silene longicilia,Resident,,;;;;
HUMAN_OBSERVATION,246046,gbif_SPBotânica_1248833437,,Flora-On,"Ana Júlia Pereira, Estevão Portela-Pereira",,,15000,Portugal,,2015-04-29T00:00:00,gbif,Group,"Ana Júlia Pereira, Estevão Portela-Pereira",SPBotânica,39.1642,,-9.05788,http://gbif.org/occurrence/1248833437,,Native,present,silene longicilia,Resident,,;;;;
HUMAN_OBSERVATION	253732	gbif_SPBotânica_1248840111		Flora-On	André Carapeto			15000	Portugal		2015-04-11T00:00:00	gbif	Group	André Carapeto	SPBotânica	39.97443		-8.59012	http://gbif.org/occurrence/1248840111		Native	present	silene longicilia	Resident		;;;;
HUMAN_OBSERVATION	253731	gbif_SPBotânica_1248840119		Flora-On	André Carapeto			15000	Portugal		2015-04-11T00:00:00	gbif	Group	André Carapeto	SPBotânica	39.97443		-8.59012	http://gbif.org/occurrence/1248840119		Native	present	silene longicilia	Resident		;;;;
HUMAN_OBSERVATION	253730	gbif_SPBotânica_1248840126		Flora-On	André Carapeto			15000	Portugal		2015-04-11T00:00:00	gbif	Group	André Carapeto	SPBotânica	39.97443		-8.59012	http://gbif.org/occurrence/1248840126		Native	present	silene longicilia	Resident		;;;;
HUMAN_OBSERVATION,265873,gbif_SPBotânica_1248849180,,Flora-On,"Estevão Portela-Pereira, Ana Júlia Pereira",,,15000,Portugal,,2015-04-16T00:00:00,gbif,Group,"Estevão Portela-Pereira, Ana Júlia Pereira",SPBotânica,39.1642,,-9.05788,http://gbif.org/occurrence/1248849180,,Native,present,silene longicilia,Resident,,;;;;
HUMAN_OBSERVATION,266064,gbif_SPBotânica_1248849382,,Flora-On,"Estevão Portela-Pereira, Ana Júlia Pereira",,,15000,Portugal,,2015-04-14T00:00:00,gbif,Group,"Estevão Portela-Pereira, Ana Júlia Pereira",SPBotânica,39.07409,,-9.0578,http://gbif.org/occurrence/1248849382,,Native,present,silene longicilia,Resident,,;;;;
HUMAN_OBSERVATION,266257,gbif_SPBotânica_1248849548,,Flora-On,"Estevão Portela-Pereira, Ana Júlia Pereira",,,15000,Portugal,,2015-04-14T00:00:00,gbif,Group,"Estevão Portela-Pereira, Ana Júlia Pereira",SPBotânica,39.1642,,-9.05788,http://gbif.org/occurrence/1248849548,,Native,present,silene longicilia,Resident,,;;;;
HUMAN_OBSERVATION,266539,gbif_SPBotânica_1248849835,,Flora-On,"Estevão Portela-Pereira, Ana Júlia Pereira",,,15000,Portugal,,2015-04-16T00:00:00,gbif,Group,"Estevão Portela-Pereira, Ana Júlia Pereira",SPBotânica,39.1642,,-9.05788,http://gbif.org/occurrence/1248849835,,Native,present,silene longicilia,Resident,,;;;;
HUMAN_OBSERVATION,266625,gbif_SPBotânica_1248849913,,Flora-On,"Estevão Portela-Pereira, Ana Júlia Pereira",,,15000,Portugal,,2015-04-14T00:00:00,gbif,Group,"Estevão Portela-Pereira, Ana Júlia Pereira",SPBotânica,39.1642,,-9.05788,http://gbif.org/occurrence/1248849913,,Native,present,silene longicilia,Resident,,;;;;
HUMAN_OBSERVATION,266692,gbif_SPBotânica_1248849982,,Flora-On,"Estevão Portela-Pereira, Ana Júlia Pereira",,,15000,Portugal,,2015-04-15T00:00:00,gbif,Group,"Estevão Portela-Pereira, Ana Júlia Pereira",SPBotânica,39.07409,,-9.0578,http://gbif.org/occurrence/1248849982,,Native,present,silene longicilia,Resident,,;;;;
HUMAN_OBSERVATION,266921,gbif_SPBotânica_1248850221,,Flora-On,"Estevão Portela-Pereira, Ana Júlia Pereira",,,15000,Portugal,,2015-04-14T00:00:00,gbif,Group,"Estevão Portela-Pereira, Ana Júlia Pereira",SPBotânica,39.1642,,-9.05788,http://gbif.org/occurrence/1248850221,,Native,present,silene longicilia,Resident,,;;;;
HUMAN_OBSERVATION,266947,gbif_SPBotânica_1248850245,,Flora-On,"Estevão Portela-Pereira, Ana Júlia Pereira",,,15000,Portugal,,2015-04-14T00:00:00,gbif,Group,"Estevão Portela-Pereira, Ana Júlia Pereira",SPBotânica,39.07409,,-9.0578,http://gbif.org/occurrence/1248850245,,Native,present,silene longicilia,Resident,,;;;;
HUMAN_OBSERVATION,266933,gbif_SPBotânica_1248850250,,Flora-On,"Estevão Portela-Pereira, Ana Júlia Pereira",,,15000,Portugal,,2015-04-14T00:00:00,gbif,Group,"Estevão Portela-Pereira, Ana Júlia Pereira",SPBotânica,39.1642,,-9.05788,http://gbif.org/occurrence/1248850250,,Native,present,silene longicilia,Resident,,;;;;
HUMAN_OBSERVATION,266954,gbif_SPBotânica_1248850258,,Flora-On,"Estevão Portela-Pereira, Ana Júlia Pereira",,,15000,Portugal,,2015-04-14T00:00:00,gbif,Group,"Estevão Portela-Pereira, Ana Júlia Pereira",SPBotânica,39.07409,,-9.0578,http://gbif.org/occurrence/1248850258,,Native,present,silene longicilia,Resident,,;;;;
HUMAN_OBSERVATION,267014,gbif_SPBotânica_1248850308,,Flora-On,"Estevão Portela-Pereira, Ana Júlia Pereira",,,15000,Portugal,,2015-04-15T00:00:00,gbif,Group,"Estevão Portela-Pereira, Ana Júlia Pereira",SPBotânica,39.07409,,-9.0578,http://gbif.org/occurrence/1248850308,,Native,present,silene longicilia,Resident,,;;;;
HUMAN_OBSERVATION,267029,gbif_SPBotânica_1248850314,,Flora-On,"Estevão Portela-Pereira, Ana Júlia Pereira",,,15000,Portugal,,2015-04-16T00:00:00,gbif,Group,"Estevão Portela-Pereira, Ana Júlia Pereira",SPBotânica,39.07409,,-9.0578,http://gbif.org/occurrence/1248850314,,Native,present,silene longicilia,Resident,,;;;;
HUMAN_OBSERVATION,267030,gbif_SPBotânica_1248850328,,Flora-On,"Estevão Portela-Pereira, Ana Júlia Pereira",,,15000,Portugal,,2015-04-16T00:00:00,gbif,Group,"Estevão Portela-Pereira, Ana Júlia Pereira",SPBotânica,39.07409,,-9.0578,http://gbif.org/occurrence/1248850328,,Native,present,silene longicilia,Resident,,;;;;
HUMAN_OBSERVATION,267066,gbif_SPBotânica_1248850336,,Flora-On,"Estevão Portela-Pereira, Ana Júlia Pereira",,,15000,Portugal,,2015-04-17T00:00:00,gbif,Group,"Estevão Portela-Pereira, Ana Júlia Pereira",SPBotânica,39.1642,,-9.05788,http://gbif.org/occurrence/1248850336,,Native,present,silene longicilia,Resident,,;;;;
HUMAN_OBSERVATION,267032,gbif_SPBotânica_1248850339,,Flora-On,"Estevão Portela-Pereira, Ana Júlia Pereira",,,15000,Portugal,,2015-04-16T00:00:00,gbif,Group,"Estevão Portela-Pereira, Ana Júlia Pereira",SPBotânica,39.07409,,-9.0578,http://gbif.org/occurrence/1248850339,,Native,present,silene longicilia,Resident,,;;;;
HUMAN_OBSERVATION,267038,gbif_SPBotânica_1248850359,,Flora-On,"Estevão Portela-Pereira, Ana Júlia Pereira",,,15000,Portugal,,2015-04-16T00:00:00,gbif,Group,"Estevão Portela-Pereira, Ana Júlia Pereira",SPBotânica,39.07409,,-9.0578,http://gbif.org/occurrence/1248850359,,Native,present,silene longicilia,Resident,,;;;;
HUMAN_OBSERVATION,267048,gbif_SPBotânica_1248850376,,Flora-On,"Estevão Portela-Pereira, Ana Júlia Pereira",,,15000,Portugal,,2015-04-16T00:00:00,gbif,Group,"Estevão Portela-Pereira, Ana Júlia Pereira",SPBotânica,39.07409,,-9.0578,http://gbif.org/occurrence/1248850376,,Native,present,silene longicilia,Resident,,;;;;
HUMAN_OBSERVATION	253729	gbif_SPBotânica_1248840108		Flora-On	André Carapeto			15000	Portugal		2015-05-10T00:00:00	gbif	Group	André Carapeto	SPBotânica	39.34407		-9.29012	http://gbif.org/occurrence/1248840108	Vertente com afloramentos calcários.	Native	present	silene longicilia	Resident		;;;;
HUMAN_OBSERVATION	253733	gbif_SPBotânica_1248840125		Flora-On	André Carapeto			15000	Portugal		2015-05-10T00:00:00	gbif	Group	André Carapeto	SPBotânica	39.34407		-9.29012	http://gbif.org/occurrence/1248840125		Native	present	silene longicilia	Resident		;;;;
PRESERVED_SPECIMEN,72393,gbif_COI_2598785331,,COI,"Sales, Fátima; Matos	Arménio; Corino	Isabel; Covelo	Filipe;" Santos	Joaquim""			15000	Portugal		2015-05-11T00:00:00	gbif	Group		COI	39.557147		-8.807811	http://gbif.org/occurrence/2598785331	There is a capsule with leaves and flowers.	Native	Extant	silene longicilia	Resident		HUMAN_OBSERVATION,240884,gbif_SPBotânica_1248828428,,Flora-On,Francisco Clamote,,,15000,Portugal,,2015-06-16T00:00:00,gbif,Group,Francisco Clamote,SPBotânica,38.53339,,-8.94263,http://gbif.org/occurrence/1248828428,Em finla de floração.,Native,present,silene longicilia,Resident,,;;;; HUMAN_OBSERVATION	287425	gbif_SPBotânica_1248869408		Flora-On	Miguel Porto	Ana Júlia Pereira""			15000	Portugal		2015-12-13T00:00:00	gbif	Group	Miguel Porto	Ana Júlia Pereira""	SPBotânica	38.98398		-9.05773	http://gbif.org/occurrence/1248869408		Native	present
[truncated: 1,160 more columns]
