# Supplementary material for: Convergent Morphological Evolution in Silene Sect. Italicae (Caryophyllaceae) in the Mediterranean Basin
Source: Front Plant Sci. 2022 Jul 12;13:695958. doi: 10.3389/fpls.2022.695958 (PMC9319200; doi:10.3389/fpls.2022.695958)
Supplement: Supplementary File 4 — Coordinates obtained from GBIF for Group 11. [file Data_Sheet_4.csv]

basisOfRecord	catalogNumber	catalogue_id	changed	collectionCode	collector	collectorNumber	coordinateUncertaintyText	coordinateuncertaintyinmeters	country	county	eventDate	geocat_kind	group_name	identifiedBy	institutionCode	latitude	locality	longitude	occurrenceDetails	occurrenceRemarks	origin	presence	scientificname	seasonal	stateProvince	verbatimElevation
		user_1			Adamovic L				Macedonia			user	Group			41.71		21.77			Native	Extant	silene italica	Resident
		user_2			Akhani H				Iran			user	Group			37.31		55.83			Native	Extant	silene italica	Resident
		user_3			Akman Y				Turquie			user	Group			36.48		36.19			Native	Extant	silene italica	Resident
		user_4			Akman Y				Turquie			user	Group			39.68		32.89			Native	Extant	silene italica	Resident
		user_5			Alboff N				Georgia			user	Group			42.58		42.18			Native	Extant	silene italica	Resident
		user_6			Alboff N				Georgia			user	Group			43.12		41.13			Native	Extant	silene italica	Resident
		user_7			Apold J P A Cox & J C Hutchinson				Turquie			user	Group			40.62		39.37			Native	Extant	silene italica	Resident
		user_8			Attila A				Turquie			user	Group			36.37		33.93			Native	Extant	silene italica	Resident
		user_9			Aucher-Eloy M				Liban			user	Group			34.21		36.34			Native	Extant	silene italica	Resident
		user_10			Aucher-Eloy M				Turquie			user	Group			41.16		28.75			Native	Extant	silene italica	Resident
		user_11			Aucher-Eloy M				Turquie			user	Group			38.41		27.11			Native	Extant	silene italica	Resident
		user_12			Aucher-Eloy M				Ign			user	Group			37.04		28.29			Native	Extant	silene italica	Resident
		user_13			Aucher-Eloy M				Ign			user	Group			37.04		28.29			Native	Extant	silene italica	Resident
		user_14			Aznavour G V				Turquie			user	Group			41		28.97			Native	Extant	silene italica	Resident
		user_15			Aznavour G V				Turquie			user	Group			41		28.97			Native	Extant	silene italica	Resident
		user_16			Aznavour G V				Turquie			user	Group			40.88		29.23			Native	Extant	silene italica	Resident
		user_17			Aznavour G V				Turquie			user	Group			40.04		29.29			Native	Extant	silene italica	Resident
		user_18			Balansa B				Turquie			user	Group			36.8		34.63			Native	Extant	silene italica	Resident
		user_19			Balansa B				Turquie			user	Group			38.41		27.11			Native	Extant	silene italica	Resident
		user_20			Balansa B				Turquie			user	Group			38.41		27.11			Native	Extant	silene italica	Resident
		user_21			Balansa B				Turquie			user	Group			38.41		27.11			Native	Extant	silene italica	Resident
		user_22			Balansa B				Turquie			user	Group			39.08		40.26			Native	Extant	silene italica	Resident
		user_23			Baldacci A				Albanie			user	Group			41.15		20.16			Native	Extant	silene italica	Resident
		user_24			Baldacci A				Albanie			user	Group			41.15		20.16			Native	Extant	silene italica	Resident
		user_25			Ball J				Liban			user	Group			33.85		35.85			Native	Extant	silene italica	Resident
		user_26			Balls ve Gourlay				Turquie			user	Group			40.62		39.37			Native	Extant	silene italica	Resident
		user_27			Balls ve Gourlay				Turquie			user	Group			40.69		39.48			Native	Extant	silene italica	Resident
		user_28			Barina Z D Pifko & R Gogh				Albanie			user	Group			40.31		19.37			Native	Extant	silene italica	Resident
		user_29			Bauer K & Spitzenberger F				Greece			user	Group			40.85		25.75			Native	Extant	silene italica	Resident
		user_30			Bauer K K Fitz & F Spitzenberger				Turquie			user	Group			41.73		27.13			Native	Extant	silene italica	Resident
		user_31			Bauer K K Fitz & F Spitzenberger				Turquie			user	Group			41.01		28.95			Native	Extant	silene italica	Resident
		user_32			Bauer K K Fitz & F Spitzenberger				Turquie			user	Group			40.42		26.67			Native	Extant	silene italica	Resident
		user_33			Boissier PE				Syrie			user	Group			36.75		36.33			Native	Extant	silene italica	Resident
		user_34			Boissier PE				Turquie			user	Group			38.41		27.11			Native	Extant	silene italica	Resident
		user_35			Boissier PE				Turquie			user	Group			37.71		30.28			Native	Extant	silene italica	Resident
		user_36			Boissier PE				Turquie			user	Group			39.08		40.26			Native	Extant	silene italica	Resident
		user_37			Boissier PE				Turquie			user	Group			39		35			Native	Extant	silene italica	Resident
		user_38			Borkowsky O				Greece			user	Group			39.69		19.69			Native	Extant	silene italica	Resident
		user_39			Borkowsky O				Greece			user	Group			39.68		19.68			Native	Extant	silene italica	Resident
		user_40			Bornmller J F N				Turquie			user	Group			40.19		29.06			Native	Extant	silene italica	Resident
		user_41			Bornmller J F N				Turquie			user	Group			38.41		27.11			Native	Extant	silene italica	Resident
		user_42			Bornmller J F N				Turquie			user	Group			38.41		27.11			Native	Extant	silene italica	Resident
		user_43			Bornmller J F N				Turquie			user	Group			38.55		26.5			Native	Extant	silene italica	Resident
		user_44			Bourgeau E				Turquie			user	Group			36.73		29.91			Native	Extant	silene italica	Resident
		user_45			Bourgeau E				Turquie			user	Group			36.73		29.91			Native	Extant	silene italica	Resident
		user_46			Bourgeau E				Turquie			user	Group			36.73		29.91			Native	Extant	silene italica	Resident
		user_47			Bozakman I & K Fitz				Turquie			user	Group			41.26		31.85			Native	Extant	silene italica	Resident
		user_48			Bunge AA				Iran			user	Group			36.83		54.41			Native	Extant	silene italica	Resident
		user_49			Burri W & F Krendl				Greece			user	Group			38		22.14			Native	Extant	silene italica	Resident
		user_50			Calwer CG				Turquie			user	Group			39.9		41.2			Native	Extant	silene italica	Resident
		user_51			Charpin A				Turquie			user	Group			37.04		27.34			Native	Extant	silene italica	Resident
		user_52			Charpin A				Turquie			user	Group			38.62		42.18			Native	Extant	silene italica	Resident
		user_53			Charpin A F Jacquemoud D Jeanmonod				Turquie			user	Group			36.98		30.48			Native	Extant	silene italica	Resident
		user_54			Christensen KI K Bruhn Moller G Iatrou T Georgiadis & P Thimoupoulos				Greece			user	Group			38.3		21.96			Native	Extant	silene italica	Resident
		user_55			Christensen KI KB Moller & A Strid				Greece			user	Group			39.08		26.56			Native	Extant	silene italica	Resident
		user_56			Cirpici A & K Yildiz				Turquie			user	Group			37.72		31.28			Native	Extant	silene italica	Resident
		user_57			Constantinidis Th & R Thanopoulo				Greece			user	Group			39.15		21.5			Native	Extant	silene italica	Resident
		user_58			Constantinidis Th Th Chitos & R Thanopoulos				Greece			user	Group			39.15		21.46			Native	Extant	silene italica	Resident
		user_59			Curtis E W				Turquie			user	Group			39.82		34.8			Native	Extant	silene italica	Resident
		user_60			Doll R				Greece			user	Group			37.74		26.81			Native	Extant	silene italica	Resident
		user_61			Davis P H				Georgia			user	Group			41.71		44.79			Native	Extant	silene italica	Resident
		user_62			Davis P H				Turquie			user	Group			35.9		36.06			Native	Extant	silene italica	Resident
		user_63			Davis P H				Turquie			user	Group			38.01		36.49			Native	Extant	silene italica	Resident
		user_64			Davis P H				Turquie			user	Group			41.8		33.71			Native	Extant	silene italica	Resident
		user_65			Davis P H				Turquie			user	Group			38.93		29.67			Native	Extant	silene italica	Resident
		user_66			Dimonic				Macedonia			user	Group			41.6		21.73			Native	Extant	silene italica	Resident
		user_67			Donmez A A				Turquie			user	Group			41.73		27.21			Native	Extant	silene italica	Resident
		user_68			Dorfler I				Macedonia			user	Group			41.15		21.94			Native	Extant	silene italica	Resident
		user_69			Du Pasquier P-E				Greece			user	Group			37.88		22.56			Native	Extant	silene italica	Resident
		user_70			Du Pasquier P-E				Greece			user	Group			37.89		22.59			Native	Extant	silene italica	Resident
		user_71			Du Pasquier P-E				Greece			user	Group			38.14		23.31			Native	Extant	silene italica	Resident
		user_72			Du Pasquier P-E				Greece			user	Group			38.17		23.33			Native	Extant	silene italica	Resident
		user_73			Du Pasquier P-E				Greece			user	Group			38.14		23.32			Native	Extant	silene italica	Resident
		user_74			Du Pasquier P-E				Greece			user	Group			38.67		23.56			Native	Extant	silene italica	Resident
		user_75			Du Pasquier P-E				Greece			user	Group			38.88		23.34			Native	Extant	silene italica	Resident
		user_76			Du Pasquier P-E & A Schlssel				Greece			user	Group			37.74		26.69			Native	Extant	silene italica	Resident
		user_77			Du Pasquier P-E & A Schlssel				Greece			user	Group			37.76		26.66			Native	Extant	silene italica	Resident
		user_78			Du Pasquier P-E & A Schlssel				Greece			user	Group			37.72		26.81			Native	Extant	silene italica	Resident
		user_79			Du Pasquier P-E & A Schlssel				Greece			user	Group			38.5		26.07			Native	Extant	silene italica	Resident
		user_80			Du Pasquier P-E & A Schlssel				Greece			user	Group			38.54		25.99			Native	Extant	silene italica	Resident
		user_81			Du Pasquier P-E & A Schlssel				Greece			user	Group			39.11		26.38			Native	Extant	silene italica	Resident
		user_82			Du Pasquier P-E & A Schlssel				Greece			user	Group			39.06		26.35			Native	Extant	silene italica	Resident
		user_83			Du Pasquier P-E & A Schlssel				Greece			user	Group			39.25		26.14			Native	Extant	silene italica	Resident
		user_84			Du Pasquier P-E & A Schlssel				Greece			user	Group			39.32		26.31			Native	Extant	silene italica	Resident
		user_85			Du Pasquier P-E & A Schlssel				Greece			user	Group			39.02		26.58			Native	Extant	silene italica	Resident
		user_86			Du Pasquier P-E & A Schlssel				Greece			user	Group			37.1		22.24			Native	Extant	silene italica	Resident
		user_87			Du Pasquier P-E & A Schlssel				Greece			user	Group			37.13		22.61			Native	Extant	silene italica	Resident
		user_88			Du Pasquier P-E & A Schlssel				Greece			user	Group			37.17		22.6			Native	Extant	silene italica	Resident
		user_89			Du Pasquier P-E & A Schlssel				Greece			user	Group			37.19		22.57			Native	Extant	silene italica	Resident
		user_90			Du Pasquier P-E & A Schlssel				Greece			user	Group			37.19		22.62			Native	Extant	silene italica	Resident
		user_91			Du Pasquier P-E & L Fazan				Greece			user	Group			41.21		23.56			Native	Extant	silene italica	Resident
		user_92			Du Pasquier P-E & L Fazan				Greece			user	Group			41.23		24.28			Native	Extant	silene italica	Resident
		user_93			Du Pasquier P-E & L Fazan				Greece			user	Group			41.15		25.93			Native	Extant	silene italica	Resident
		user_94			Du Pasquier P-E C Christ & M Esmerode				Greece			user	Group			38.79		20.65			Native	Extant	silene italica	Resident
		user_95			Du Pasquier P-E C Christe & M Esmerode				Greece			user	Group			40.78		21.35			Native	Extant	silene italica	Resident
		user_96			Du Pasquier P-E C Christe & M Esmerode				Greece			user	Group			40.99		22.35			Native	Extant	silene italica	Resident
		user_97			Du Pasquier P-E C Christe & M Esmerode				Greece			user	Group			40.03		22.32			Native	Extant	silene italica	Resident
		user_98			Du Pasquier P-E C Christe & M Esmerode				Greece			user	Group			39.8		21.26			Native	Extant	silene italica	Resident
		user_99			Du Pasquier P-E C Christe & M Esmerode				Greece			user	Group			39.76		21.26			Native	Extant	silene italica	Resident
		user_100			Du Pasquier P-E C Christe & M Esmerode				Greece			user	Group			40.06		20.76			Native	Extant	silene italica	Resident
		user_101			Du Pasquier P-E C Christe & M Esmerode				Greece			user	Group			40.04		20.89			Native	Extant	silene italica	Resident
		user_102			Du Pasquier P-E C Christe & M Esmerode				Greece			user	Group			40.03		20.99			Native	Extant	silene italica	Resident
		user_103			Du Pasquier P-E C Christe & M Esmerode				Greece			user	Group			38.48		22.67			Native	Extant	silene italica	Resident
		user_104			Du Pasquier P-E C Christe & M Esmerode				Greece			user	Group			38.53		22.54			Native	Extant	silene italica	Resident
		user_105			Du Pasquier P-E C Christe & M Esmerode				Greece			user	Group			38.57		22.57			Native	Extant	silene italica	Resident
		user_106			Du Pasquier P-E C Christe & M Esmerode				Greece			user	Group			38.67		22.4			Native	Extant	silene italica	Resident
		user_107			Du Pasquier P-E C Christe & M Esmerode				Greece			user	Group			38.67		22.37			Native	Extant	silene italica	Resident
		user_108			Du Pasquier P-E C Christe & M Esmerode				Greece			user	Group			38.67		22.37			Native	Extant	silene italica	Resident
		user_109			Du Pasquier P-E C Christe & M Esmerode				Greece			user	Group			38.8		22.12			Native	Extant	silene italica	Resident
		user_110			Du Pasquier P-E C Christe & M Esmerode				Greece			user	Group			38.9		21.89			Native	Extant	silene italica	Resident
		user_111			Du Pasquier P-E C Christe & M Esmerode				Greece			user	Group			38.93		21.78			Native	Extant	silene italica	Resident
		user_112			Du Pasquier P-E C Christe & M Esmerode				Greece			user	Group			39.01		21.8			Native	Extant	silene italica	Resident
		user_113			Dudley D				Turquie			user	Group			41.34		28.57			Native	Extant	silene italica	Resident
		user_114			Dudley D				Turquie			user	Group			38.53		27.23			Native	Extant	silene italica	Resident
		user_115			Dumont d'Urville J				Greece			user	Group			36.79		27.08			Native	Extant	silene italica	Resident
		user_116			Edmondson J R				Turquie			user	Group			41.13		33.75			Native	Extant	silene italica	Resident
		user_117			Eiselt J				Turquie			user	Group			40.14		29.97			Native	Extant	silene italica	Resident
		user_118			Fayvush G et al				Armenie			user	Group			39.68		45.31			Native	Extant	silene italica	Resident
		user_119			Fayvush G K Tamanyan H Ter-Voskanian & E Vitek				Armenie			user	Group			39.33		46.38			Native	Extant	silene italica	Resident
		user_120			Fayvush G K Tamanyan K Kugler & E Vitek				Armenie			user	Group			40.91		45.07			Native	Extant	silene italica	Resident
		user_121			Feltsehenko O & B Feltsehenki				Russia			user	Group			44.03		43.05			Native	Extant	silene italica	Resident
		user_122			Fitz K & F Spitzenberger				Turquie			user	Group			38.41		27.11			Native	Extant	silene italica	Resident
		user_123			Fitz K & F Spitzenberger				Turquie			user	Group			38.39		26.74			Native	Extant	silene italica	Resident
		user_124			Formanek E				Macedonia			user	Group			40.98		21.33			Native	Extant	silene italica	Resident
		user_125			Formanek E				Serbie			user	Group			43.97		21.11			Native	Extant	silene italica	Resident
		user_126			Formanek E				Serbie			user	Group			42.96		22.5			Native	Extant	silene italica	Resident
		user_127			Formanek E				Bulgarie			user	Group			43.68		27.95			Native	Extant	silene italica	Resident
		user_128			Formanek E				Greece			user	Group			39.68		21.5			Native	Extant	silene italica	Resident
		user_129			Formanek E				Greece			user	Group			40.8		22.04			Native	Extant	silene italica	Resident
		user_130			Formanek E				Greece			user	Group			41.15		26.28			Native	Extant	silene italica	Resident
		user_131			Galhardot C				Liban			user	Group			33.41		35.73			Native	Extant	silene italica	Resident
		user_132			Gangale C & D Uzunov				Bulgarie			user	Group			42.67		27.58			Native	Extant	silene italica	Resident
		user_133			Gangale C & D Uzunov				Bulgarie			user	Group			43.57		28.4			Native	Extant	silene italica	Resident
		user_134			Gangale C & D Uzunov				Bulgarie			user	Group			41.97		27.52			Native	Extant	silene italica	Resident
		user_135			Gangale C & D Uzunov				Bulgarie			user	Group			42.61		27.22			Native	Extant	silene italica	Resident
		user_136			Gathorne-Hardy E				Greece			user	Group			38.4		26.01			Native	Extant	silene italica	Resident
		user_137			Gathorne-Hardy E				Greece			user	Group			36.99		26.97			Native	Extant	silene italica	Resident
		user_138			Goulimy C N				Greece			user	Group			41.06		21.96			Native	Extant	silene italica	Resident
		user_139			Grimburg				Greece			user	Group			38.18		20.66			Native	Extant	silene italica	Resident
		user_140			Grimburg				Greece			user	Group			38.13		20.67			Native	Extant	silene italica	Resident
		user_141			Hopflinger				Italia			user	Group			45.6		13.76			Native	Extant	silene italica	Resident
		user_142			Halacsy E von				Greece			user	Group			38.22		20.53			Native	Extant	silene italica	Resident
		user_143			Halacsy E von				Greece			user	Group			38		22			Native	Extant	silene italica	Resident
		user_144			Halacsy E von				Greece			user	Group			38.12		21.93			Native	Extant	silene italica	Resident
		user_145			Halacsy E von				Greece			user	Group			37.98		22.19			Native	Extant	silene italica	Resident
		user_146			Halacsy E von				Greece			user	Group			38.69		21.38			Native	Extant	silene italica	Resident
		user_147			Haradjian M				Syrie			user	Group			36.95		36.37			Native	Extant	silene italica	Resident
		user_148			Haradjian M				Syrie			user	Group			35.51		35.77			Native	Extant	silene italica	Resident
		user_149			Haradjian M				Turquie			user	Group			36.75		36.33			Native	Extant	silene italica	Resident
		user_150			Haradjian M				Turquie			user	Group			36.75		36.33			Native	Extant	silene italica	Resident
		user_151			Hartvig P & R Franzen				Greece			user	Group			39.98		20.81			Native	Extant	silene italica	Resident
		user_152			Heilbronn M & Baarman M				Turquie			user	Group			40.33		42.59			Native	Extant	silene italica	Resident
		user_153			Heldreich Th von				Greece			user	Group			36.81		25.88			Native	Extant	silene italica	Resident
		user_154			Heldreich Th von				Greece			user	Group			38.61		21.4			Native	Extant	silene italica	Resident
		user_155			Heldreich Th von				Greece			user	Group			38.03		23.85			Native	Extant	silene italica	Resident
		user_156			Heldreich Th von				Greece			user	Group			38.17		23.71			Native	Extant	silene italica	Resident
		user_157			Heldreich Th Von				Greece			user	Group			37.98		23.73			Native	Extant	silene italica	Resident
		user_158			Heldreich Th von				Turquie			user	Group			37.71		30.28			Native	Extant	silene italica	Resident
		user_159			Heldreich Th von & T Holzmann				Greece			user	Group			39.4		23.11			Native	Extant	silene italica	Resident
		user_160			Hohenacker R F				Azerbaidjan			user	Group			40.58		46.3			Native	Extant	silene italica	Resident
		user_161			Horandl E & F Hadaiek				Greece			user	Group			39.68		19.68			Native	Extant	silene italica	Resident
		user_162			Hubert-Morath A				Turquie			user	Group			38.4		27.53			Native	Extant	silene italica	Resident
		user_163			Hubert-Morath A				Turquie			user	Group			37.21		28.36			Native	Extant	silene italica	Resident
		user_164			Hubert-Morath A				Turquie			user	Group			38.22		27.97			Native	Extant	silene italica	Resident
		user_165			Hubert-Morath A				Turquie			user	Group			40.67		40.7			Native	Extant	silene italica	Resident
		user_166			Hubert-Morath A				Turquie			user	Group			36.63		32.89			Native	Extant	silene italica	Resident
		user_167			Hubert-Morath A				Turquie			user	Group			36.63		32.89			Native	Extant	silene italica	Resident
		user_168			Hubert-Morath A				Turquie			user	Group			36.99		29.54			Native	Extant	silene italica	Resident
		user_169			Hubert-Morath A				Turquie			user	Group			40.91		33.62			Native	Extant	silene italica	Resident
		user_170			Hubert-Morath A				Turquie			user	Group			39.74		37.01			Native	Extant	silene italica	Resident
		user_171			Hubert-Morath A				Turquie			user	Group			40.67		40.7			Native	Extant	silene italica	Resident
		user_172			Hubert-Morath A				Turquie			user	Group			40.12		37.76			Native	Extant	silene italica	Resident
		user_173			Ign				Greece			user	Group			39.76		21.23			Native	Extant	silene italica	Resident
		user_174			Jacono M Lo				Italia			user	Group			38.21		13.31			Native	Extant	silene italica	Resident
		user_175			Kayacik H & F Yaltirik				Turquie			user	Group			37.66		27.25			Native	Extant	silene italica	Resident
		user_176			Khokhrjakov A P & M T Mazurenko				Turquie			user	Group			41.18		41.81			Native	Extant	silene italica	Resident
		user_177			Kirk				Turquie			user	Group			40.01		26.33			Native	Extant	silene italica	Resident
		user_178			Kit Tan & al				Greece			user	Group			37.23		22.63			Native	Extant	silene italica	Resident
		user_179			Kit Tan & G Vold				Greece			user	Group			39.71		21.63			Native	Extant	silene italica	Resident
		user_180			Kit Tan & G Vold				Greece			user	Group			39.71		20.41			Native	Extant	silene italica	Resident
		user_181			Kit Tan & G Vold				Greece			user	Group			37.23		22.63			Native	Extant	silene italica	Resident
		user_182			Kit Tan & G Vold				Greece			user	Group			39.28		21.78			Native	Extant	silene italica	Resident
		user_183			Klein J -C				Iran			user	Group			35.96		52.54			Native	Extant	silene italica	Resident
		user_184			Klein J -C				Iran			user	Group			35.96		52.54			Native	Extant	silene italica	Resident
		user_185			Klein J -C				Iran			user	Group			35.96		52.54			Native	Extant	silene italica	Resident
		user_186			Klein J -C				Iran			user	Group			36.33		51.39			Native	Extant	silene italica	Resident
		user_187			Klein J -C				Iran			user	Group			35.96		52.54			Native	Extant	silene italica	Resident
		user_188			Klein J -C				Iran			user	Group			35.96		52.54			Native	Extant	silene italica	Resident
		user_189			Kotschy T				Turquie			user	Group			38.64		34.83			Native	Extant	silene italica	Resident
		user_190			Krendl F				Albanie			user	Group			41.12		20.17			Native	Extant	silene italica	Resident
		user_191			Krendl F				Greece			user	Group			40.76		21.21			Native	Extant	silene italica	Resident
		user_192			Krendl F				Greece			user	Group			38.61		22.23			Native	Extant	silene italica	Resident
		user_193			Lamond J & F Term				Iran			user	Group			38.47		47.07			Native	Extant	silene italica	Resident
		user_194			Lamond J & F Term				Iran			user	Group			38.86		47.03			Native	Extant	silene italica	Resident
		user_195			Laulund				Greece			user	Group			38.78		22.48			Native	Extant	silene italica	Resident
		user_196			Laulund				Greece			user	Group			38.71		22.68			Native	Extant	silene italica	Resident
		user_197			Leonis C				Greece			user	Group			37.6		24.71			Native	Extant	silene italica	Resident
		user_198			Leonis C				Greece			user	Group			37.03		22.37			Native	Extant	silene italica	Resident
		user_199			Leutwein de Fellenberg Ph ChL				Greece			user	Group			37.96		23.4			Native	Extant	silene italica	Resident
		user_200			Lomakin A				Georgia			user	Group			42.23		42.89			Native	Extant	silene italica	Resident
		user_201			Maire R				Greece			user	Group			38.72		21.02			Native	Extant	silene italica	Resident
		user_202			Maire R & M Petitmengin				Greece			user	Group			38.72		21.02			Native	Extant	silene italica	Resident
		user_203			Manisadjian A				Turquie			user	Group			40.65		35.83			Native	Extant	silene italica	Resident
		user_204			Manissadjian A				Turquie			user	Group			40.87		35.46			Native	Extant	silene italica	Resident
		user_205			Margot H				Greece			user	Group			37.65		20.83			Native	Extant	silene italica	Resident
		user_206			Margot H				Greece			user	Group			37.78		20.78			Native	Extant	silene italica	Resident
		user_207			Markgraft F				Ign			user	Group			39.92		32.85			Native	Extant	silene italica	Resident
		user_208			Marsovan				Turquie			user	Group			41		39.76			Native	Extant	silene italica	Resident
		user_209			Marsovan				Turquie			user	Group			41		39.76			Native	Extant	silene italica	Resident
		user_210			Mouterde P S J				Liban			user	Group			33.32		35.4			Native	Extant	silene italica	Resident
		user_211			Mouterde P S J				Liban			user	Group			33.75		35.52			Native	Extant	silene italica	Resident
		user_212			Mouterde P S J				Liban			user	Group			33.92		35.68			Native	Extant	silene italica	Resident
		user_213			Mouterde P S J				Turquie			user	Group			36.49		36.19			Native	Extant	silene italica	Resident
		user_214			Mycucugneancru M & A Masapaba				Armenie			user	Group			40.07		45.04			Native	Extant	silene italica	Resident
		user_215			Myekugneruru R				Armenie			user	Group			40.06		45.03			Native	Extant	silene italica	Resident
		user_217			Nersesian A				Armenie			user	Group			40.03		45.05			Native	Extant	silene italica	Resident
		user_218			Nersesian A				Armenie			user	Group			39.83		45.67			Native	Extant	silene italica	Resident
		user_219			Nersesian A				Armenie			user	Group			40.15		44.79			Native	Extant	silene italica	Resident
		user_220			Noe Dr				Croatia			user	Group			45.33		14.43			Native	Extant	silene italica	Resident
		user_221			Nydegger M				Turquie			user	Group			40.18		29.06			Native	Extant	silene italica	Resident
		user_222			Nydegger M				Turquie			user	Group			36.99		29.54			Native	Extant	silene italica	Resident
		user_223			Nydegger M				Turquie			user	Group			36.33		33.39			Native	Extant	silene italica	Resident
		user_224			Nydegger M				Turquie			user	Group			40.73		31.6			Native	Extant	silene italica	Resident
		user_225			Nydegger M				Turquie			user	Group			41.11		42.7			Native	Extant	silene italica	Resident
		user_226			Oganesian M H Ter-Voskanyan K Kugler & E Vitek				Armenie			user	Group			39.03		46.36			Native	Extant	silene italica	Resident
		user_227			Oganesian M H Ter-Voskanyan K Kugler & E Vitek				Armenie			user	Group			39.65		45.6			Native	Extant	silene italica	Resident
		user_228			Oganesian M H Ter-Voskanyan K Kugler & E Vitek				Armenie			user	Group			38.99		46.19			Native	Extant	silene italica	Resident
		user_229			Oganesian M H Ter-Voskanyan K Kugler & E Vitek				Armenie			user	Group			38.95		46.16			Native	Extant	silene italica	Resident
		user_230			Oganesian M H Ter-Voskanyan K Kugler & E Vitek				Armenie			user	Group			39.01		46.38			Native	Extant	silene italica	Resident
		user_231			Orphanides T G				Greece			user	Group			38.46		25.98			Native	Extant	silene italica	Resident
		user_232			Orphanides T G				Greece			user	Group			38.46		25.98			Native	Extant	silene italica	Resident
		user_233			Orphanides T G				Greece			user	Group			39.08		21.8			Native	Extant	silene italica	Resident
		user_234			Orphanides T G				Greece			user	Group			37.03		22.52			Native	Extant	silene italica	Resident
		user_235			Orphanides T G				Greece			user	Group			37.16		22.24			Native	Extant	silene italica	Resident
		user_236			Orphanides T G				Greece			user	Group			38.17		23.71			Native	Extant	silene italica	Resident
		user_237			Orphanides T G				Greece			user	Group			38.36		22.6			Native	Extant	silene italica	Resident
		user_238			Orphanides T G				Greece			user	Group			38.35		22.82			Native	Extant	silene italica	Resident
		user_239			Orphanides T G				Greece			user	Group			38.08		23.9			Native	Extant	silene italica	Resident
		user_240			Orphanides T G				Greece			user	Group			38.17		23.71			Native	Extant	silene italica	Resident
		user_241			Orshan G				Turquie			user	Group			40.68		30.62			Native	Extant	silene italica	Resident
		user_242			Pabot H				Iran			user	Group			36.21		51.31			Native	Extant	silene italica	Resident
		user_243			Pabot H				Iran			user	Group			36.21		51.31			Native	Extant	silene italica	Resident
		user_244			Pabot H				Liban			user	Group			33.7		35.67			Native	Extant	silene italica	Resident
		user_245			Pabot H				Syrie			user	Group			35.81		35.81			Native	Extant	silene italica	Resident
		user_246			Pabot H				Syrie			user	Group			35.78		36.97			Native	Extant	silene italica	Resident
		user_247			Pesmen H				Turquie			user	Group			39.25		27.1			Native	Extant	silene italica	Resident
		user_248			Pesmen H				Turquie			user	Group			38.47		27.22			Native	Extant	silene italica	Resident
		user_249			Pesmen H & E Leblebici				Turquie			user	Group			37.16		28.5			Native	Extant	silene italica	Resident
		user_250			Peyron E				Liban			user	Group			33.8		35.7			Native	Extant	silene italica	Resident
		user_251			Peyron E				Liban			user	Group			33.92		35.63			Native	Extant	silene italica	Resident
		user_252			Peyron E				Liban			user	Group			33.99		35.72			Native	Extant	silene italica	Resident
		user_253			Peyron E				Liban			user	Group			33.92		35.63			Native	Extant	silene italica	Resident
		user_254			Peyron E				Liban			user	Group			33.8		35.7			Native	Extant	silene italica	Resident
		user_255			Pichler Th				Croatia			user	Group			45.32		14.43			Native	Extant	silene italica	Resident
		user_256			Pichler Th				Greece			user	Group			38.63		23.83			Native	Extant	silene italica	Resident
		user_257			Pinard C				Turquie			user	Group			36.85		28.25			Native	Extant	silene italica	Resident
		user_258			Pinard C				Turquie			user	Group			36.85		28.25			Native	Extant	silene italica	Resident
		user_259			Pinard C				Turquie			user	Group			36.85		28.25			Native	Extant	silene italica	Resident
		user_261			Polunin				Greece			user	Group			39.84		19.4			Native	Extant	silene italica	Resident
		user_263			Post B V D				Turquie			user	Group			39		35			Native	Extant	silene italica	Resident
		user_265			Rechinger K H				Greece			user	Group			37.63		26.25			Native	Extant	silene italica	Resident
		user_266			Rechinger K H				Greece			user	Group			37.8		26.82			Native	Extant	silene italica	Resident
		user_267			Rechinger K H				Greece			user	Group			39.19		26.02			Native	Extant	silene italica	Resident
		user_268			Rechinger K H				Greece			user	Group			39		22.7			Native	Extant	silene italica	Resident
		user_269			Rechinger K H				Greece			user	Group			39.11		22.3			Native	Extant	silene italica	Resident
		user_270			Rechinger K H				Greece			user	Group			39.11		22.3			Native	Extant	silene italica	Resident
		user_271			Rechinger K H				Greece			user	Group			39.15		26.5			Native	Extant	silene italica	Resident
		user_272			Rechinger K H				Greece			user	Group			39.91		25.14			Native	Extant	silene italica	Resident
		user_273			Rechinger K H				Greece			user	Group			39.78		22.68			Native	Extant	silene italica	Resident
		user_274			Rechinger K H				Greece			user	Group			39.43		23.03			Native	Extant	silene italica	Resident
		user_275			Rechinger K H				Greece			user	Group			40.03		22.48			Native	Extant	silene italica	Resident
		user_276			Rechinger K H				Greece			user	Group			40.78		21.23			Native	Extant	silene italica	Resident
		user_277			Rechinger K H				Greece			user	Group			41.16		23.7			Native	Extant	silene italica	Resident
		user_278			Rechinger K H				Greece			user	Group			40.85		25.81			Native	Extant	silene italica	Resident
		user_279			Rechinger K H				Greece			user	Group			40.51		21.26			Native	Extant	silene italica	Resident
		user_280			Rechinger K H				Greece			user	Group			39.86		21.5			Native	Extant	silene italica	Resident
		user_281			Rechinger K H				Greece			user	Group			41.08		23.53			Native	Extant	silene italica	Resident
		user_282			Rechinger K H				Greece			user	Group			40.45		21.51			Native	Extant	silene italica	Resident
		user_283			Rechinger K H				Greece			user	Group			40.85		24.3			Native	Extant	silene italica	Resident
		user_284			Rechinger K H				Greece			user	Group			41.22		26.31			Native	Extant	silene italica	Resident
		user_285			Rechinger K H				Greece			user	Group			37.11		22.71			Native	Extant	silene italica	Resident
		user_286			Rechinger K H				Greece			user	Group			39.48		22.29			Native	Extant	silene italica	Resident
		user_287			Rechinger K H				Greece			user	Group			39.66		20.83			Native	Extant	silene italica	Resident
		user_288			Rechinger K H				Greece			user	Group			39.66		20.83			Native	Extant	silene italica	Resident
		user_289			Rechinger K H				Greece			user	Group			38.53		22.62			Native	Extant	silene italica	Resident
		user_290			Rechinger K H				Greece			user	Group			38.06		24.4			Native	Extant	silene italica	Resident
		user_291			Rechinger K H				Greece			user	Group			38.86		23.3			Native	Extant	silene italica	Resident
		user_292			Rechinger K H				Greece			user	Group			38.67		23.55			Native	Extant	silene italica	Resident
		user_293			Rechinger K H				Greece			user	Group			38.06		24.4			Native	Extant	silene italica	Resident
		user_294			Rechinger K H				Greece			user	Group			38.06		24.46			Native	Extant	silene italica	Resident
		user_295			Rechinger K H				Iran			user	Group			38.4		48.71			Native	Extant	silene italica	Resident
		user_296			Rechinger K H				Iran			user	Group			36.83		54.43			Native	Extant	silene italica	Resident
		user_297			Rechinger K H				Iran			user	Group			37.41		55.75			Native	Extant	silene italica	Resident
		user_298			Rechinger K H				Iran			user	Group			36.65		51.42			Native	Extant	silene italica	Resident
		user_299			Rechinger K H				Iran			user	Group			37.41		55.75			Native	Extant	silene italica	Resident
		user_300			Rechinger K H				Iran			user	Group			38.86		47.03			Native	Extant	silene italica	Resident
		user_301			Rechinger K H				Italia			user	Group			40.55		16.11			Native	Extant	silene italica	Resident
		user_302			Rechinger K H				Italia			user	Group			44.2		8.4			Native	Extant	silene italica	Resident
		user_303			Rechinger K H				Kosovo			user	Group			42.65		20.3			Native	Extant	silene italica	Resident
		user_304			Rechinger K H				Macedonia			user	Group			41.7		20.15			Native	Extant	silene italica	Resident
		user_305			Rechinger K H				Turquie			user	Group			41.17		29.61			Native	Extant	silene italica	Resident
		user_306			Rechinger K H				Turquie			user	Group			39.7		26.82			Native	Extant	silene italica	Resident
		user_307			Rechinger K H				Turquie			user	Group			39.7		26.82			Native	Extant	silene italica	Resident
		user_308			Rechinger K H				Turquie			user	Group			40.05		29.12			Native	Extant	silene italica	Resident
		user_309			Rechinger K H				Turquie			user	Group			40.26		29.06			Native	Extant	silene italica	Resident
		user_310			Rechinger K H				Turquie			user	Group			40.93		38.39			Native	Extant	silene italica	Resident
		user_311			Rechinger K H & F Rechinger				Greece			user	Group			39.19		26.02			Native	Extant	silene italica	Resident
		user_312			Rechinger K H & F Rechinger				Greece			user	Group			39.35		26.26			Native	Extant	silene italica	Resident
		user_313			Rechinger K H & F Rechinger				Greece			user	Group			39.06		26.36			Native	Extant	silene italica	Resident
		user_314			Rechinger K H & F Rechinger				Greece			user	Group			39.06		26.36			Native	Extant	silene italica	Resident
		user_315			Rechinger K H & F Rechinger				Greece			user	Group			38.46		25.98			Native	Extant	silene italica	Resident
		user_316			Rechinger K H & F Rechinger				Greece			user	Group			37.7		26.8			Native	Extant	silene italica	Resident
		user_317			Rechinger K H & F Rechinger				Greece			user	Group			37.06		25.51			Native	Extant	silene italica	Resident
		user_318			Rechinger K H & F Rechinger				Greece			user	Group			40.43		25.58			Native	Extant	silene italica	Resident
		user_319			Rechinger K H & F Rechinger				Greece			user	Group			40.43		25.58			Native	Extant	silene italica	Resident
		user_320			Rechinger K H & F Rechinger				Greece			user	Group			41.25		25.3			Native	Extant	silene italica	Resident
		user_321			Rechinger K H & F Rechinger				Greece			user	Group			41.08		23.53			Native	Extant	silene italica	Resident
		user_322			Rechinger K H & F Rechinger				Greece			user	Group			41.16		23.7			Native	Extant	silene italica	Resident
		user_323			Rechinger K H & F Rechinger				Greece			user	Group			40.48		22			Native	Extant	silene italica	Resident
		user_324			Rechinger K H & F Rechinger				Greece			user	Group			40.85		25.73			Native	Extant	silene italica	Resident
		user_325			Reese H				Greece			user	Group			38.17		23.71			Native	Extant	silene italica	Resident
		user_326			Reese H				Turquie			user	Group			40.11		36.3			Native	Extant	silene italica	Resident
		user_327			Reese H				Turquie			user	Group			40.11		36.3			Native	Extant	silene italica	Resident
		user_328			Renz J				Iran			user	Group			36.08		53.01			Native	Extant	silene italica	Resident
		user_329			Runemark & Snogerup				Greece			user	Group			37.05		25.46			Native	Extant	silene italica	Resident
		user_330			Sabeti H				Iran			user	Group			36.48		54.99			Native	Extant	silene italica	Resident
		user_331			Sapozhnikov				Turquie			user	Group			39.9		41.26			Native	Extant	silene italica	Resident
		user_332			Sartori J				Greece			user	Group			37.95		23.81			Native	Extant	silene italica	Resident
		user_333			Sartori J				Greece			user	Group			38.02		23.51			Native	Extant	silene italica	Resident
		user_334			Sauvin P				Greece			user	Group			37.96		23.73			Native	Extant	silene italica	Resident
		user_335			Schloss H				Slovenie			user	Group			45.88		13.73			Native	Extant	silene italica	Resident
		user_336			Sharif				Iran			user	Group			36.83		54.43			Native	Extant	silene italica	Resident
		user_337			Sharif				Iran			user	Group			36.83		54.43			Native	Extant	silene italica	Resident
		user_338			Siehe W				Turquie			user	Group			36.62		33.69			Native	Extant	silene italica	Resident
		user_339			Siehe W				Turquie			user	Group			36.62		33.64			Native	Extant	silene italica	Resident
		user_340			Sintenis P				Armenie			user	Group			41		39.73			Native	Extant	silene italica	Resident
		user_341			Sintenis P				Greece			user	Group			39.7		21.62			Native	Extant	silene italica	Resident
		user_342			Sintenis P				Turquie			user	Group			39.97		26.33			Native	Extant	silene italica	Resident
		user_343			Sintenis P				Turquie			user	Group			41.01		34.03			Native	Extant	silene italica	Resident
		user_344			Sintenis P				Turquie			user	Group			39.86		39.58			Native	Extant	silene italica	Resident
		user_345			Sintenis P & J Bornmller				Greece			user	Group			40.4		23.73			Native	Extant	silene italica	Resident
		user_346			Sintenis P & J Bornmller				Greece			user	Group			40.68		24.65			Native	Extant	silene italica	Resident
		user_347			Sorger F				Turquie			user	Group			40.19		29.06			Native	Extant	silene italica	Resident
		user_348			Sorger F				Turquie			user	Group			37.91		29.11			Native	Extant	silene italica	Resident
		user_349			Sorger F				Turquie			user	Group			37.66		31.28			Native	Extant	silene italica	Resident
		user_350			Sorger F				Turquie			user	Group			37.57		36.35			Native	Extant	silene italica	Resident
		user_351			Sorger F				Turquie			user	Group			37.04		36.43			Native	Extant	silene italica	Resident
		user_352			Sorger F				Turquie			user	Group			40.14		34.71			Native	Extant	silene italica	Resident
		user_353			Sorger F				Turquie			user	Group			39.58		34.42			Native	Extant	silene italica	Resident
		user_354			Sorger F & P Buchner				Turquie			user	Group			36.85		28.25			Native	Extant	silene italica	Resident
		user_355			Sorger F & P Buchner				Turquie			user	Group			38.22		28.71			Native	Extant	silene italica	Resident
		user_356			Sorger F & P Buchner				Turquie			user	Group			41.11		42.7			Native	Extant	silene italica	Resident
		user_357			Spruner				Greece			user	Group			38.02		23.51			Native	Extant	silene italica	Resident
		user_358			Spruner				Greece			user	Group			38.02		23.51			Native	Extant	silene italica	Resident
		user_359			Spruner				Greece			user	Group			38.03		23.85			Native	Extant	silene italica	Resident
		user_360			Stainon JDA				Greece			user	Group			41.15		24.13			Native	Extant	silene italica	Resident
		user_361			Stainton J D A				Turquie			user	Group			40.18		41.81			Native	Extant	silene italica	Resident
		user_362			Stamatiadou E				Greece			user	Group			38.15		23.72			Native	Extant	silene italica	Resident
		user_363			Sterneck J V				Greece			user	Group			39.61		19.83			Native	Extant	silene italica	Resident
		user_364			Strid A				Greece			user	Group			40.23		21.35			Native	Extant	silene italica	Resident
		user_365			Strid A & al				Greece			user	Group			41.35		24.26			Native	Extant	silene italica	Resident
		user_366			Strid A & al				Greece			user	Group			39.95		20.66			Native	Extant	silene italica	Resident
		user_367			Strid A & al				Greece			user	Group			39.15		21.65			Native	Extant	silene italica	Resident
		user_368			Strid A & al				Greece			user	Group			38.61		23.91			Native	Extant	silene italica	Resident
		user_369			Strid A & Trigas				Greece			user	Group			37.25		21.61			Native	Extant	silene italica	Resident
		user_370			Strid A Kit Tan & Vold				Greece			user	Group			39.05		21.8			Native	Extant	silene italica	Resident
		user_371			Stutz H C				Iran			user	Group			35.82		50.98			Native	Extant	silene italica	Resident
		user_372			Termeh				Iran			user	Group			36.84		54.43			Native	Extant	silene italica	Resident
		user_373			Termeh & Matin				Iran			user	Group			37.4		55.63			Native	Extant	silene italica	Resident
		user_374			Termeh Moussavi & Habiti				Iran			user	Group			38.86		47.03			Native	Extant	silene italica	Resident
		user_375			Termeh Moussavi & Habiti				Iran			user	Group			38.86		47.03			Native	Extant	silene italica	Resident
		user_376			Tuntas B				Greece			user	Group			38.87		24.53			Native	Extant	silene italica	Resident
		user_377			Uslu T				Turquie			user	Group			36.8		34.63			Native	Extant	silene italica	Resident
		user_378			Uzunov D & E Vitek				Bulgarie			user	Group			42.02		28			Native	Extant	silene italica	Resident
		user_379			Uzunov D C Gussev S Novoselski & E Vitek				Bulgarie			user	Group			43.26		27.8			Native	Extant	silene italica	Resident
		user_380			Vasak V				Armenie			user	Group			40.26		44.99			Native	Extant	silene italica	Resident
		user_381			Vasak V				Armenie			user	Group			40.29		44.36			Native	Extant	silene italica	Resident
		user_382			Vasak V				Armenie			user	Group			40.49		44.75			Native	Extant	silene italica	Resident
		user_383			Vasak V				Bulgarie			user	Group			42.79		27.52			Native	Extant	silene italica	Resident
		user_384			Vasak V				Georgia			user	Group			41.71		44.78			Native	Extant	silene italica	Resident
		user_385			Vasak V				Georgia			user	Group			43.61		39.71			Native	Extant	silene italica	Resident
		user_386			Vasak V				Georgia			user	Group			42.94		41.26			Native	Extant	silene italica	Resident
		user_387			Vasak V & G Esvandzhia				Georgia			user	Group			42.94		41.27			Native	Extant	silene italica	Resident
		user_388			Vasak V & G Esvandzhia				Georgia			user	Group			42.73		42.49			Native	Extant	silene italica	Resident
		user_390			Villara P				Turquie			user	Group			36.75		36.33			Native	Extant	silene italica	Resident
		user_391			Wendelbo				Iran			user	Group			36.25		52.36			Native	Extant	silene italica	Resident
		user_392			Wendelbo				Iran			user	Group			35.98		53.16			Native	Extant	silene italica	Resident
		user_393			Wendelbo Foroughi & Assadi				Iran			user	Group			36.19		52.53			Native	Extant	silene italica	Resident
		user_394			Wraber T				Slovenie			user	Group			45.68		13.96			Native	Extant	silene italica	Resident
		user_395			Yildirimli S				Turquie			user	Group			39.48		39.9			Native	Extant	silene italica	Resident
		user_396			Yildiz K				Turquie			user	Group			38.57		27.43			Native	Extant	silene italica	Resident
		user_397			Yildiz K				Turquie			user	Group			38.55		27.38			Native	Extant	silene italica	Resident
		user_398			Yildiz K				Turquie			user	Group			40.95		41.11			Native	Extant	silene italica	Resident
		user_399			Yildiz K & M Y Dadandi				Turquie			user	Group			36.53		36.25			Native	Extant	silene italica	Resident
		user_400			Yildiz K & M Y Dadandi				Turquie			user	Group			41.05		33.75			Native	Extant	silene italica	Resident
		user_401			Yildiz K & M Y Dadandi				Turquie			user	Group			40.23		37.75			Native	Extant	silene italica	Resident
		user_402			A. Charpin M. Dittrich & D. Jeanmonod				Sicile			user	Group			37.92		13.95			Native	Extant	silene italica	Resident
		user_403			A. Charpin W. Greuter & P. Hainard				Italie			user	Group			45.75		13.67			Native	Extant	silene italica	Resident
		user_404			D. Podlech				France			user	Group			43.72		6.98			Native	Extant	silene italica	Resident
		user_405			D. Jeanmonod				France			user	Group			42.52		2.22			Native	Extant	silene italica	Resident
		user_406			A. Charpin				France			user	Group			44.1		5.25			Native	Extant	silene italica	Resident
		user_407			A. Charpin				France			user	Group			43.77		3.8			Native	Extant	silene italica	Resident
		user_408			M. Nydegger				France			user	Group			44.3		4.57			Native	Extant	silene italica	Resident
		user_410			A. Charpin				France			user	Group			44.55		3.28			Native	Extant	silene italica	Resident
		user_411			A. Charpin				France			user	Group			43.33		5.48			Native	Extant	silene italica	Resident
		user_412			D. Jeanmonod & F. Jacquemoud				France			user	Group			42.6		2.58			Native	Extant	silene italica	Resident
		user_413			D. Jeanmonod				France			user	Group			43.7		6.85			Native	Extant	silene italica	Resident
		user_414			A. Charpin F. Jacquemoud & D. Jeanmonod				Turquie			user	Group			37.7		28.8			Native	Extant	silene italica	Resident
		user_415			Achaias (Patron Panachaiko)				Grce			user	Group			38.27		21.85			Native	Extant	silene italica	Resident
		user_416			Serron (P. Hartvig & A. Strid				Grce			user	Group			41.13		23.53			Native	Extant	silene italica	Resident
		user_417			K. H. Rechinger				Iran			user	Group			36.47		51.32			Native	Extant	silene italica	Resident
		user_418			Herbier H. Pabot				Syrie-Liban			user	Group			35.07		36.35			Native	Extant	silene italica	Resident
		user_419			Herbier H. Pabot				Liban			user	Group			34		35.68			Native	Extant	silene italica	Resident
		user_420			Strid et al.				Grce			user	Group			40.03		21			Native	Extant	silene italica	Resident
		user_421			Strid et al.				Grce			user	Group			41.2		25.28			Native	Extant	silene italica	Resident
		user_422			A. Charpin M. Dittrich & D. Jeanmonod				Sicile			user	Group			37.75		14.08			Native	Extant	silene italica	Resident
		user_423			A. Charpin M. Dittrich & D. Jeanmonod				Sicile			user	Group			37.88		14			Native	Extant	silene italica	Resident
		user_424			A. Charpin & D. Jeanmonod				Sicile			user	Group			37.85		13.41			Native	Extant	silene italica	Resident
		user_425			A. Charpin M. Dittrich & D. Jeanmonod				Sicile			user	Group			37.87		14.13			Native	Extant	silene italica	Resident
		user_426			G. Bocquet				Italie			user	Group			44.25		9.4			Native	Extant	silene italica	Resident
		user_427			G. Bocquet				Italie			user	Group			42.45		13.7			Native	Extant	silene italica	Resident
		user_428			A. Cacciato				Italie			user	Group			41.82		12.8			Native	Extant	silene italica	Resident
		user_429			E. Bayer & J. Grau				Italie			user	Group			43.13		10.98			Native	Extant	silene italica	Resident
		user_430			D. Jeanmonod				France			user	Group			42.6		2.58			Native	Extant	silene italica	Resident
		user_431			D. Jeanmonod				France			user	Group			44.42		5.37			Native	Extant	silene italica	Resident
		user_432			A. Charpin				France			user	Group			43.18		3.3			Native	Extant	silene italica	Resident
		user_433			P. Geissler				France			user	Group			44.78		6.55			Native	Extant	silene italica	Resident
		user_434			Kit Tan & G. Vold				Grce			user	Group			37.06		22.46			Native	Extant	silene italica	Resident
		user_435			D Jeanmonod Y Naciri				Italy			user	Group			43.35		12.58			Native	Extant	silene italica	Resident
		user_436			D Jeanmonod Y Naciri				Italy			user	Group			42.36		13.65			Native	Extant	silene italica	Resident
		user_437			D Jeanmonod Y Naciri				Italy			user	Group			40.78		15.35			Native	Extant	silene italica	Resident
		user_438			D Jeanmonod Y Naciri				Italy			user	Group			39.85		16.13			Native	Extant	silene italica	Resident
		user_439			D Jeanmonod Y Naciri				Italy			user	Group			44.08		9.79			Native	Extant	silene italica	Resident
		user_440			D Jeanmonod Y Naciri				Italy			user	Group			43.81		7.7			Native	Extant	silene italica	Resident
		user_441			Bouquet G				Italia			user	Group			37.73		15.11			Native	Extant	silene italica ssp. sicula	Resident
		user_442			GreuterW				Italia			user	Group			37.94		14			Native	Extant	silene italica ssp. sicula	Resident
		user_443			Heldreich Th Von				Italia			user	Group			38.1		13.31			Native	Extant	silene italica ssp. sicula	Resident
		user_444			Huet du Pavillon E & A				Italia			user	Group			37.8		12.43			Native	Extant	silene italica ssp. sicula	Resident
		user_445			Ign				Greece			user	Group			38.03		23.85			Native	Extant	silene italica ssp. sicula	Resident
		user_446			LoJacono M				Italia			user	Group			38.21		13.31			Native	Extant	silene italica ssp. sicula	Resident
		user_447			LoJacono M				Italia			user	Group			37.89		14.02			Native	Extant	silene italica ssp. sicula	Resident
		user_448			Margot H				Greece			user	Group			37.65		20.83			Native	Extant	silene italica ssp. sicula	Resident
		user_449			Orphanides T G				Greece			user	Group			37.01		22.51			Native	Extant	silene italica ssp. sicula	Resident
		user_450			Ross H				Italia			user	Group			38.11		13.36			Native	Extant	silene italica ssp. sicula	Resident
		user_451			Spruner				Greece			user	Group			38.02		23.51			Native	Extant	silene italica ssp. sicula	Resident
		user_452			Burri W & F Krendl				Greece			user	Group			37.66		22.21			Native	Extant	silene italica ssp. peloponnesiaca	Resident
		user_453			Burri W & F Krendl				Greece			user	Group			37.1		22.72			Native	Extant	silene italica ssp. peloponnesiaca	Resident
		user_454			Constantinidis Th & E Paraskevopoulos				Greece			user	Group			37.63		22.51			Native	Extant	silene italica ssp. peloponnesiaca	Resident
		user_455			Du Pasquier P-E & A Schlssel				Greece			user	Group			37.06		22.38			Native	Extant	silene italica ssp. peloponnesiaca	Resident
		user_456			Du Pasquier P-E & A Schlssel				Greece			user	Group			37.04		22.39			Native	Extant	silene italica ssp. peloponnesiaca	Resident
		user_457			Du Pasquier P-E & A Schlssel				Greece			user	Group			37.04		22.39			Native	Extant	silene italica ssp. peloponnesiaca	Resident
		user_458			Du Pasquier P-E & A Schlssel				Greece			user	Group			37.04		22.39			Native	Extant	silene italica ssp. peloponnesiaca	Resident
		user_459			Greuter W				Greece			user	Group			38.09		22.16			Native	Extant	silene italica ssp. peloponnesiaca	Resident
		user_460			Greuter W				Greece			user	Group			36.9		22.33			Native	Extant	silene italica ssp. peloponnesiaca	Resident
		user_461			Greuter W				Greece			user	Group			38.35		22.78			Native	Extant	silene italica ssp. peloponnesiaca	Resident
		user_462			Greuter W & B Zimmer				Greece			user	Group			37.06		22.38			Native	Extant	silene italica ssp. peloponnesiaca	Resident
		user_463			Halacsy E von				Greece			user	Group			38		22			Native	Extant	silene italica ssp. peloponnesiaca	Resident
		user_464			Halacsy E von				Greece			user	Group			37.95		21.79			Native	Extant	silene italica ssp. peloponnesiaca	Resident
		user_465			Kit Tan & al				Greece			user	Group			37.65		22.21			Native	Extant	silene italica ssp. peloponnesiaca	Resident
		user_466			Kit Tan & al				Greece			user	Group			37.23		22.65			Native	Extant	silene italica ssp. peloponnesiaca	Resident
		user_467			Kit Tan & al				Greece			user	Group			37.61		22.23			Native	Extant	silene italica ssp. peloponnesiaca	Resident
		user_468			Kit Tan & G Vold				Greece			user	Group			38.06		22.15			Native	Extant	silene italica ssp. peloponnesiaca	Resident
		user_469			Krendl F				Greece			user	Group			38.08		22.15			Native	Extant	silene italica ssp. peloponnesiaca	Resident
		user_470			Krendl F				Greece			user	Group			38.15		21.55			Native	Extant	silene italica ssp. peloponnesiaca	Resident
		user_471			Malicky H				Greece			user	Group			37.14		25.52			Native	Extant	silene italica ssp. peloponnesiaca	Resident
		user_472			Pfadenhauer J				Greece			user	Group			38.2		23.81			Native	Extant	silene italica ssp. peloponnesiaca	Resident
		user_473			Rechinger K H				Greece			user	Group			37.08		22.28			Native	Extant	silene italica ssp. peloponnesiaca	Resident
		user_474			Stamatiadou E				Greece			user	Group			37.32		22.54			Native	Extant	silene italica ssp. peloponnesiaca	Resident
		user_475			Stamatiadou E				Greece			user	Group			38.09		22.27			Native	Extant	silene italica ssp. peloponnesiaca	Resident
		user_476			Stamatiadou E				Greece			user	Group			38		22.46			Native	Extant	silene italica ssp. peloponnesiaca	Resident
		user_477			Strid A & Papanicolaou				Greece			user	Group			37.08		22.28			Native	Extant	silene italica ssp. peloponnesiaca	Resident
		user_478			Strid A & Papanicolaou				Greece			user	Group			36.93		22.35			Native	Extant	silene italica ssp. peloponnesiaca	Resident
		user_479			Zoumbouli R				Greece			user	Group			37.98		22.46			Native	Extant	silene italica ssp. peloponnesiaca	Resident
HUMAN_OBSERVATION	3429760	gbif_http://www.tela-botanica.org_1831373459		cel	Jean-Claude Bouzat			15000	France		2018-02-08T00:00:00.000+0000	gbif	Group	Jean-Claude Bouzat	http://www.tela-botanica.org	44.42057		5.27066	http://gbif.org/occurrence/1831373459		Native	Extant	silene italica	Resident
HUMAN_OBSERVATION	3430305	gbif_http://www.tela-botanica.org_1831373392		cel	Jean-Claude Bouzat			15000	France		2018-02-21T00:00:00.000+0000	gbif	Group	Jean-Claude Bouzat	http://www.tela-botanica.org	44.19225		5.02403	http://gbif.org/occurrence/1831373392		Native	Extant	silene italica	Resident
HUMAN_OBSERVATION	3434405	gbif_http://www.tela-botanica.org_1836705736		cel	Jean-Claude Bouzat			15000	France		2018-03-24T00:00:00.000+0000	gbif	Group	Jean-Claude Bouzat	http://www.tela-botanica.org	43.78705		5.03373	http://gbif.org/occurrence/1836705736		Native	Extant	silene italica	Resident
HUMAN_OBSERVATION	230943	gbif_BIO-UNIPI_1836963412		WIKILIG				15000	Italy		2018-03-22T00:00:00.000+0000	gbif	Group		BIO-UNIPI	44.38346		9.08365	http://gbif.org/occurrence/1836963412		Native	Extant	silene italica	Resident
HUMAN_OBSERVATION	3448630	gbif_http://www.tela-botanica.org_1840913538		cel	Michel Pansiot			15000	France		2018-04-28T00:00:00.000+0000	gbif	Group	Michel Pansiot	http://www.tela-botanica.org	45.07749		4.74273	http://gbif.org/occurrence/1840913538		Native	Extant	silene italica	Resident
HUMAN_OBSERVATION	3448833	gbif_http://www.tela-botanica.org_1844876723		cel	Vanessa MAHA			15000	France		2018-04-30T00:00:00.000+0000	gbif	Group	Vanessa MAHA	http://www.tela-botanica.org	43.39642		5.05581	http://gbif.org/occurrence/1844876723		Native	Extant	silene italica	Resident
HUMAN_OBSERVATION	645443024	gbif_naturgucker_1841148278		naturgucker	-1488820879			250	Greece		2018-04-07T00:00:00.000+0000	gbif	Group		naturgucker	38.565681		25.907024	http://gbif.org/occurrence/1841148278		Native	Extant	silene italica	Resident
HUMAN_OBSERVATION	3451281	gbif_http://www.tela-botanica.org_1844427477		cel	Anny Raim			15000	France		2018-05-05T00:00:00.000+0000	gbif	Group	Anny Raim	http://www.tela-botanica.org	45.81341		4.97626	http://gbif.org/occurrence/1844427477		Native	Extant	silene italica	Resident
HUMAN_OBSERVATION	3470671	gbif_http://www.tela-botanica.org_1848917737		cel	Paul Fabre			15000	France		2018-05-30T00:00:00.000+0000	gbif	Group	Paul Fabre	http://www.tela-botanica.org	43.63306		3.39354	http://gbif.org/occurrence/1848917737		Native	Extant	silene italica	Resident
HUMAN_OBSERVATION	3452993	gbif_http://www.tela-botanica.org_1844427475		cel	Paul Fabre			15000	France		2018-05-05T00:00:00.000+0000	gbif	Group	Paul Fabre	http://www.tela-botanica.org	43.63587		3.42913	http://gbif.org/occurrence/1844427475		Native	Extant	silene italica	Resident
HUMAN_OBSERVATION	307783	gbif_BIO-UNIPI_1844871806		WIKILIG				15000	Italy		2018-05-18T00:00:00.000+0000	gbif	Group		BIO-UNIPI	44.430133		8.929598	http://gbif.org/occurrence/1844871806		Native	Extant	silene italica	Resident
HUMAN_OBSERVATION	3460636	gbif_http://www.tela-botanica.org_1848406311		cel	Brigitte MARTIN			15000	France		2018-05-21T00:00:00.000+0000	gbif	Group	Brigitte MARTIN	http://www.tela-botanica.org	43.68345		3.84009	http://gbif.org/occurrence/1848406311		Native	Extant	silene italica	Resident
HUMAN_OBSERVATION	2111962503	gbif_naturgucker_1844657055		naturgucker	232530211			250	Italy		2018-05-11T00:00:00.000+0000	gbif	Group		naturgucker	42.160492		14.02202	http://gbif.org/occurrence/1844657055		Native	Extant	silene italica	Resident
HUMAN_OBSERVATION	3454161	gbif_http://www.tela-botanica.org_1844427476		cel	Sylvain Piry			15000	France		2018-05-10T00:00:00.000+0000	gbif	Group	Sylvain Piry	http://www.tela-botanica.org	43.87416		3.87448	http://gbif.org/occurrence/1844427476		Native	Extant	silene italica	Resident
HUMAN_OBSERVATION	2433795	gbif_http://www.tela-botanica.org_1452772486		cel	Errol Vela			15000	France		2017-02-11T00:00:00.000+0000	gbif	Group	Errol Vela	http://www.tela-botanica.org	43.63701		3.85804	http://gbif.org/occurrence/1452772486		Native	Extant	silene italica	Resident
HUMAN_OBSERVATION		gbif_NotAvailable_1862681138			GAILLARD Thomas			5000	France		2017-03-23T00:00:00.000+0000	gbif	Group			42.85431		2.81667	http://gbif.org/occurrence/1862681138		Native	Extant	silene italica	Resident
HUMAN_OBSERVATION		gbif_NotAvailable_1862665987			GAILLARD Thomas			5000	France		2017-03-19T00:00:00.000+0000	gbif	Group			42.49481		3.06073	http://gbif.org/occurrence/1862665987		Native	Extant	silene italica	Resident
HUMAN_OBSERVATION		gbif_NotAvailable_1862673411			GAILLARD Thomas			5000	France		2017-03-23T00:00:00.000+0000	gbif	Group			42.85431		2.81667	http://gbif.org/occurrence/1862673411		Native	Extant	silene italica	Resident
HUMAN_OBSERVATION		gbif_NotAvailable_1862668544			GAILLARD Thomas			5000	France		2017-03-22T00:00:00.000+0000	gbif	Group			42.76439		2.81695	http://gbif.org/occurrence/1862668544		Native	Extant	silene italica	Resident
HUMAN_OBSERVATION		gbif_NotAvailable_1862673521			GAILLARD Thomas			5000	France		2017-03-23T00:00:00.000+0000	gbif	Group			42.85431		2.81667	http://gbif.org/occurrence/1862673521		Native	Extant	silene italica	Resident
HUMAN_OBSERVATION		gbif_NotAvailable_1862677754			GAILLARD Thomas			5000	France		2017-03-23T00:00:00.000+0000	gbif	Group			42.85431		2.81667	http://gbif.org/occurrence/1862677754		Native	Extant	silene italica	Resident
HUMAN_OBSERVATION	190405	gbif_BIO-UNIPI_1701182273		WIKITOS				15000	Italy		2017-03-12T00:00:00.000+0000	gbif	Group		BIO-UNIPI	43.531837		10.918243	http://gbif.org/occurrence/1701182273		Native	Extant	silene italica	Resident
HUMAN_OBSERVATION		gbif_NotAvailable_1862665431			GAILLARD Thomas			5000	France		2017-03-19T00:00:00.000+0000	gbif	Group			42.49481		3.06073	http://gbif.org/occurrence/1862665431		Native	Extant	silene italica	Resident
HUMAN_OBSERVATION		gbif_NotAvailable_1862656448			GAILLARD Thomas			5000	France		2017-03-20T00:00:00.000+0000	gbif	Group			42.49481		3.06073	http://gbif.org/occurrence/1862656448		Native	Extant	silene italica	Resident
HUMAN_OBSERVATION		gbif_NotAvailable_1862668406			GAILLARD Thomas			5000	France		2017-03-18T00:00:00.000+0000	gbif	Group			42.49481		3.06073	http://gbif.org/occurrence/1862668406		Native	Extant	silene italica	Resident
HUMAN_OBSERVATION		gbif_NotAvailable_1862653918			GAILLARD Thomas			5000	France		2017-03-23T00:00:00.000+0000	gbif	Group			42.85431		2.81667	http://gbif.org/occurrence/1862653918		Native	Extant	silene italica	Resident
HUMAN_OBSERVATION		gbif_NotAvailable_1862675036			GAILLARD Thomas			5000	France		2017-04-13T00:00:00.000+0000	gbif	Group			42.94354		2.57157	http://gbif.org/occurrence/1862675036		Native	Extant	silene italica	Resident
HUMAN_OBSERVATION		gbif_NotAvailable_1862672260			GAILLARD Thomas			5000	France		2017-04-16T00:00:00.000+0000	gbif	Group			42.94354		2.57157	http://gbif.org/occurrence/1862672260		Native	Extant	silene italica	Resident
HUMAN_OBSERVATION		gbif_NotAvailable_1862676657			GAILLARD Thomas			5000	France		2017-04-15T00:00:00.000+0000	gbif	Group			42.94354		2.57157	http://gbif.org/occurrence/1862676657		Native	Extant	silene italica	Resident
HUMAN_OBSERVATION		gbif_NotAvailable_1862656171			GAILLARD Thomas			5000	France		2017-04-15T00:00:00.000+0000	gbif	Group			42.85236		2.3278	http://gbif.org/occurrence/1862656171		Native	Extant	silene italica	Resident
HUMAN_OBSERVATION		gbif_NotAvailable_1862677725			GAILLARD Thomas			5000	France		2017-04-20T00:00:00.000+0000	gbif	Group			42.85403		2.69445	http://gbif.org/occurrence/1862677725		Native	Extant	silene italica	Resident
HUMAN_OBSERVATION	2597565	gbif_http://www.tela-botanica.org_1500359965		cel	Emilie ZAPATA			15000	France		2017-04-21T00:00:00.000+0000	gbif	Group	Emilie ZAPATA	http://www.tela-botanica.org	43.7221		3.60951	http://gbif.org/occurrence/1500359965		Native	Extant	silene italica	Resident
HUMAN_OBSERVATION		gbif_NotAvailable_1862653919			GAILLARD Thomas			5000	France		2017-04-13T00:00:00.000+0000	gbif	Group			42.94354		2.57157	http://gbif.org/occurrence/1862653919		Native	Extant	silene italica	Resident
HUMAN_OBSERVATION	6027782	gbif_iNaturalist_1500337350		Observations	Thomas Koffel			15000	France		2017-04-29T12:20:00.000+0000	gbif	Group		iNaturalist	43.656416	Hérault, Languedoc-Roussillon, France	3.362955	http://gbif.org/occurrence/1500337350		Native	Extant	silene italica	Resident
HUMAN_OBSERVATION		gbif_NotAvailable_1862659862			GAILLARD Thomas			5000	France		2017-04-13T00:00:00.000+0000	gbif	Group			42.94354		2.57157	http://gbif.org/occurrence/1862659862		Native	Extant	silene italica	Resident
PRESERVED_SPECIMEN	198095	gbif_BIO-UNIPI_1701182600		WIKITOS	F. Roma-Marzio, M. D'Antraccoli et A. Sani			15000	Italy		2017-04-12T00:00:00.000+0000	gbif	Group		BIO-UNIPI	43.96513		10.53812	http://gbif.org/occurrence/1701182600		Native	Extant	silene italica	Resident
HUMAN_OBSERVATION		gbif_NotAvailable_1862665104			GAILLARD Thomas			5000	France		2017-04-15T00:00:00.000+0000	gbif	Group			42.85236		2.3278	http://gbif.org/occurrence/1862665104		Native	Extant	silene italica	Resident
HUMAN_OBSERVATION		gbif_NotAvailable_1862654373			GAILLARD Thomas			5000	France		2017-04-13T00:00:00.000+0000	gbif	Group			42.94354		2.57157	http://gbif.org/occurrence/1862654373		Native	Extant	silene italica	Resident
HUMAN_OBSERVATION	3472261	gbif_http://www.tela-botanica.org_1848917738		cel	Alain Bigou			15000	France		2017-04-25T00:00:00.000+0000	gbif	Group	Alain Bigou	http://www.tela-botanica.org	44.48335		1.88647	http://gbif.org/occurrence/1848917738		Native	Extant	silene italica	Resident
HUMAN_OBSERVATION	1168226708	gbif_naturgucker_1580353300		naturgucker	-42911517			250	Greece		2017-05-10T00:00:00.000+0000	gbif	Group		naturgucker	40.967136		24.771738	http://gbif.org/occurrence/1580353300		Native	Extant	silene italica	Resident
PRESERVED_SPECIMEN	2017-0009893	gbif_W_1849000692		Herbarium W	Adler,W.			1000	Italy		2017-05-31T00:00:00.000+0000	gbif	Group	W. Adler	W	45.61944		13.87778	http://gbif.org/occurrence/1849000692		Native	Extant	silene italica	Resident
PRESERVED_SPECIMEN	B 10 0814247	gbif_B_1844883606		Herbarium Berolinense	Willing,R. & Willing,E.			15000	Greece		2017-06-18T00:00:00.000+0000	gbif	Group	E.Willing	B	39.73444		21.1975	http://gbif.org/occurrence/1844883606		Native	Extant	silene italica	Resident
HUMAN_OBSERVATION	3391347	gbif_http://www.tela-botanica.org_1622372767		cel	Louise Boulangeat			15000	France		2017-06-21T00:00:00.000+0000	gbif	Group	Louise Boulangeat	http://www.tela-botanica.org	44.62309		6.04793	http://gbif.org/occurrence/1622372767		Native	Extant	silene italica	Resident
PRESERVED_SPECIMEN	B 10 0814259	gbif_B_1844883586		Herbarium Berolinense	Willing,R. & Willing,E.			15000	Greece		2017-06-18T00:00:00.000+0000	gbif	Group	E.Willing	B	39.731392		21.1975	http://gbif.org/occurrence/1844883586		Native	Extant	silene italica	Resident
HUMAN_OBSERVATION	301931	gbif_BIO-UNIPI_1837477893		WIKILIG				15000	Italy		2017-06-14T00:00:00.000+0000	gbif	Group		BIO-UNIPI	44.491241		8.469098	http://gbif.org/occurrence/1837477893		Native	Extant	silene italica	Resident
HUMAN_OBSERVATION	301930	gbif_BIO-UNIPI_1837477901		WIKILIG				15000	Italy		2017-06-14T00:00:00.000+0000	gbif	Group		BIO-UNIPI	44.485489		8.475099	http://gbif.org/occurrence/1837477901		Native	Extant	silene italica	Resident
HUMAN_OBSERVATION	3429544	gbif_http://www.tela-botanica.org_1831373393		cel	Jean-Claude Bouzat			15000	France		2017-06-20T00:00:00.000+0000	gbif	Group	Jean-Claude Bouzat	http://www.tela-botanica.org	44.5486		5.92255	http://gbif.org/occurrence/1831373393		Native	Extant	silene italica	Resident
PRESERVED_SPECIMEN	B 10 0814248	gbif_B_1844883647		Herbarium Berolinense	Willing,R. & Willing,E.			15000	Greece		2017-06-17T00:00:00.000+0000	gbif	Group	E.Willing	B	39.84		21.194719	http://gbif.org/occurrence/1844883647		Native	Extant	silene italica	Resident
PRESERVED_SPECIMEN	B 10 0814258	gbif_B_1844884296		Herbarium Berolinense	Willing,R. & Willing,E.			15000	Greece		2017-07-15T00:00:00.000+0000	gbif	Group	E.Willing	B	40.970558		21.924721	http://gbif.org/occurrence/1844884296		Native	Extant	silene italica	Resident
HUMAN_OBSERVATION		gbif_NotAvailable_1862652855			GAILLARD Thomas			5000	France		2017-08-13T00:00:00.000+0000	gbif	Group			42.90256		0.00238	http://gbif.org/occurrence/1862652855		Native	Extant	silene italica	Resident
HUMAN_OBSERVATION		gbif_NotAvailable_1862668920			GAILLARD Thomas			5000	France		2017-08-24T00:00:00.000+0000	gbif	Group			44.52775		5.83209	http://gbif.org/occurrence/1862668920		Native	Extant	silene italica	Resident
HUMAN_OBSERVATION		gbif_NotAvailable_1862667687			GAILLARD Thomas			5000	France		2017-08-13T00:00:00.000+0000	gbif	Group			42.90256		0.00238	http://gbif.org/occurrence/1862667687		Native	Extant	silene italica	Resident
HUMAN_OBSERVATION		gbif_NotAvailable_1862669404			GAILLARD Thomas			5000	France		2017-08-22T00:00:00.000+0000	gbif	Group			44.17405		5.56419	http://gbif.org/occurrence/1862669404		Native	Extant	silene italica	Resident
HUMAN_OBSERVATION		gbif_NotAvailable_1862673672			GAILLARD Thomas			5000	France		2017-09-07T00:00:00.000+0000	gbif	Group			45.30217		7.02091	http://gbif.org/occurrence/1862673672		Native	Extant	silene italica	Resident
HUMAN_OBSERVATION		gbif_NotAvailable_1862672669			GAILLARD Thomas			5000	France		2017-09-18T00:00:00.000+0000	gbif	Group			44.7671		6.8561	http://gbif.org/occurrence/1862672669		Native	Extant	silene italica	Resident
HUMAN_OBSERVATION		gbif_NotAvailable_1862674996			GAILLARD Thomas			5000	France		2017-09-15T00:00:00.000+0000	gbif	Group			44.7756		6.6036	http://gbif.org/occurrence/1862674996		Native	Extant	silene italica	Resident
HUMAN_OBSERVATION		gbif_NotAvailable_1862655091			GAILLARD Thomas			5000	France		2017-09-11T00:00:00.000+0000	gbif	Group			44.87348		6.3564	http://gbif.org/occurrence/1862655091		Native	Extant	silene italica	Resident
HUMAN_OBSERVATION		gbif_NotAvailable_1862666936			GAILLARD Thomas			5000	France		2017-09-18T00:00:00.000+0000	gbif	Group			44.7671		6.8561	http://gbif.org/occurrence/1862666936		Native	Extant	silene italica	Resident
HUMAN_OBSERVATION		gbif_NotAvailable_1862672480			GAILLARD Thomas			5000	France		2017-09-10T00:00:00.000+0000	gbif	Group			44.87348		6.3564	http://gbif.org/occurrence/1862672480		Native	Extant	silene italica	Resident
HUMAN_OBSERVATION		gbif_NotAvailable_1862648757			GAILLARD Thomas			5000	France		2017-09-20T00:00:00.000+0000	gbif	Group			44.76264		6.98232	http://gbif.org/occurrence/1862648757		Native	Extant	silene italica	Resident
HUMAN_OBSERVATION		gbif_NotAvailable_1862651672			GAILLARD Thomas			5000	France		2017-09-20T00:00:00.000+0000	gbif	Group			44.59976		6.46623	http://gbif.org/occurrence/1862651672		Native	Extant	silene italica	Resident
HUMAN_OBSERVATION		gbif_NotAvailable_1862672640			GAILLARD Thomas			5000	France		2017-09-18T00:00:00.000+0000	gbif	Group			44.7671		6.8561	http://gbif.org/occurrence/1862672640		Native	Extant	silene italica	Resident
HUMAN_OBSERVATION	3055155	gbif_iNaturalist_1265896341		Observations	paolapalazzolo			29	Italy		2016-04-29T15:30:42.000+0000	gbif	Group		iNaturalist	45.014039	Strada Provinciale 70 Mirabello, Mirabello Monferrato, Piemonte, IT	8.506252	http://gbif.org/occurrence/1265896341		Native	Extant	silene italica	Resident
HUMAN_OBSERVATION	2101570	gbif_http://www.tela-botanica.org_1305800402		cel	Bernard Sudan			15000	France		2016-04-23T00:00:00.000+0000	gbif	Group	Bernard Sudan	http://www.tela-botanica.org	43.72172		4.8042	http://gbif.org/occurrence/1305800402		Native	Extant	silene italica	Resident
PRESERVED_SPECIMEN	FR-0125622	gbif_FR_1676106944		Herbarium Senckenbergianum				15000	Greece		2016-04-05T00:00:00.000+0000	gbif	Group		FR	38.872333		23.29355	http://gbif.org/occurrence/1676106944		Native	Extant	silene italica	Resident
HUMAN_OBSERVATION	2101553	gbif_http://www.tela-botanica.org_1305800399		cel	Jean-Marie PAGNIER			15000	France		2016-04-20T00:00:00.000+0000	gbif	Group	Jean-Marie PAGNIER	http://www.tela-botanica.org	43.27401		5.51073	http://gbif.org/occurrence/1305800399		Native	Extant	silene italica	Resident
PRESERVED_SPECIMEN	B 10 0729469	gbif_B_1839087660		Herbarium Berolinense	Willing,R. & Willing,E.			15000	Greece		2016-04-24T00:00:00.000+0000	gbif	Group	E.Willing	B	39.07		20.683889	http://gbif.org/occurrence/1839087660		Native	Extant	silene italica	Resident
PRESERVED_SPECIMEN	B 10 0729468	gbif_B_1839087595		Herbarium Berolinense	Willing,R. & Willing,E.			15000	Greece		2016-04-23T00:00:00.000+0000	gbif	Group	E.Willing	B	39.228611		20.62278	http://gbif.org/occurrence/1839087595		Native	Extant	silene italica	Resident
PRESERVED_SPECIMEN	B 10 0729470	gbif_B_1839087546		Herbarium Berolinense	Willing,R. & Willing,E.			15000	Greece		2016-04-28T00:00:00.000+0000	gbif	Group	E.Willing	B	39.22583		20.71417	http://gbif.org/occurrence/1839087546		Native	Extant	silene italica	Resident
HUMAN_OBSERVATION		gbif_NotAvailable_1862469606			ESCUDER Olivier			5000	France		2016-05-26T00:00:00.000+0000	gbif	Group			42.58263		2.33091	http://gbif.org/occurrence/1862469606		Native	Extant	silene italica	Resident
HUMAN_OBSERVATION		gbif_NotAvailable_1862665818			GAILLARD			5000	France		2016-05-08T00:00:00.000+0000	gbif	Group			42.67378		2.57355	http://gbif.org/occurrence/1862665818		Native	Extant	silene italica	Resident
HUMAN_OBSERVATION		gbif_NotAvailable_1862446718			ESCUDER Olivier			5000	France		2016-05-28T00:00:00.000+0000	gbif	Group			44.11313		3.43725	http://gbif.org/occurrence/1862446718		Native	Extant	silene italica	Resident
HUMAN_OBSERVATION		gbif_NotAvailable_1862456856			ESCUDER Olivier			5000	France		2016-05-26T00:00:00.000+0000	gbif	Group			42.49191		2.21048	http://gbif.org/occurrence/1862456856		Native	Extant	silene italica	Resident
PRESERVED_SPECIMEN	B 10 0729475	gbif_B_1839087689		Herbarium Berolinense	Willing,R. & Willing,E.			15000	Greece		2016-05-12T00:00:00.000+0000	gbif	Group	E.Willing	B	38.771389		20.647779	http://gbif.org/occurrence/1839087689		Native	Extant	silene italica	Resident
HUMAN_OBSERVATION		gbif_NotAvailable_1862467606			ESCUDER Olivier			5000	France		2016-05-26T00:00:00.000+0000	gbif	Group			42.49191		2.21048	http://gbif.org/occurrence/1862467606		Native	Extant	silene italica	Resident
PRESERVED_SPECIMEN	B 10 0729472	gbif_B_1839087627		Herbarium Berolinense	Willing,R. & Willing,E.			15000	Greece		2016-05-04T00:00:00.000+0000	gbif	Group	E.Willing	B	39.110561		21.24556	http://gbif.org/occurrence/1839087627		Native	Extant	silene italica	Resident
PRESERVED_SPECIMEN	B 10 0729483	gbif_B_1839087473		Herbarium Berolinense	Willing,R. & Willing,E.			15000	Greece		2016-05-24T00:00:00.000+0000	gbif	Group	E.Willing	B	39.370281		21.59333	http://gbif.org/occurrence/1839087473		Native	Extant	silene italica	Resident
HUMAN_OBSERVATION		gbif_NotAvailable_1862467438			ESCUDER Olivier			5000	France		2016-05-20T00:00:00.000+0000	gbif	Group			42.49191		2.21048	http://gbif.org/occurrence/1862467438		Native	Extant	silene italica	Resident
HUMAN_OBSERVATION		gbif_NotAvailable_1862656525			T. GAILLARD			5000	France		2016-05-18T00:00:00.000+0000	gbif	Group			42.85403		2.69445	http://gbif.org/occurrence/1862656525		Native	Extant	silene italica	Resident
HUMAN_OBSERVATION		gbif_NotAvailable_1862648170			GAILLARD Thomas			5000	France		2016-05-26T00:00:00.000+0000	gbif	Group			43.12425		3.0614	http://gbif.org/occurrence/1862648170		Native	Extant	silene italica	Resident
HUMAN_OBSERVATION		gbif_NotAvailable_1862669997			T. GAILLARD			5000	France		2016-05-18T00:00:00.000+0000	gbif	Group			42.94395		2.69397	http://gbif.org/occurrence/1862669997		Native	Extant	silene italica	Resident
HUMAN_OBSERVATION		gbif_NotAvailable_1862371022			Damien AVRIL			5000	France		2016-05-05T00:00:00.000+0000	gbif	Group			43.55487		5.04148	http://gbif.org/occurrence/1862371022		Native	Extant	silene italica	Resident
HUMAN_OBSERVATION		gbif_NotAvailable_1872739097			BALLAYDIER Alexandre			5000	France		2016-05-25T00:00:00.000+0000	gbif	Group			45.07947		5.35142	http://gbif.org/occurrence/1872739097		Native	Extant	silene italica	Resident
HUMAN_OBSERVATION		gbif_NotAvailable_1862462772			ESCUDER Olivier			5000	France		2016-05-28T00:00:00.000+0000	gbif	Group			44.11313		3.43725	http://gbif.org/occurrence/1862462772		Native	Extant	silene italica	Resident
PRESERVED_SPECIMEN	B 10 0729481	gbif_B_1839087647		Herbarium Berolinense	Willing,R. & Willing,E.			15000	Greece		2016-05-19T00:00:00.000+0000	gbif	Group	E.Willing	B	39.348888		21.31333	http://gbif.org/occurrence/1839087647		Native	Extant	silene italica	Resident
HUMAN_OBSERVATION	2123228	gbif_http://www.tela-botanica.org_1305800455		cel	Astrid REVALO			15000	France		2016-05-17T00:00:00.000+0000	gbif	Group	Astrid REVALO	http://www.tela-botanica.org	43.35895		5.4487	http://gbif.org/occurrence/1305800455		Native	Extant	silene italica	Resident
HUMAN_OBSERVATION		gbif_NotAvailable_1862464593			ESCUDER Olivier			5000	France		2016-05-28T00:00:00.000+0000	gbif	Group			44.20314		3.43794	http://gbif.org/occurrence/1862464593		Native	Extant	silene italica	Resident
PRESERVED_SPECIMEN	B 10 0729474	gbif_B_1839087580		Herbarium Berolinense	Willing,R. & Willing,E.			15000	Greece		2016-05-12T00:00:00.000+0000	gbif	Group	E.Willing	B	38.779442		20.653891	http://gbif.org/occurrence/1839087580		Native	Extant	silene italica	Resident
HUMAN_OBSERVATION		gbif_NotAvailable_1862464775			ESCUDER Olivier			5000	France		2016-05-28T00:00:00.000+0000	gbif	Group			44.02356		3.31183	http://gbif.org/occurrence/1862464775		Native	Extant	silene italica	Resident
HUMAN_OBSERVATION		gbif_NotAvailable_1862671703			GAILLARD			5000	France		2016-05-08T00:00:00.000+0000	gbif	Group			42.67323		2.45171	http://gbif.org/occurrence/1862671703		Native	Extant	silene italica	Resident
HUMAN_OBSERVATION	2120259	gbif_http://www.tela-botanica.org_1305800428		cel	Astrid REVALO			15000	France		2016-05-11T00:00:00.000+0000	gbif	Group	Astrid REVALO	http://www.tela-botanica.org	43.35145		5.43	http://gbif.org/occurrence/1305800428		Native	Extant	silene italica	Resident
HUMAN_OBSERVATION		gbif_NotAvailable_1862440700			ESCUDER Olivier			5000	France		2016-05-26T00:00:00.000+0000	gbif	Group			42.49191		2.21048	http://gbif.org/occurrence/1862440700		Native	Extant	silene italica	Resident
HUMAN_OBSERVATION		gbif_NotAvailable_1873724072			BALLAYDIER Alexandre			5000	France		2016-05-30T00:00:00.000+0000	gbif	Group			44.99685		4.96711	http://gbif.org/occurrence/1873724072		Native	Extant	silene italica	Resident
HUMAN_OBSERVATION		gbif_NotAvailable_1862467146			ESCUDER Olivier			5000	France		2016-05-26T00:00:00.000+0000	gbif	Group			42.49191		2.21048	http://gbif.org/occurrence/1862467146		Native	Extant	silene italica	Resident
HUMAN_OBSERVATION		gbif_NotAvailable_1862440517			ESCUDER Olivier			5000	France		2016-05-20T00:00:00.000+0000	gbif	Group			42.49191		2.21048	http://gbif.org/occurrence/1862440517		Native	Extant	silene italica	Resident
HUMAN_OBSERVATION	2123180	gbif_http://www.tela-botanica.org_1305800439		cel	Astrid REVALO			15000	France		2016-05-17T00:00:00.000+0000	gbif	Group	Astrid REVALO	http://www.tela-botanica.org	43.35737		5.44822	http://gbif.org/occurrence/1305800439		Native	Extant	silene italica	Resident
PRESERVED_SPECIMEN	B 10 0729482	gbif_B_1839087554		Herbarium Berolinense	Willing,R. & Willing,E.			15000	Greece		2016-05-21T00:00:00.000+0000	gbif	Group	E.Willing	B	39.341389		21.271111	http://gbif.org/occurrence/1839087554		Native	Extant	silene italica	Resident
PRESERVED_SPECIMEN	B 10 0729479	gbif_B_1839087594		Herbarium Berolinense	Willing,R. & Willing,E.			15000	Greece		2016-05-18T00:00:00.000+0000	gbif	Group	E.Willing	B	39.377781		21.145559	http://gbif.org/occurrence/1839087594		Native	Extant	silene italica	Resident
HUMAN_OBSERVATION		gbif_NotAvailable_1862653034			GAILLARD			5000	France		2016-05-06T00:00:00.000+0000	gbif	Group			42.58263		2.33091	http://gbif.org/occurrence/1862653034		Native	Extant	silene italica	Resident
HUMAN_OBSERVATION		gbif_NotAvailable_1862677567			GAILLARD			5000	France		2016-05-08T00:00:00.000+0000	gbif	Group			42.67323		2.45171	http://gbif.org/occurrence/1862677567		Native	Extant	silene italica	Resident
HUMAN_OBSERVATION		gbif_NotAvailable_1862647685			T. GAILLARD			5000	France		2016-05-18T00:00:00.000+0000	gbif	Group			42.85403		2.69445	http://gbif.org/occurrence/1862647685		Native	Extant	silene italica	Resident
HUMAN_OBSERVATION		gbif_NotAvailable_1862447701			ESCUDER Olivier			5000	France		2016-05-26T00:00:00.000+0000	gbif	Group			42.58263		2.33091	http://gbif.org/occurrence/1862447701		Native	Extant	silene italica	Resident
HUMAN_OBSERVATION		gbif_NotAvailable_1862462440			ESCUDER Olivier			5000	France		2016-05-26T00:00:00.000+0000	gbif	Group			42.49191		2.21048	http://gbif.org/occurrence/1862462440		Native	Extant	silene italica	Resident
HUMAN_OBSERVATION		gbif_NotAvailable_1862448061			ESCUDER Olivier			5000	France		2016-05-26T00:00:00.000+0000	gbif	Group			42.6742		2.69539	http://gbif.org/occurrence/1862448061		Native	Extant	silene italica	Resident
HUMAN_OBSERVATION		gbif_NotAvailable_1862657169			GAILLARD			5000	France		2016-05-08T00:00:00.000+0000	gbif	Group			42.67378		2.57355	http://gbif.org/occurrence/1862657169		Native	Extant	silene italica	Resident
PRESERVED_SPECIMEN	B 10 0729476	gbif_B_1839087509		Herbarium Berolinense	Willing,R. & Willing,E.			15000	Greece		2016-05-14T00:00:00.000+0000	gbif	Group	E.Willing	B	38.763889		20.62361	http://gbif.org/occurrence/1839087509		Native	Extant	silene italica	Resident
HUMAN_OBSERVATION		gbif_NotAvailable_1862457090			ESCUDER Olivier			5000	France		2016-05-20T00:00:00.000+0000	gbif	Group			42.5818		2.20926	http://gbif.org/occurrence/1862457090		Native	Extant	silene italica	Resident
HUMAN_OBSERVATION		gbif_NotAvailable_1862674562			T. GAILLARD			5000	France		2016-05-23T00:00:00.000+0000	gbif	Group			42.58263		2.33091	http://gbif.org/occurrence/1862674562		Native	Extant	silene italica	Resident
PRESERVED_SPECIMEN	B 10 0729480	gbif_B_1839087626		Herbarium Berolinense	Willing,R. & Willing,E.			15000	Greece		2016-05-19T00:00:00.000+0000	gbif	Group	E.Willing	B	39.372219		21.23222	http://gbif.org/occurrence/1839087626		Native	Extant	silene italica	Resident
HUMAN_OBSERVATION		gbif_NotAvailable_1862665696			GAILLARD			5000	France		2016-05-08T00:00:00.000+0000	gbif	Group			42.67323		2.45171	http://gbif.org/occurrence/1862665696		Native	Extant	silene italica	Resident
PRESERVED_SPECIMEN	B 10 0729486	gbif_B_1839087665		Herbarium Berolinense	Willing,R. & Willing,E.			15000	Greece		2016-05-25T00:00:00.000+0000	gbif	Group	E.Willing	B	39.754719		21.14333	http://gbif.org/occurrence/1839087665		Native	Extant	silene italica	Resident
HUMAN_OBSERVATION		gbif_NotAvailable_1862662983			GAILLARD			5000	France		2016-05-08T00:00:00.000+0000	gbif	Group			42.67378		2.57355	http://gbif.org/occurrence/1862662983		Native	Extant	silene italica	Resident
HUMAN_OBSERVATION		gbif_NotAvailable_1873695851			BALLAYDIER Alexandre			5000	France		2016-05-26T00:00:00.000+0000	gbif	Group			45.07947		5.35142	http://gbif.org/occurrence/1873695851		Native	Extant	silene italica	Resident
PRESERVED_SPECIMEN	B 10 0729473	gbif_B_1839087614		Herbarium Berolinense	Willing,R. & Willing,E.			15000	Greece		2016-05-10T00:00:00.000+0000	gbif	Group	E.Willing	B	38.825279		20.67444	http://gbif.org/occurrence/1839087614		Native	Extant	silene italica	Resident
PRESERVED_SPECIMEN	B 10 0729477	gbif_B_1839087608		Herbarium Berolinense	Willing,R. & Willing,E.			15000	Greece		2016-05-15T00:00:00.000+0000	gbif	Group	E.Willing	B	38.706669		20.588329	http://gbif.org/occurrence/1839087608		Native	Extant	silene italica	Resident
PRESERVED_SPECIMEN	B 10 0729471	gbif_B_1839087635		Herbarium Berolinense	Willing,R. & Willing,E.			15000	Greece		2016-05-01T00:00:00.000+0000	gbif	Group	E.Willing	B	39.35722		20.76222	http://gbif.org/occurrence/1839087635		Native	Extant	silene italica	Resident
HUMAN_OBSERVATION		gbif_NotAvailable_1873306623			BALLAYDIER Alexandre			5000	France		2016-05-30T00:00:00.000+0000	gbif	Group			44.99685		4.96711	http://gbif.org/occurrence/1873306623		Native	Extant	silene italica	Resident
PRESERVED_SPECIMEN	B 10 0729485	gbif_B_1839087478		Herbarium Berolinense	Willing,R. & Willing,E.			15000	Greece		2016-05-24T00:00:00.000+0000	gbif	Group	E.Willing	B	39.364441		21.563061	http://gbif.org/occurrence/1839087478		Native	Extant	silene italica	Resident
PRESERVED_SPECIMEN	B 10 0729478	gbif_B_1839087493		Herbarium Berolinense	Willing,R. & Willing,E.			15000	Greece		2016-05-16T00:00:00.000+0000	gbif	Group	E.Willing	B	38.68639		20.613331	http://gbif.org/occurrence/1839087493		Native	Extant	silene italica	Resident
HUMAN_OBSERVATION		gbif_NotAvailable_1862669201			T. GAILLARD			5000	France		2016-05-21T00:00:00.000+0000	gbif	Group			42.40479		3.18192	http://gbif.org/occurrence/1862669201		Native	Extant	silene italica	Resident
PRESERVED_SPECIMEN	B 10 0729484	gbif_B_1839087655		Herbarium Berolinense	Willing,R. & Willing,E.			15000	Greece		2016-05-24T00:00:00.000+0000	gbif	Group	E.Willing	B	39.35778		21.575279	http://gbif.org/occurrence/1839087655		Native	Extant	silene italica	Resident
HUMAN_OBSERVATION		gbif_NotAvailable_1862676617			GAILLARD Thomas			5000	France		2016-05-26T00:00:00.000+0000	gbif	Group			43.12425		3.0614	http://gbif.org/occurrence/1862676617		Native	Extant	silene italica	Resident
HUMAN_OBSERVATION		gbif_NotAvailable_1862658318			GAILLARD			5000	France		2016-06-23T00:00:00.000+0000	gbif	Group			44.1769		5.43919	http://gbif.org/occurrence/1862658318		Native	Extant	silene italica	Resident
HUMAN_OBSERVATION	2151678	gbif_http://www.tela-botanica.org_1305800444		cel	Francis Serre			15000	France		2016-06-09T00:00:00.000+0000	gbif	Group	Francis Serre	http://www.tela-botanica.org	43.86892		3.30408	http://gbif.org/occurrence/1305800444		Native	Extant	silene italica	Resident
HUMAN_OBSERVATION		gbif_NotAvailable_1862468079			ESCUDER Olivier			5000	France		2016-06-06T00:00:00.000+0000	gbif	Group			44.81208		5.21369	http://gbif.org/occurrence/1862468079		Native	Extant	silene italica	Resident
HUMAN_OBSERVATION		gbif_NotAvailable_1862650608			GAILLARD			5000	France		2016-06-22T00:00:00.000+0000	gbif	Group			44.18218		5.18915	http://gbif.org/occurrence/1862650608		Native	Extant	silene italica	Resident
HUMAN_OBSERVATION		gbif_NotAvailable_1862442788			ESCUDER Olivier & GUICHARD Alain			5000	France		2016-06-11T00:00:00.000+0000	gbif	Group			44.63453		5.08059	http://gbif.org/occurrence/1862442788		Native	Extant	silene italica	Resident
HUMAN_OBSERVATION		gbif_NotAvailable_1862446878			ESCUDER Olivier			5000	France		2016-06-10T00:00:00.000+0000	gbif	Group			44.81208		5.21369	http://gbif.org/occurrence/1862446878		Native	Extant	silene italica	Resident
HUMAN_OBSERVATION		gbif_NotAvailable_1862465226			ESCUDER Olivier & GUICHARD Alain			5000	France		2016-06-11T00:00:00.000+0000	gbif	Group			44.63453		5.08059	http://gbif.org/occurrence/1862465226		Native	Extant	silene italica	Resident
HUMAN_OBSERVATION		gbif_NotAvailable_1862651618			GAILLARD			5000	France		2016-06-23T00:00:00.000+0000	gbif	Group			44.17405		5.56419	http://gbif.org/occurrence/1862651618		Native	Extant	silene italica	Resident
HUMAN_OBSERVATION		gbif_NotAvailable_1862446533			ESCUDER Olivier			5000	France		2016-06-10T00:00:00.000+0000	gbif	Group			44.81208		5.21369	http://gbif.org/occurrence/1862446533		Native	Extant	silene italica	Resident
HUMAN_OBSERVATION		gbif_NotAvailable_1862464147			ESCUDER Olivier & GUICHARD Alain			5000	France		2016-06-11T00:00:00.000+0000	gbif	Group			44.63453		5.08059	http://gbif.org/occurrence/1862464147		Native	Extant	silene italica	Resident
HUMAN_OBSERVATION		gbif_NotAvailable_1862474957			ESCUDER Olivier & GUICHARD Alain			5000	France		2016-06-11T00:00:00.000+0000	gbif	Group			44.63453		5.08059	http://gbif.org/occurrence/1862474957		Native	Extant	silene italica	Resident
HUMAN_OBSERVATION		gbif_NotAvailable_1862441196			ESCUDER Olivier			5000	France		2016-06-05T00:00:00.000+0000	gbif	Group			44.81208		5.21369	http://gbif.org/occurrence/1862441196		Native	Extant	silene italica	Resident
HUMAN_OBSERVATION		gbif_NotAvailable_1862441011			ESCUDER Olivier			5000	France		2016-06-10T00:00:00.000+0000	gbif	Group			44.81208		5.21369	http://gbif.org/occurrence/1862441011		Native	Extant	silene italica	Resident
HUMAN_OBSERVATION	97701129	gbif_naturgucker_1339611025		naturgucker	-78194139			250	Italy		2016-07-02T00:00:00.000+0000	gbif	Group		naturgucker	40.94088		14.714985	http://gbif.org/occurrence/1339611025		Native	Extant	silene italica	Resident
HUMAN_OBSERVATION	145342	gbif_BIO-UNIPI_1701179824		WIKITOS				15000	Italy		2016-07-24T00:00:00.000+0000	gbif	Group		BIO-UNIPI	43.36501		11.63405	http://gbif.org/occurrence/1701179824		Native	Extant	silene italica	Resident
HUMAN_OBSERVATION	1304406371	gbif_naturgucker_1339654042		naturgucker	-78194139			250	Italy		2016-07-07T00:00:00.000+0000	gbif	Group		naturgucker	40.776577		15.123539	http://gbif.org/occurrence/1339654042		Native	Extant	silene italica	Resident
HUMAN_OBSERVATION	145432	gbif_BIO-UNIPI_1701179885		WIKITOS				15000	Italy		2016-07-24T00:00:00.000+0000	gbif	Group		BIO-UNIPI	43.34722		11.62645	http://gbif.org/occurrence/1701179885		Native	Extant	silene italica	Resident
HUMAN_OBSERVATION	145633	gbif_BIO-UNIPI_1701179874		WIKITOS				15000	Italy		2016-07-24T00:00:00.000+0000	gbif	Group		BIO-UNIPI	43.34516		11.66023	http://gbif.org/occurrence/1701179874		Native	Extant	silene italica	Resident
HUMAN_OBSERVATION		gbif_NotAvailable_1862679761			GAILLARD			5000	France		2016-09-11T00:00:00.000+0000	gbif	Group			44.86554		6.60938	http://gbif.org/occurrence/1862679761		Native	Extant	silene italica	Resident
HUMAN_OBSERVATION		gbif_NotAvailable_1862661341			GAILLARD			5000	France		2016-09-12T00:00:00.000+0000	gbif	Group			44.86958		6.4829	http://gbif.org/occurrence/1862661341		Native	Extant	silene italica	Resident
HUMAN_OBSERVATION		gbif_NotAvailable_1862646104			GAILLARD			5000	France		2016-09-11T00:00:00.000+0000	gbif	Group			45.04543		6.62098	http://gbif.org/occurrence/1862646104		Native	Extant	silene italica	Resident
HUMAN_OBSERVATION	2361588	gbif_http://www.tela-botanica.org_1423592510		cel	Manuel CARTEREAU			15000	France		2016-11-01T00:00:00.000+0000	gbif	Group	Manuel CARTEREAU	http://www.tela-botanica.org	43.35891		5.44884	http://gbif.org/occurrence/1423592510		Native	Extant	silene italica	Resident
HUMAN_OBSERVATION	2371485	gbif_http://www.tela-botanica.org_1423592503		cel	Acym MICHEL			15000	France		2016-12-01T00:00:00.000+0000	gbif	Group	Acym MICHEL	http://www.tela-botanica.org	43.70719		4.9471	http://gbif.org/occurrence/1423592503		Native	Extant	silene italica	Resident
UNKNOWN	221242	gbif_BIO-UNIPI_1701941575		WIKITOS				15000	Italy		2016-01-01T00:00:00.000+0000	gbif	Group		BIO-UNIPI	43.96659		11.157338	http://gbif.org/occurrence/1701941575		Native	Extant	silene italica	Resident
UNKNOWN	221249	gbif_BIO-UNIPI_1701941643		WIKITOS				15000	Italy		2016-01-01T00:00:00.000+0000	gbif	Group		BIO-UNIPI	43.87897		11.23397	http://gbif.org/occurrence/1701941643		Native	Extant	silene italica	Resident
UNKNOWN	213687	gbif_BIO-UNIPI_1701183468		WIKITOS				15000	Italy		2016-01-01T00:00:00.000+0000	gbif	Group		BIO-UNIPI	43.008696		11.811569	http://gbif.org/occurrence/1701183468		Native	Extant	silene italica	Resident
UNKNOWN	221246	gbif_BIO-UNIPI_1701941613		WIKITOS				15000	Italy		2016-01-01T00:00:00.000+0000	gbif	Group		BIO-UNIPI	43.969887		11.189327	http://gbif.org/occurrence/1701941613		Native	Extant	silene italica	Resident
UNKNOWN	221244	gbif_BIO-UNIPI_1701941580		WIKITOS				15000	Italy		2016-01-01T00:00:00.000+0000	gbif	Group		BIO-UNIPI	44.001953		11.164831	http://gbif.org/occurrence/1701941580		Native	Extant	silene italica	Resident
UNKNOWN	177166	gbif_BIO-UNIPI_1701181580		WIKITOS				15000	Italy		2016-01-01T00:00:00.000+0000	gbif	Group		BIO-UNIPI	43.132698		11.262994	http://gbif.org/occurrence/1701181580		Native	Extant	silene italica	Resident
UNKNOWN	221243	gbif_BIO-UNIPI_1701941658		WIKITOS				15000	Italy		2016-01-01T00:00:00.000+0000	gbif	Group		BIO-UNIPI	43.924799		11.149001	http://gbif.org/occurrence/1701941658		Native	Extant	silene italica	Resident
UNKNOWN	221248	gbif_BIO-UNIPI_1701941674		WIKITOS				15000	Italy		2016-01-01T00:00:00.000+0000	gbif	Group		BIO-UNIPI	43.88151		11.26268	http://gbif.org/occurrence/1701941674		Native	Extant	silene italica	Resident
UNKNOWN	221247	gbif_BIO-UNIPI_1701941664		WIKITOS				15000	Italy		2016-01-01T00:00:00.000+0000	gbif	Group		BIO-UNIPI	43.894235		11.168726	http://gbif.org/occurrence/1701941664		Native	Extant	silene italica	Resident
HUMAN_OBSERVATION		gbif_NotAvailable_1876216999			GARRAUD Luc			5000	France		2015-03-26T00:00:00.000+0000	gbif	Group			44.1769		5.43919	http://gbif.org/occurrence/1876216999		Native	Extant	silene italica	Resident
HUMAN_OBSERVATION		gbif_NotAvailable_1875817907			GARRAUD Luc			5000	France		2015-03-26T00:00:00.000+0000	gbif	Group			44.1769		5.43919	http://gbif.org/occurrence/1875817907		Native	Extant	silene italica	Resident
HUMAN_OBSERVATION		gbif_NotAvailable_1874390063			GARRAUD Luc			5000	France		2015-04-17T00:00:00.000+0000	gbif	Group			44.6239		5.58466	http://gbif.org/occurrence/1874390063		Native	Extant	silene italica	Resident
HUMAN_OBSERVATION		gbif_NotAvailable_1863898080			Rault Pierre Alexis & Savio Laura			5000	France		2015-04-19T00:00:00.000+0000	gbif	Group			43.42694		6.51913	http://gbif.org/occurrence/1863898080		Native	Extant	silene italica	Resident
PRESERVED_SPECIMEN	B 10 0697432	gbif_B_1839086352		Herbarium Berolinense	Willing,R. & Willing,E.			15000	Greece		2015-04-30T00:00:00.000+0000	gbif	Group	E.Willing	B	41.146389		25.51778	http://gbif.org/occurrence/1839086352		Native	Extant	silene italica	Resident
PRESERVED_SPECIMEN	B 10 0697423	gbif_B_1839086345		Herbarium Berolinense	Willing,R. & Willing,E.			15000	Greece		2015-04-22T00:00:00.000+0000	gbif	Group	E.Willing	B	40.51556		23.140829	http://gbif.org/occurrence/1839086345		Native	Extant	silene italica	Resident
PRESERVED_SPECIMEN	B 10 0697430	gbif_B_1839086373		Herbarium Berolinense	Willing,R. & Willing,E.			15000	Greece		2015-04-27T00:00:00.000+0000	gbif	Group	E.Willing	B	40.436668		23.67528	http://gbif.org/occurrence/1839086373		Native	Extant	silene italica	Resident
PRESERVED_SPECIMEN	B 10 0697428	gbif_B_1839086323		Herbarium Berolinense	Willing,R. & Willing,E.			15000	Greece		2015-04-25T00:00:00.000+0000	gbif	Group	E.Willing	B	40.4925		23.390829	http://gbif.org/occurrence/1839086323		Native	Extant	silene italica	Resident
PRESERVED_SPECIMEN	B 10 0697429	gbif_B_1839086233		Herbarium Berolinense	Willing,R. & Willing,E.			15000	Greece		2015-04-27T00:00:00.000+0000	gbif	Group	E.Willing	B	40.44722		23.66778	http://gbif.org/occurrence/1839086233		Native	Extant	silene italica	Resident
PRESERVED_SPECIMEN	B 10 0697426	gbif_B_1839086317		Herbarium Berolinense	Willing,R. & Willing,E.			15000	Greece		2015-04-24T00:00:00.000+0000	gbif	Group	E.Willing	B	40.46833		23.25889	http://gbif.org/occurrence/1839086317		Native	Extant	silene italica	Resident
PRESERVED_SPECIMEN	B 10 0697427	gbif_B_1839086172		Herbarium Berolinense	Willing,R. & Willing,E.			15000	Greece		2015-04-25T00:00:00.000+0000	gbif	Group	E.Willing	B	40.451939		23.33333	http://gbif.org/occurrence/1839086172		Native	Extant	silene italica	Resident
PRESERVED_SPECIMEN	B 10 0697433	gbif_B_1839086325		Herbarium Berolinense	Willing,R. & Willing,E.			15000	Greece		2015-04-30T00:00:00.000+0000	gbif	Group	E.Willing	B	41.169441		25.57333	http://gbif.org/occurrence/1839086325		Native	Extant	silene italica	Resident
PRESERVED_SPECIMEN	B 10 0697434	gbif_B_1839086377		Herbarium Berolinense	Willing,R. & Willing,E.			15000	Greece		2015-04-30T00:00:00.000+0000	gbif	Group	E.Willing	B	41.169441		25.57333	http://gbif.org/occurrence/1839086377		Native	Extant	silene italica	Resident
PRESERVED_SPECIMEN	B 10 0697424	gbif_B_1839086379		Herbarium Berolinense	Willing,R. & Willing,E.			15000	Greece		2015-04-23T00:00:00.000+0000	gbif	Group	E.Willing	B	40.45694		22.99028	http://gbif.org/occurrence/1839086379		Native	Extant	silene italica	Resident
PRESERVED_SPECIMEN	B 10 0697431	gbif_B_1839086247		Herbarium Berolinense	Willing,R. & Willing,E.			15000	Greece		2015-04-28T00:00:00.000+0000	gbif	Group	E.Willing	B	40.536671		23.690001	http://gbif.org/occurrence/1839086247		Native	Extant	silene italica	Resident
PRESERVED_SPECIMEN	B 10 0697422	gbif_B_1839086333		Herbarium Berolinense	Willing,R. & Willing,E.			15000	Greece		2015-04-21T00:00:00.000+0000	gbif	Group	E.Willing	B	40.62167		23.18861	http://gbif.org/occurrence/1839086333		Native	Extant	silene italica	Resident
PRESERVED_SPECIMEN	B 10 0697421	gbif_B_1839086359		Herbarium Berolinense	Willing,R. & Willing,E.			15000	Greece		2015-04-21T00:00:00.000+0000	gbif	Group	E.Willing	B	40.638062		23.106939	http://gbif.org/occurrence/1839086359		Native	Extant	silene italica	Resident
HUMAN_OBSERVATION	2059869	gbif_http://www.tela-botanica.org_1305800420		cel	Guillaume PAPUGA			15000	France		2015-04-15T00:00:00.000+0000	gbif	Group	Guillaume PAPUGA	http://www.tela-botanica.org	43.64062		3.80995	http://gbif.org/occurrence/1305800420		Native	Extant	silene italica	Resident
PRESERVED_SPECIMEN	B 10 0697425	gbif_B_1839086271		Herbarium Berolinense	Willing,R. & Willing,E.			15000	Greece		2015-04-24T00:00:00.000+0000	gbif	Group	E.Willing	B	40.488609		23.200279	http://gbif.org/occurrence/1839086271		Native	Extant	silene italica	Resident
HUMAN_OBSERVATION		gbif_NotAvailable_1872041390			GUIMIER Hubert			5000	France		2015-04-06T00:00:00.000+0000	gbif	Group			43.54444		5.53608	http://gbif.org/occurrence/1872041390		Native	Extant	silene italica	Resident
HUMAN_OBSERVATION		gbif_NotAvailable_1876643425			LEGLAND Thomas, PACHE Gilles, SANZ Thomas			5000	France		2015-05-06T00:00:00.000+0000	gbif	Group			44.99685		4.96711	http://gbif.org/occurrence/1876643425		Native	Extant	silene italica	Resident
PRESERVED_SPECIMEN	G-G-360207/1	gbif_G_1144770097		Geneva Herbarium – General Collection (G)	Jeanmonod, D. & P.-E. Du Pasquier			100	Bulgaria		2015-05-30T00:00:00.000+0000	gbif	Group		G	41.98472		26.16194	http://gbif.org/occurrence/1144770097		Native	Extant	silene italica	Resident
PRESERVED_SPECIMEN	G-G-360197/1	gbif_G_1144770062		Geneva Herbarium – General Collection (G)	Jeanmonod, D. & P.-E. Du Pasquier			100	Bulgaria		2015-05-29T00:00:00.000+0000	gbif	Group		G	41.50361		24.83528	http://gbif.org/occurrence/1144770062		Native	Extant	silene italica	Resident
HUMAN_OBSERVATION		gbif_NotAvailable_1874483105			LEGLAND Thomas, PACHE Gilles, SANZ Thomas			5000	France		2015-05-07T00:00:00.000+0000	gbif	Group			45.17905		4.84618	http://gbif.org/occurrence/1874483105		Native	Extant	silene italica	Resident
PRESERVED_SPECIMEN	G-G-360195/1	gbif_G_1144770094		Geneva Herbarium – General Collection (G)	Jeanmonod, D. & P.-E. Du Pasquier			100	Bulgaria		2015-05-28T00:00:00.000+0000	gbif	Group		G	42.07917		24.06444	http://gbif.org/occurrence/1144770094		Native	Extant	silene italica	Resident
PRESERVED_SPECIMEN	B 10 0697449	gbif_B_1839086406		Herbarium Berolinense	Willing,R. & Willing,E.			15000	Greece		2015-05-13T00:00:00.000+0000	gbif	Group	E.Willing	B	41.21611		24.787781	http://gbif.org/occurrence/1839086406		Native	Extant	silene italica	Resident
PRESERVED_SPECIMEN	B 10 0697445	gbif_B_1839086409		Herbarium Berolinense	Willing,R. & Willing,E.			15000	Greece		2015-05-10T00:00:00.000+0000	gbif	Group	E.Willing	B	41.128891		24.753059	http://gbif.org/occurrence/1839086409		Native	Extant	silene italica	Resident
PRESERVED_SPECIMEN	B 10 0697438	gbif_B_1839086418		Herbarium Berolinense	Willing,R. & Willing,E.			15000	Greece		2015-05-05T00:00:00.000+0000	gbif	Group	E.Willing	B	41.18639		25.566669	http://gbif.org/occurrence/1839086418		Native	Extant	silene italica	Resident
PRESERVED_SPECIMEN	B 10 0697447	gbif_B_1839086411		Herbarium Berolinense	Willing,R. & Willing,E.			15000	Greece		2015-05-13T00:00:00.000+0000	gbif	Group	E.Willing	B	41.164169		24.879169	http://gbif.org/occurrence/1839086411		Native	Extant	silene italica	Resident
HUMAN_OBSERVATION		gbif_NotAvailable_1872880894			BALLAYDIER Alexandre			5000	France		2015-05-23T00:00:00.000+0000	gbif	Group			44.81208		5.21369	http://gbif.org/occurrence/1872880894		Native	Extant	silene italica	Resident
HUMAN_OBSERVATION		gbif_NotAvailable_1873865670			BALLAYDIER Alexandre			5000	France		2015-05-23T00:00:00.000+0000	gbif	Group			44.81208		5.21369	http://gbif.org/occurrence/1873865670		Native	Extant	silene italica	Resident
HUMAN_OBSERVATION	2080007	gbif_http://www.tela-botanica.org_1305800462		cel	Alain POIREL			15000	France		2015-05-28T00:00:00.000+0000	gbif	Group	Alain POIREL	http://www.tela-botanica.org	44.63016		5.69564	http://gbif.org/occurrence/1305800462		Native	Extant	silene italica	Resident
PRESERVED_SPECIMEN	G-G-360212/1	gbif_G_1144770083		Geneva Herbarium – General Collection (G)	Jeanmonod, D. & P.-E. Du Pasquier			100	Bulgaria		2015-05-30T00:00:00.000+0000	gbif	Group		G	42.785		27.59722	http://gbif.org/occurrence/1144770083		Native	Extant	silene italica	Resident
PRESERVED_SPECIMEN	B 10 0697464	gbif_B_1839086445		Herbarium Berolinense	Willing,R. & Willing,E.			15000	Greece		2015-05-23T00:00:00.000+0000	gbif	Group	E.Willing	B	41.366669		24.46583	http://gbif.org/occurrence/1839086445		Native	Extant	silene italica	Resident
HUMAN_OBSERVATION		gbif_NotAvailable_1874236745			PACHE Gilles			5000	France		2015-05-06T00:00:00.000+0000	gbif	Group			44.99685		4.96711	http://gbif.org/occurrence/1874236745		Native	Extant	silene italica	Resident
PRESERVED_SPECIMEN	G-G-360211/1	gbif_G_1144770071		Geneva Herbarium – General Collection (G)	Jeanmonod, D. & P.-E. Du Pasquier			100	Bulgaria		2015-05-30T00:00:00.000+0000	gbif	Group		G	42.14583		27.88278	http://gbif.org/occurrence/1144770071		Native	Extant	silene italica	Resident
PRESERVED_SPECIMEN	G-G-360165/1	gbif_G_1144770063		Geneva Herbarium – General Collection (G)	Jeanmonod, D. & P.-E. Du Pasquier			100	Bulgaria		2015-05-28T00:00:00.000+0000	gbif	Group		G	41.83833		23.61194	http://gbif.org/occurrence/1144770063		Native	Extant	silene italica	Resident
PRESERVED_SPECIMEN	B 10 0697450	gbif_B_1839086420		Herbarium Berolinense	Willing,R. & Willing,E.			15000	Greece		2015-05-15T00:00:00.000+0000	gbif	Group	E.Willing	B	41.206669		24.86278	http://gbif.org/occurrence/1839086420		Native	Extant	silene italica	Resident
HUMAN_OBSERVATION		gbif_NotAvailable_1874560263			LEGLAND Thomas, PACHE Gilles, SANZ Thomas			5000	France		2015-05-06T00:00:00.000+0000	gbif	Group			44.99685		4.96711	http://gbif.org/occurrence/1874560263		Native	Extant	silene italica	Resident
PRESERVED_SPECIMEN	B 10 0697443	gbif_B_1839086414		Herbarium Berolinense	Willing,R. & Willing,E.			15000	Greece		2015-05-09T00:00:00.000+0000	gbif	Group	E.Willing	B	41.092781		24.76	http://gbif.org/occurrence/1839086414		Native	Extant	silene italica	Resident
HUMAN_OBSERVATION		gbif_NotAvailable_1874154612			PACHE Gilles			5000	France		2015-05-06T00:00:00.000+0000	gbif	Group			44.99685		4.96711	http://gbif.org/occurrence/1874154612		Native	Extant	silene italica	Resident
PRESERVED_SPECIMEN	B 10 0697436	gbif_B_1839086279		Herbarium Berolinense	Willing,R. & Willing,E.			15000	Greece		2015-05-02T00:00:00.000+0000	gbif	Group	E.Willing	B	40.9375		25.570829	http://gbif.org/occurrence/1839086279		Native	Extant	silene italica	Resident
HUMAN_OBSERVATION		gbif_NotAvailable_1874384563			GARRAUD Luc, MISSET Claude			5000	France		2015-05-20T00:00:00.000+0000	gbif	Group			44.44953		5.32522	http://gbif.org/occurrence/1874384563		Native	Extant	silene italica	Resident
PRESERVED_SPECIMEN	B 10 0697453	gbif_B_1839086412		Herbarium Berolinense	Willing,R. & Willing,E.			15000	Greece		2015-05-16T00:00:00.000+0000	gbif	Group	E.Willing	B	41.28056		24.91972	http://gbif.org/occurrence/1839086412		Native	Extant	silene italica	Resident
HUMAN_OBSERVATION		gbif_NotAvailable_1876271757			LEGLAND Thomas			5000	France		2015-05-06T00:00:00.000+0000	gbif	Group			44.99685		4.96711	http://gbif.org/occurrence/1876271757		Native	Extant	silene italica	Resident
PRESERVED_SPECIMEN	B 10 0697457	gbif_B_1839086410		Herbarium Berolinense	Willing,R. & Willing,E.			15000	Greece		2015-05-20T00:00:00.000+0000	gbif	Group	E.Willing	B	41.051941		24.60722	http://gbif.org/occurrence/1839086410		Native	Extant	silene italica	Resident
PRESERVED_SPECIMEN	B 10 0697440	gbif_B_1839086402		Herbarium Berolinense	Willing,R. & Willing,E.			15000	Greece		2015-05-05T00:00:00.000+0000	gbif	Group	E.Willing	B	41.23111		25.619169	http://gbif.org/occurrence/1839086402		Native	Extant	silene italica	Resident
PRESERVED_SPECIMEN	B 10 0697466	gbif_B_1839086424		Herbarium Berolinense	Willing,R. & Willing,E.			15000	Greece		2015-05-25T00:00:00.000+0000	gbif	Group	E.Willing	B	41.24889		24.44833	http://gbif.org/occurrence/1839086424		Native	Extant	silene italica	Resident
PRESERVED_SPECIMEN	G-G-360166/1	gbif_G_1144770070		Geneva Herbarium – General Collection (G)	Jeanmonod, D. & P.-E. Du Pasquier			100	Bulgaria		2015-05-28T00:00:00.000+0000	gbif	Group		G	42.05639		23.81722	http://gbif.org/occurrence/1144770070		Native	Extant	silene italica	Resident
PRESERVED_SPECIMEN	B 10 0697458	gbif_B_1839086416		Herbarium Berolinense	Willing,R. & Willing,E.			15000	Greece		2015-05-20T00:00:00.000+0000	gbif	Group	E.Willing	B	41.078892		24.556669	http://gbif.org/occurrence/1839086416		Native	Extant	silene italica	Resident
HUMAN_OBSERVATION		gbif_NotAvailable_1875817095			LEGLAND Thomas, PACHE Gilles, SANZ Thomas			5000	France		2015-05-06T00:00:00.000+0000	gbif	Group			44.99685		4.96711	http://gbif.org/occurrence/1875817095		Native	Extant	silene italica	Resident
HUMAN_OBSERVATION		gbif_NotAvailable_1874260494			BILLARD Gilbert, KRISTO Ornella			5000	France		2015-05-20T00:00:00.000+0000	gbif	Group			45.17687		4.97346	http://gbif.org/occurrence/1874260494		Native	Extant	silene italica	Resident
PRESERVED_SPECIMEN	B 10 0697465	gbif_B_1839086455		Herbarium Berolinense	Willing,R. & Willing,E.			15000	Greece		2015-05-23T00:00:00.000+0000	gbif	Group	E.Willing	B	41.415829		24.46611	http://gbif.org/occurrence/1839086455		Native	Extant	silene italica	Resident
HUMAN_OBSERVATION		gbif_NotAvailable_1875854329			BILLARD Gilbert, KRISTO Ornella			5000	France		2015-05-20T00:00:00.000+0000	gbif	Group			45.17687		4.97346	http://gbif.org/occurrence/1875854329		Native	Extant	silene italica	Resident
HUMAN_OBSERVATION		gbif_NotAvailable_1875054737			GARRAUD Luc, MISSET Claude			5000	France		2015-05-13T00:00:00.000+0000	gbif	Group			44.63209		5.20663	http://gbif.org/occurrence/1875054737		Native	Extant	silene italica	Resident
HUMAN_OBSERVATION		gbif_NotAvailable_1876123606			LEGLAND Thomas, PACHE Gilles, SANZ Thomas			5000	France		2015-05-06T00:00:00.000+0000	gbif	Group			44.99685		4.96711	http://gbif.org/occurrence/1876123606		Native	Extant	silene italica	Resident
HUMAN_OBSERVATION		gbif_NotAvailable_1875254233			GARRAUD Luc, MISSET Claude			5000	France		2015-05-13T00:00:00.000+0000	gbif	Group			44.63453		5.08059	http://gbif.org/occurrence/1875254233		Native	Extant	silene italica	Resident
PRESERVED_SPECIMEN	B 10 0697459	gbif_B_1839086426		Herbarium Berolinense	Willing,R. & Willing,E.			15000	Greece		2015-05-21T00:00:00.000+0000	gbif	Group	E.Willing	B	41.212502		24.776939	http://gbif.org/occurrence/1839086426		Native	Extant	silene italica	Resident
HUMAN_OBSERVATION	1668191	gbif_http://www.tela-botanica.org_1305800465		cel	Paul Fabre			15000	France		2015-05-05T00:00:00.000+0000	gbif	Group	Paul Fabre	http://www.tela-botanica.org	43.64453		3.73443	http://gbif.org/occurrence/1305800465		Native	Extant	silene italica	Resident
HUMAN_OBSERVATION		gbif_NotAvailable_1862307932			Pascal Revault			5000	France		2015-05-13T00:00:00.000+0000	gbif	Group			43.72713		5.42003	http://gbif.org/occurrence/1862307932		Native	Extant	silene italica	Resident
PRESERVED_SPECIMEN	B 10 0694028	gbif_B_1839086014		Herbarium Berolinense	Willing,R. & Willing,E.			15000	Greece		2015-05-13T00:00:00.000+0000	gbif	Group	E.Willing	B	41.14444		24.881109	http://gbif.org/occurrence/1839086014		Native	Extant	silene italica	Resident
HUMAN_OBSERVATION		gbif_NotAvailable_1875973071			LEGLAND Thomas, PACHE Gilles, SANZ Thomas			5000	France		2015-05-06T00:00:00.000+0000	gbif	Group			44.99685		4.96711	http://gbif.org/occurrence/1875973071		Native	Extant	silene italica	Resident
HUMAN_OBSERVATION		gbif_NotAvailable_1874528661			GARRAUD Luc, MISSET Claude			5000	France		2015-05-20T00:00:00.000+0000	gbif	Group			44.44953		5.32522	http://gbif.org/occurrence/1874528661		Native	Extant	silene italica	Resident
HUMAN_OBSERVATION	2073975	gbif_http://www.tela-botanica.org_1305800429		cel	Michel Monteil			15000	France		2015-05-25T00:00:00.000+0000	gbif	Group	Michel Monteil	http://www.tela-botanica.org	43.89082		6.21173	http://gbif.org/occurrence/1305800429		Native	Extant	silene italica	Resident
PRESERVED_SPECIMEN	B 10 0697441	gbif_B_1839086405		Herbarium Berolinense	Willing,R. & Willing,E.			15000	Greece		2015-05-06T00:00:00.000+0000	gbif	Group	E.Willing	B	41.098061		25.763611	http://gbif.org/occurrence/1839086405		Native	Extant	silene italica	Resident
HUMAN_OBSERVATION		gbif_NotAvailable_1876266452			LEGLAND Thomas, PACHE Gilles, SANZ Thomas			5000	France		2015-05-06T00:00:00.000+0000	gbif	Group			44.99685		4.96711	http://gbif.org/occurrence/1876266452		Native	Extant	silene italica	Resident
PRESERVED_SPECIMEN	G-G-360198/1	gbif_G_1144770054		Geneva Herbarium – General Collection (G)	Jeanmonod, D. & P.-E. Du Pasquier			100	Bulgaria		2015-05-29T00:00:00.000+0000	gbif	Group		G	41.50361		24.83528	http://gbif.org/occurrence/1144770054		Native	Extant	silene italica	Resident
PRESERVED_SPECIMEN	G-G-360201/1	gbif_G_1144770057		Geneva Herbarium – General Collection (G)	Jeanmonod, D. & P.-E. Du Pasquier			100	Bulgaria		2015-05-29T00:00:00.000+0000	gbif	Group		G	41.53667		26.08806	http://gbif.org/occurrence/1144770057		Native	Extant	silene italica	Resident
HUMAN_OBSERVATION		gbif_NotAvailable_1875761788			LEGLAND Thomas, PACHE Gilles, SANZ Thomas			5000	France		2015-05-06T00:00:00.000+0000	gbif	Group			44.99685		4.96711	http://gbif.org/occurrence/1875761788		Native	Extant	silene italica	Resident
PRESERVED_SPECIMEN	B 10 0697437	gbif_B_1839086339		Herbarium Berolinense	Willing,R. & Willing,E.			15000	Greece		2015-05-03T00:00:00.000+0000	gbif	Group	E.Willing	B	41.153061		25.423059	http://gbif.org/occurrence/1839086339		Native	Extant	silene italica	Resident
HUMAN_OBSERVATION		gbif_NotAvailable_1874131612			LEGLAND Thomas			5000	France		2015-05-06T00:00:00.000+0000	gbif	Group			44.99685		4.96711	http://gbif.org/occurrence/1874131612		Native	Extant	silene italica	Resident
HUMAN_OBSERVATION		gbif_NotAvailable_1874229226			GARRAUD Luc, MISSET Claude			5000	France		2015-05-13T00:00:00.000+0000	gbif	Group			44.54454		5.07728	http://gbif.org/occurrence/1874229226		Native	Extant	silene italica	Resident
HUMAN_OBSERVATION		gbif_NotAvailable_1875157028			LEGLAND Thomas, PACHE Gilles, SANZ Thomas			5000	France		2015-05-06T00:00:00.000+0000	gbif	Group			44.99685		4.96711	http://gbif.org/occurrence/1875157028		Native	Extant	silene italica	Resident
PRESERVED_SPECIMEN	B 10 0697461	gbif_B_1839086407		Herbarium Berolinense	Willing,R. & Willing,E.			15000	Greece		2015-05-22T00:00:00.000+0000	gbif	Group	E.Willing	B	41.271671		24.503059	http://gbif.org/occurrence/1839086407		Native	Extant	silene italica	Resident
PRESERVED_SPECIMEN	B 10 0697442	gbif_B_1839086403	true	Herbarium Berolinense	Willing,R. & Willing,E.			15000	Greece		2015-05-07T00:00:00.000+0000	gbif	Group	E.Willing	B	41.348360769626424		24.126891866326332	http://gbif.org/occurrence/1839086403		Native	Extant	silene italica	Resident
PRESERVED_SPECIMEN	B 10 0697448	gbif_B_1839086422		Herbarium Berolinense	Willing,R. & Willing,E.			15000	Greece		2015-05-13T00:00:00.000+0000	gbif	Group	E.Willing	B	41.20306		24.83444	http://gbif.org/occurrence/1839086422		Native	Extant	silene italica	Resident
HUMAN_OBSERVATION		gbif_NotAvailable_1876487835			PACHE Gilles			5000	France		2015-05-06T00:00:00.000+0000	gbif	Group			44.99685		4.96711	http://gbif.org/occurrence/1876487835		Native	Extant	silene italica	Resident
HUMAN_OBSERVATION		gbif_NotAvailable_1875952855			PACHE Gilles			5000	France		2015-05-06T00:00:00.000+0000	gbif	Group			44.99685		4.96711	http://gbif.org/occurrence/1875952855		Native	Extant	silene italica	Resident
HUMAN_OBSERVATION		gbif_NotAvailable_1876012648			GARRAUD Luc			5000	France		2015-05-19T00:00:00.000+0000	gbif	Group			44.44953		5.32522	http://gbif.org/occurrence/1876012648		Native	Extant	silene italica	Resident
PRESERVED_SPECIMEN	G-G-360213/1	gbif_G_1144770045		Geneva Herbarium – General Collection (G)	Jeanmonod, D. & P.-E. Du Pasquier			100	Bulgaria		2015-05-31T00:00:00.000+0000	gbif	Group		G	43.31583		27.63556	http://gbif.org/occurrence/1144770045		Native	Extant	silene italica	Resident
HUMAN_OBSERVATION		gbif_NotAvailable_1862453546			EPICOCO Cyril & ESCUDER Olivier			5000	France		2015-05-28T00:00:00.000+0000	gbif	Group			42.85431		2.81667	http://gbif.org/occurrence/1862453546		Native	Extant	silene italica	Resident
HUMAN_OBSERVATION		gbif_NotAvailable_1876601244			LEGLAND Thomas			5000	France		2015-05-06T00:00:00.000+0000	gbif	Group			44.99685		4.96711	http://gbif.org/occurrence/1876601244		Native	Extant	silene italica	Resident
PRESERVED_SPECIMEN	B 10 0697452	gbif_B_1839086413		Herbarium Berolinense	Willing,R. & Willing,E.			15000	Greece		2015-05-16T00:00:00.000+0000	gbif	Group	E.Willing	B	41.252499		24.924721	http://gbif.org/occurrence/1839086413		Native	Extant	silene italica	Resident
PRESERVED_SPECIMEN	B 10 0697435	gbif_B_1839086232		Herbarium Berolinense	Willing,R. & Willing,E.			15000	Greece		2015-05-02T00:00:00.000+0000	gbif	Group	E.Willing	B	40.98333		25.54306	http://gbif.org/occurrence/1839086232		Native	Extant	silene italica	Resident
HUMAN_OBSERVATION		gbif_NotAvailable_1874637232			BILLARD Gilbert, KRISTO Ornella			5000	France		2015-05-20T00:00:00.000+0000	gbif	Group			45.17687		4.97346	http://gbif.org/occurrence/1874637232		Native	Extant	silene italica	Resident
HUMAN_OBSERVATION		gbif_NotAvailable_1876343904			LEGLAND Thomas, PACHE Gilles, SANZ Thomas			5000	France		2015-05-06T00:00:00.000+0000	gbif	Group			44.99685		4.96711	http://gbif.org/occurrence/1876343904		Native	Extant	silene italica	Resident
PRESERVED_SPECIMEN	B 10 0697444	gbif_B_1839086404		Herbarium Berolinense	Willing,R. & Willing,E.			15000	Greece		2015-05-09T00:00:00.000+0000	gbif	Group	E.Willing	B	41.112782		24.783609	http://gbif.org/occurrence/1839086404		Native	Extant	silene italica	Resident
PRESERVED_SPECIMEN	B 10 0697468	gbif_B_1839086438		Herbarium Berolinense	Willing,R. & Willing,E.			15000	Greece		2015-05-27T00:00:00.000+0000	gbif	Group	E.Willing	B	41.365559		24.029169	http://gbif.org/occurrence/1839086438		Native	Extant	silene italica	Resident
HUMAN_OBSERVATION		gbif_NotAvailable_1874084202			PACHE Gilles			5000	France		2015-05-07T00:00:00.000+0000	gbif	Group			45.17905		4.84618	http://gbif.org/occurrence/1874084202		Native	Extant	silene italica	Resident
PRESERVED_SPECIMEN	G-G-360209/1	gbif_G_1144770064		Geneva Herbarium – General Collection (G)	Jeanmonod, D. & P.-E. Du Pasquier			100	Bulgaria		2015-05-30T00:00:00.000+0000	gbif	Group		G	42.23583		27.12639	http://gbif.org/occurrence/1144770064		Native	Extant	silene italica	Resident
PRESERVED_SPECIMEN	B 10 0697462	gbif_B_1839086429		Herbarium Berolinense	Willing,R. & Willing,E.			15000	Greece		2015-05-22T00:00:00.000+0000	gbif	Group	E.Willing	B	41.368061		24.54917	http://gbif.org/occurrence/1839086429		Native	Extant	silene italica	Resident
HUMAN_OBSERVATION		gbif_NotAvailable_1875251348			GARRAUD Luc			5000	France		2015-05-19T00:00:00.000+0000	gbif	Group			44.62677		5.45866	http://gbif.org/occurrence/1875251348		Native	Extant	silene italica	Resident
HUMAN_OBSERVATION	1666107	gbif_http://www.tela-botanica.org_1305800404		cel	Thierry RAVAYROL			15000	France		2015-05-04T00:00:00.000+0000	gbif	Group	Thierry RAVAYROL	http://www.tela-botanica.org	44.69588		1.59048	http://gbif.org/occurrence/1305800404		Native	Extant	silene italica	Resident
PRESERVED_SPECIMEN	B 10 0697460	gbif_B_1839086443		Herbarium Berolinense	Willing,R. & Willing,E.			15000	Greece		2015-05-21T00:00:00.000+0000	gbif	Group	E.Willing	B	41.272221		24.659719	http://gbif.org/occurrence/1839086443		Native	Extant	silene italica	Resident
HUMAN_OBSERVATION	1619111	gbif_iNaturalist_1265532924		Observations	Michael			619	Kosovo		2015-05-27T00:00:00.000+0000	gbif	Group		iNaturalist	42.674319	germia	21.202154	http://gbif.org/occurrence/1265532924		Native	Extant	silene italica	Resident
HUMAN_OBSERVATION		gbif_NotAvailable_1875452749			GARRAUD Luc, MISSET Claude			5000	France		2015-05-13T00:00:00.000+0000	gbif	Group			44.54454		5.07728	http://gbif.org/occurrence/1875452749		Native	Extant	silene italica	Resident
HUMAN_OBSERVATION		gbif_NotAvailable_1875710109			GARRAUD Luc, MISSET Claude			5000	France		2015-05-13T00:00:00.000+0000	gbif	Group			44.63453		5.08059	http://gbif.org/occurrence/1875710109		Native	Extant	silene italica	Resident
HUMAN_OBSERVATION		gbif_NotAvailable_1876409282			GARRAUD Luc, MISSET Claude			5000	France		2015-05-13T00:00:00.000+0000	gbif	Group			44.63453		5.08059	http://gbif.org/occurrence/1876409282		Native	Extant	silene italica	Resident
PRESERVED_SPECIMEN	G-G-360159/1	gbif_G_1144770074		Geneva Herbarium – General Collection (G)	Jeanmonod, D. & P.-E. Du Pasquier			100	Bulgaria		2015-05-27T00:00:00.000+0000	gbif	Group		G	42.38222		22.8125	http://gbif.org/occurrence/1144770074		Native	Extant	silene italica	Resident
HUMAN_OBSERVATION		gbif_NotAvailable_1874020200			LEGLAND Thomas			5000	France		2015-05-06T00:00:00.000+0000	gbif	Group			44.99685		4.96711	http://gbif.org/occurrence/1874020200		Native	Extant	silene italica	Resident
HUMAN_OBSERVATION		gbif_NotAvailable_1875370156			BILLARD Gilbert, KRISTO Ornella			5000	France		2015-05-20T00:00:00.000+0000	gbif	Group			45.17687		4.97346	http://gbif.org/occurrence/1875370156		Native	Extant	silene italica	Resident
HUMAN_OBSERVATION		gbif_NotAvailable_1881055519			Rouveyrol			5000	France		2015-05-08T00:00:00.000+0000	gbif	Group			44.46616		4.31998	http://gbif.org/occurrence/1881055519		Native	Extant	silene italica	Resident
HUMAN_OBSERVATION		gbif_NotAvailable_1875690839			LEGLAND Thomas			5000	France		2015-05-06T00:00:00.000+0000	gbif	Group			44.99685		4.96711	http://gbif.org/occurrence/1875690839		Native	Extant	silene italica	Resident
HUMAN_OBSERVATION		gbif_NotAvailable_1876160713			BILLARD Gilbert, KRISTO Ornella			5000	France		2015-05-20T00:00:00.000+0000	gbif	Group			45.17687		4.97346	http://gbif.org/occurrence/1876160713		Native	Extant	silene italica	Resident
PRESERVED_SPECIMEN	G-G-360153/1	gbif_G_1144770078		Geneva Herbarium – General Collection (G)	Jeanmonod, D. & P.-E. Du Pasquier			100	Bulgaria		2015-05-27T00:00:00.000+0000	gbif	Group		G	42.38222		22.8125	http://gbif.org/occurrence/1144770078		Native	Extant	silene italica	Resident
HUMAN_OBSERVATION		gbif_NotAvailable_1874908735			LEGLAND Thomas, PACHE Gilles, SANZ Thomas			5000	France		2015-05-07T00:00:00.000+0000	gbif	Group			45.17905		4.84618	http://gbif.org/occurrence/1874908735		Native	Extant	silene italica	Resident
HUMAN_OBSERVATION		gbif_NotAvailable_1876680528			GARRAUD Luc, MISSET Claude			5000	France		2015-05-13T00:00:00.000+0000	gbif	Group			44.54454		5.07728	http://gbif.org/occurrence/1876680528		Native	Extant	silene italica	Resident
HUMAN_OBSERVATION		gbif_NotAvailable_1875153210			LEGLAND Thomas, PACHE Gilles, SANZ Thomas			5000	France		2015-05-06T00:00:00.000+0000	gbif	Group			44.99685		4.96711	http://gbif.org/occurrence/1875153210		Native	Extant	silene italica	Resident
HUMAN_OBSERVATION		gbif_NotAvailable_1874821915			LEGLAND Thomas			5000	France		2015-05-06T00:00:00.000+0000	gbif	Group			44.99685		4.96711	http://gbif.org/occurrence/1874821915		Native	Extant	silene italica	Resident
PRESERVED_SPECIMEN	B 10 0697463	gbif_B_1839086448		Herbarium Berolinense	Willing,R. & Willing,E.			15000	Greece		2015-05-23T00:00:00.000+0000	gbif	Group	E.Willing	B	41.310558		24.49917	http://gbif.org/occurrence/1839086448		Native	Extant	silene italica	Resident
PRESERVED_SPECIMEN	B 10 0697455	gbif_B_1839086419		Herbarium Berolinense	Willing,R. & Willing,E.			15000	Greece		2015-05-18T00:00:00.000+0000	gbif	Group	E.Willing	B	41.338329		24.97056	http://gbif.org/occurrence/1839086419		Native	Extant	silene italica	Resident
PRESERVED_SPECIMEN	B 10 0697451	gbif_B_1839086425		Herbarium Berolinense	Willing,R. & Willing,E.			15000	Greece		2015-05-15T00:00:00.000+0000	gbif	Group	E.Willing	B	41.263611		24.864441	http://gbif.org/occurrence/1839086425		Native	Extant	silene italica	Resident
HUMAN_OBSERVATION		gbif_NotAvailable_1862329155			Patrick Ressayre			5000	France		2015-05-09T00:00:00.000+0000	gbif	Group			44.46616		4.31998	http://gbif.org/occurrence/1862329155		Native	Extant	silene italica	Resident
PRESERVED_SPECIMEN	B 10 0697439	gbif_B_1839086408		Herbarium Berolinense	Willing,R. & Willing,E.			15000	Greece		2015-05-05T00:00:00.000+0000	gbif	Group	E.Willing	B	41.203331		25.57139	http://gbif.org/occurrence/1839086408		Native	Extant	silene italica	Resident
PRESERVED_SPECIMEN	B 10 0697446	gbif_B_1839086423		Herbarium Berolinense	Willing,R. & Willing,E.			15000	Greece		2015-05-10T00:00:00.000+0000	gbif	Group	E.Willing	B	41.133888		24.746389	http://gbif.org/occurrence/1839086423		Native	Extant	silene italica	Resident
HUMAN_OBSERVATION		gbif_NotAvailable_1876568258			GARRAUD Luc			5000	France		2015-05-19T00:00:00.000+0000	gbif	Group			44.44953		5.32522	http://gbif.org/occurrence/1876568258		Native	Extant	silene italica	Resident
HUMAN_OBSERVATION		gbif_NotAvailable_1874458973			GARRAUD Luc			5000	France		2015-05-19T00:00:00.000+0000	gbif	Group			44.6295		5.33265	http://gbif.org/occurrence/1874458973		Native	Extant	silene italica	Resident
HUMAN_OBSERVATION		gbif_NotAvailable_1874412105			LEGLAND Thomas, PACHE Gilles, SANZ Thomas			5000	France		2015-05-07T00:00:00.000+0000	gbif	Group			45.17905		4.84618	http://gbif.org/occurrence/1874412105		Native	Extant	silene italica	Resident
HUMAN_OBSERVATION		gbif_NotAvailable_1875890015			LEGLAND Thomas, PACHE Gilles, SANZ Thomas			5000	France		2015-05-07T00:00:00.000+0000	gbif	Group			45.17905		4.84618	http://gbif.org/occurrence/1875890015		Native	Extant	silene italica	Resident
PRESERVED_SPECIMEN	B 10 0697467	gbif_B_1839086417		Herbarium Berolinense	Willing,R. & Willing,E.			15000	Greece		2015-05-26T00:00:00.000+0000	gbif	Group	E.Willing	B	41.306389		24.009171	http://gbif.org/occurrence/1839086417		Native	Extant	silene italica	Resident
HUMAN_OBSERVATION		gbif_NotAvailable_1876467951			LEGLAND Thomas, PACHE Gilles, SANZ Thomas			5000	France		2015-05-07T00:00:00.000+0000	gbif	Group			45.17905		4.84618	http://gbif.org/occurrence/1876467951		Native	Extant	silene italica	Resident
PRESERVED_SPECIMEN	G-G-360196/1	gbif_G_1144770077		Geneva Herbarium – General Collection (G)	Jeanmonod, D. & P.-E. Du Pasquier			100	Bulgaria		2015-05-28T00:00:00.000+0000	gbif	Group		G	41.67		24.34806	http://gbif.org/occurrence/1144770077		Native	Extant	silene italica	Resident
HUMAN_OBSERVATION	-381313523	gbif_naturgucker_1580355421		naturgucker	2119813591			250	Kosovo		2015-05-28T00:00:00.000+0000	gbif	Group		naturgucker	42.679153		21.193314	http://gbif.org/occurrence/1580355421		Native	Extant	silene italica	Resident
PRESERVED_SPECIMEN	B 10 0697454	gbif_B_1839086415		Herbarium Berolinense	Willing,R. & Willing,E.			15000	Greece		2015-05-18T00:00:00.000+0000	gbif	Group	E.Willing	B	41.264999		24.94556	http://gbif.org/occurrence/1839086415		Native	Extant	silene italica	Resident
HUMAN_OBSERVATION		gbif_NotAvailable_1875854227			PACHE Gilles			5000	France		2015-05-06T00:00:00.000+0000	gbif	Group			44.99685		4.96711	http://gbif.org/occurrence/1875854227		Native	Extant	silene italica	Resident
HUMAN_OBSERVATION		gbif_NotAvailable_1874907481			LEGLAND Thomas, PACHE Gilles, SANZ Thomas			5000	France		2015-05-06T00:00:00.000+0000	gbif	Group			45.17905		4.84618	http://gbif.org/occurrence/1874907481		Native	Extant	silene italica	Resident
PRESERVED_SPECIMEN	B 10 0697456	gbif_B_1839086421		Herbarium Berolinense	Willing,R. & Willing,E.			15000	Greece		2015-05-19T00:00:00.000+0000	gbif	Group	E.Willing	B	41.09333		24.639999	http://gbif.org/occurrence/1839086421		Native	Extant	silene italica	Resident
HUMAN_OBSERVATION		gbif_NotAvailable_1875776482			GARRAUD Luc			5000	France		2015-05-19T00:00:00.000+0000	gbif	Group			44.44953		5.32522	http://gbif.org/occurrence/1875776482		Native	Extant	silene italica	Resident
HUMAN_OBSERVATION		gbif_NotAvailable_1876583130			LEGLAND Thomas			5000	France		2015-05-07T00:00:00.000+0000	gbif	Group			45.17905		4.84618	http://gbif.org/occurrence/1876583130		Native	Extant	silene italica	Resident
HUMAN_OBSERVATION		gbif_NotAvailable_1873939081			VILLARET Jean-Charles			5000	France		2015-06-26T00:00:00.000+0000	gbif	Group			44.79766		5.84569	http://gbif.org/occurrence/1873939081		Native	Extant	silene italica	Resident
PRESERVED_SPECIMEN	G-G-360226/1	gbif_G_1144770060		Geneva Herbarium – General Collection (G)	Jeanmonod, D. & P.-E. Du Pasquier			100	Bulgaria		2015-06-03T00:00:00.000+0000	gbif	Group		G	42.72889		24.58	http://gbif.org/occurrence/1144770060		Native	Extant	silene italica	Resident
PRESERVED_SPECIMEN	G-G-360222/1	gbif_G_1144770059		Geneva Herbarium – General Collection (G)	Jeanmonod, D. & P.-E. Du Pasquier			100	Bulgaria		2015-06-02T00:00:00.000+0000	gbif	Group		G	42.74028		25.89778	http://gbif.org/occurrence/1144770059		Native	Extant	silene italica	Resident
HUMAN_OBSERVATION		gbif_NotAvailable_1876123554			VILLARET Jean-Charles			5000	France		2015-06-26T00:00:00.000+0000	gbif	Group			44.88431		5.97682	http://gbif.org/occurrence/1876123554		Native	Extant	silene italica	Resident
HUMAN_OBSERVATION	2015526	gbif_http://www.tela-botanica.org_1305800448		cel	George FOWLER			15000	France		2015-06-06T00:00:00.000+0000	gbif	Group	George FOWLER	http://www.tela-botanica.org	44.95036		4.57613	http://gbif.org/occurrence/1305800448		Native	Extant	silene italica	Resident
HUMAN_OBSERVATION		gbif_NotAvailable_1875957649			GARRAUD Luc, MARAIS Frédéric, MISSET Claude			5000	France		2015-06-10T00:00:00.000+0000	gbif	Group			44.54454		5.07728	http://gbif.org/occurrence/1875957649		Native	Extant	silene italica	Resident
PRESERVED_SPECIMEN	G-G-360246/1	gbif_G_1144770069		Geneva Herbarium – General Collection (G)	Jeanmonod, D. & P.-E. Du Pasquier			100	Bulgaria		2015-06-05T00:00:00.000+0000	gbif	Group		G	43.62		22.69194	http://gbif.org/occurrence/1144770069		Native	Extant	silene italica	Resident
PRESERVED_SPECIMEN	G-G-360218/1	gbif_G_1144770055		Geneva Herbarium – General Collection (G)	Jeanmonod, D. & P.-E. Du Pasquier			100	Bulgaria		2015-06-02T00:00:00.000+0000	gbif	Group		G	42.70417		26.25139	http://gbif.org/occurrence/1144770055		Native	Extant	silene italica	Resident
PRESERVED_SPECIMEN	G-G-360214/1	gbif_G_1144770061		Geneva Herbarium – General Collection (G)	Jeanmonod, D. & P.-E. Du Pasquier			100	Bulgaria		2015-06-01T00:00:00.000+0000	gbif	Group		G	43.54722		27.57528	http://gbif.org/occurrence/1144770061		Native	Extant	silene italica	Resident
PRESERVED_SPECIMEN	G-G-360216/1	gbif_G_1144770052		Geneva Herbarium – General Collection (G)	Jeanmonod, D. & P.-E. Du Pasquier			100	Bulgaria		2015-06-01T00:00:00.000+0000	gbif	Group		G	42.80083		26.53417	http://gbif.org/occurrence/1144770052		Native	Extant	silene italica	Resident
HUMAN_OBSERVATION		gbif_NotAvailable_1875820825			VILLARET Jean-Charles			5000	France		2015-06-19T00:00:00.000+0000	gbif	Group			44.79434		5.97205	http://gbif.org/occurrence/1875820825		Native	Extant	silene italica	Resident
HUMAN_OBSERVATION		gbif_NotAvailable_1874916915			VILLARET Jean-Charles			5000	France		2015-06-26T00:00:00.000+0000	gbif	Group			44.79434		5.97205	http://gbif.org/occurrence/1874916915		Native	Extant	silene italica	Resident
HUMAN_OBSERVATION		gbif_NotAvailable_1862344295			Ludovic Thebault			5000	France		2015-06-07T00:00:00.000+0000	gbif	Group			44.01923		7.55483	http://gbif.org/occurrence/1862344295		Native	Extant	silene italica	Resident
HUMAN_OBSERVATION		gbif_NotAvailable_1874958215			VILLARET Jean-Charles			5000	France		2015-06-26T00:00:00.000+0000	gbif	Group			44.79766		5.84569	http://gbif.org/occurrence/1874958215		Native	Extant	silene italica	Resident
HUMAN_OBSERVATION		gbif_NotAvailable_1874607089			VILLARET Jean-Charles			5000	France		2015-06-19T00:00:00.000+0000	gbif	Group			44.79434		5.97205	http://gbif.org/occurrence/1874607089		Native	Extant	silene italica	Resident
HUMAN_OBSERVATION		gbif_NotAvailable_1875539482			VILLARET Jean-Charles			5000	France		2015-06-26T00:00:00.000+0000	gbif	Group			44.88763		5.85026	http://gbif.org/occurrence/1875539482		Native	Extant	silene italica	Resident
PRESERVED_SPECIMEN	G-G-360234/1	gbif_G_1144770050		Geneva Herbarium – General Collection (G)	Jeanmonod, D. & P.-E. Du Pasquier			100	Bulgaria		2015-06-04T00:00:00.000+0000	gbif	Group		G	42.92083		23.38778	http://gbif.org/occurrence/1144770050		Native	Extant	silene italica	Resident
HUMAN_OBSERVATION		gbif_NotAvailable_1874763720			VILLARET Jean-Charles			5000	France		2015-06-26T00:00:00.000+0000	gbif	Group			44.88763		5.85026	http://gbif.org/occurrence/1874763720		Native	Extant	silene italica	Resident
HUMAN_OBSERVATION		gbif_NotAvailable_1876622454			VILLARET Jean-Charles			5000	France		2015-06-19T00:00:00.000+0000	gbif	Group			44.79434		5.97205	http://gbif.org/occurrence/1876622454		Native	Extant	silene italica	Resident
PRESERVED_SPECIMEN	127840	gbif_BIO-UNIPI_1701177939		WIKITOS	Cabian D'Auria			15000	Italy		2015-07-13T00:00:00.000+0000	gbif	Group		BIO-UNIPI	44.05777		10.206707	http://gbif.org/occurrence/1701177939		Native	Extant	silene italica	Resident
HUMAN_OBSERVATION		gbif_NotAvailable_1875858737			GARRAUD Luc			5000	France		2015-07-10T00:00:00.000+0000	gbif	Group			44.71388		5.58879	http://gbif.org/occurrence/1875858737		Native	Extant	silene italica	Resident
HUMAN_OBSERVATION		gbif_NotAvailable_1862452731			EPICOCO Cyril & ESCUDER Olivier			5000	France		2015-07-27T00:00:00.000+0000	gbif	Group			42.49274		2.33193	http://gbif.org/occurrence/1862452731		Native	Extant	silene italica	Resident
HUMAN_OBSERVATION		gbif_NotAvailable_1875327941			GARRAUD Luc			5000	France		2015-07-07T00:00:00.000+0000	gbif	Group			44.26401		5.56826	http://gbif.org/occurrence/1875327941		Native	Extant	silene italica	Resident
HUMAN_OBSERVATION		gbif_NotAvailable_1875538697			GARRAUD Luc			5000	France		2015-07-07T00:00:00.000+0000	gbif	Group			44.35398		5.57234	http://gbif.org/occurrence/1875538697		Native	Extant	silene italica	Resident
HUMAN_OBSERVATION		gbif_NotAvailable_1862464631			EPICOCO Cyril & ESCUDER Olivier			5000	France		2015-08-05T00:00:00.000+0000	gbif	Group			42.58388		2.57421	http://gbif.org/occurrence/1862464631		Native	Extant	silene italica	Resident
HUMAN_OBSERVATION		gbif_NotAvailable_1862459273			EPICOCO Cyril & ESCUDER Olivier			5000	France		2015-08-05T00:00:00.000+0000	gbif	Group			42.58429		2.69586	http://gbif.org/occurrence/1862459273		Native	Extant	silene italica	Resident
HUMAN_OBSERVATION		gbif_NotAvailable_1862453112			EPICOCO Cyril & ESCUDER Olivier			5000	France		2015-08-05T00:00:00.000+0000	gbif	Group			42.58429		2.69586	http://gbif.org/occurrence/1862453112		Native	Extant	silene italica	Resident
HUMAN_OBSERVATION		gbif_NotAvailable_1865632214			IGN			5000	France		2014-02-11T00:00:00.000+0000	gbif	Group			44.37458		4.44337	http://gbif.org/occurrence/1865632214		Native	Extant	silene italica	Resident
HUMAN_OBSERVATION		gbif_NotAvailable_1866065605			IGN			5000	France		2014-02-10T00:00:00.000+0000	gbif	Group			43.53514		5.9069	http://gbif.org/occurrence/1866065605		Native	Extant	silene italica	Resident
HUMAN_OBSERVATION		gbif_NotAvailable_1865545004			IGN			5000	France		2014-02-18T00:00:00.000+0000	gbif	Group			43.45156		5.65554	http://gbif.org/occurrence/1865545004		Native	Extant	silene italica	Resident
HUMAN_OBSERVATION	1282673	gbif_http://www.tela-botanica.org_1305800385		cel	Bertrand BUI			15000	France		2014-03-21T00:00:00.000+0000	gbif	Group	Bertrand BUI	http://www.tela-botanica.org	43.39967		5.34849	http://gbif.org/occurrence/1305800385		Native	Extant	silene italica	Resident
HUMAN_OBSERVATION	1275831	gbif_http://www.tela-botanica.org_1305800441		cel				15000	France		2014-03-06T00:00:00.000+0000	gbif	Group		http://www.tela-botanica.org	43.79281		3.82815	http://gbif.org/occurrence/1305800441		Native	Extant	silene italica	Resident
HUMAN_OBSERVATION	1281015	gbif_http://www.tela-botanica.org_1305800445		cel	David Martiniere			15000	France		2014-03-25T00:00:00.000+0000	gbif	Group	David Martiniere	http://www.tela-botanica.org	43.67372		3.86123	http://gbif.org/occurrence/1305800445		Native	Extant	silene italica	Resident
HUMAN_OBSERVATION	144362	gbif_BIO-UNIPI_1701179816		WIKITOS				15000	Italy		2014-04-27T00:00:00.000+0000	gbif	Group		BIO-UNIPI	43.998706		10.254506	http://gbif.org/occurrence/1701179816		Native	Extant	silene italica	Resident
HUMAN_OBSERVATION	1282945	gbif_http://www.tela-botanica.org_1305800410		cel	David Martiniere			15000	France		2014-04-01T00:00:00.000+0000	gbif	Group	David Martiniere	http://www.tela-botanica.org	43.66906		3.84574	http://gbif.org/occurrence/1305800410		Native	Extant	silene italica	Resident
HUMAN_OBSERVATION		gbif_NotAvailable_1874586050			GARRAUD Luc, MISSET Claude			5000	France		2014-04-22T00:00:00.000+0000	gbif	Group			44.71949		5.33638	http://gbif.org/occurrence/1874586050		Native	Extant	silene italica	Resident
HUMAN_OBSERVATION		gbif_NotAvailable_1862308330			Pascal Revault			5000	France		2014-04-13T00:00:00.000+0000	gbif	Group			43.72713		5.42003	http://gbif.org/occurrence/1862308330		Native	Extant	silene italica	Resident
HUMAN_OBSERVATION		gbif_NotAvailable_1876485660			PACHE Gilles			5000	France		2014-04-10T00:00:00.000+0000	gbif	Group			45.08208		5.22438	http://gbif.org/occurrence/1876485660		Native	Extant	silene italica	Resident
HUMAN_OBSERVATION		gbif_NotAvailable_1862326000			Pascal Revault			5000	France		2014-04-10T00:00:00.000+0000	gbif	Group			43.72713		5.42003	http://gbif.org/occurrence/1862326000		Native	Extant	silene italica	Resident
HUMAN_OBSERVATION	73336	gbif_BIO-UNIPI_1701173456		WIKITOS				15000	Italy		2014-04-18T00:00:00.000+0000	gbif	Group		BIO-UNIPI	43.578014		10.758326	http://gbif.org/occurrence/1701173456		Native	Extant	silene italica	Resident
PRESERVED_SPECIMEN	MW0682023	gbif_Moscow State University_1697799493		MW	Koren'kova|Mehonoshina D.			15000	Russian Federation		2014-05-26T00:00:00.000+0000	gbif	Group	Kozhin M.N.	Moscow State University	44.705934	Краснодарский край, Анапский район, побережье Черного моря, р-н мыса Малый Утриш, 1 км к юго-востоку от поселка Малый Утриш, шебляк в фисташково-грабинниковом редколесье	37.468493	http://gbif.org/occurrence/1697799493		Native	present	silene italica	Resident
HUMAN_OBSERVATION		gbif_NotAvailable_1876469559			BILLARD Gilbert			5000	France		2014-05-26T00:00:00.000+0000	gbif	Group			45.17687		4.97346	http://gbif.org/occurrence/1876469559		Native	Extant	silene italica	Resident
HUMAN_OBSERVATION		gbif_NotAvailable_1876202935			BILLARD Gilbert			5000	France		2014-05-19T00:00:00.000+0000	gbif	Group			45.17687		4.97346	http://gbif.org/occurrence/1876202935		Native	Extant	silene italica	Resident
HUMAN_OBSERVATION	73337	gbif_BIO-UNIPI_1701173491		WIKITOS				15000	Italy		2014-05-01T00:00:00.000+0000	gbif	Group		BIO-UNIPI	43.539276		10.533278	http://gbif.org/occurrence/1701173491		Native	Extant	silene italica	Resident
HUMAN_OBSERVATION		gbif_NotAvailable_1875771255			BILLARD Gilbert			5000	France		2014-05-15T00:00:00.000+0000	gbif	Group			44.90453		5.09061	http://gbif.org/occurrence/1875771255		Native	Extant	silene italica	Resident
HUMAN_OBSERVATION		gbif_NotAvailable_1874965728			BILLARD Gilbert			5000	France		2014-05-15T00:00:00.000+0000	gbif	Group			44.99454		5.09397	http://gbif.org/occurrence/1874965728		Native	Extant	silene italica	Resident
HUMAN_OBSERVATION		gbif_NotAvailable_1862302556			JULIETTE REAL			5000	France		2014-05-31T00:00:00.000+0000	gbif	Group			43.6314		5.66387	http://gbif.org/occurrence/1862302556		Native	Extant	silene italica	Resident
HUMAN_OBSERVATION		gbif_NotAvailable_1876018062			BILLARD Gilbert			5000	France		2014-05-26T00:00:00.000+0000	gbif	Group			45.17687		4.97346	http://gbif.org/occurrence/1876018062		Native	Extant	silene italica	Resident
HUMAN_OBSERVATION		gbif_NotAvailable_1873985114			GARRAUD Luc			5000	France		2014-05-06T00:00:00.000+0000	gbif	Group			44.72683		4.95768	http://gbif.org/occurrence/1873985114		Native	Extant	silene italica	Resident
HUMAN_OBSERVATION		gbif_NotAvailable_1874386302			BILLARD Gilbert			5000	France		2014-05-15T00:00:00.000+0000	gbif	Group			44.90208		5.21725	http://gbif.org/occurrence/1874386302		Native	Extant	silene italica	Resident
HUMAN_OBSERVATION		gbif_NotAvailable_1874182603			BILLARD Gilbert			5000	France		2014-05-15T00:00:00.000+0000	gbif	Group			44.90208		5.21725	http://gbif.org/occurrence/1874182603		Native	Extant	silene italica	Resident
HUMAN_OBSERVATION		gbif_NotAvailable_1866604207			IGN			5000	France		2014-05-20T00:00:00.000+0000	gbif	Group			43.6966		6.53571	http://gbif.org/occurrence/1866604207		Native	Extant	silene italica	Resident
PRESERVED_SPECIMEN	0092350	gbif_WU_1831001914		Herbarium WU	Gilli,C., Hofbauer,M., Reich,D. & Sander,R.			15000	Greece		2014-05-03T00:00:00.000+0000	gbif	Group	Ch. Gilli, M. Hofbauer, D. Reich & R. Sander	WU	37.78477		20.73859	http://gbif.org/occurrence/1831001914		Native	Extant	silene italica	Resident
HUMAN_OBSERVATION		gbif_NotAvailable_1874229894			VILLARET Jean-Charles			5000	France		2014-05-14T00:00:00.000+0000	gbif	Group			45.44911		4.85516	http://gbif.org/occurrence/1874229894		Native	Extant	silene italica	Resident
HUMAN_OBSERVATION		gbif_NotAvailable_1875360250			SANZ Thomas			5000	France		2014-05-29T00:00:00.000+0000	gbif	Group			44.63453		5.08059	http://gbif.org/occurrence/1875360250		Native	Extant	silene italica	Resident
HUMAN_OBSERVATION		gbif_NotAvailable_1876022571			BILLARD Gilbert			5000	France		2014-05-15T00:00:00.000+0000	gbif	Group			44.90208		5.21725	http://gbif.org/occurrence/1876022571		Native	Extant	silene italica	Resident
HUMAN_OBSERVATION		gbif_NotAvailable_1874796190			BILLARD Gilbert			5000	France		2014-05-15T00:00:00.000+0000	gbif	Group			44.99454		5.09397	http://gbif.org/occurrence/1874796190		Native	Extant	silene italica	Resident
HUMAN_OBSERVATION		gbif_NotAvailable_1875673095			BILLARD Gilbert			5000	France		2014-05-27T00:00:00.000+0000	gbif	Group			45.26907		4.84917	http://gbif.org/occurrence/1875673095		Native	Extant	silene italica	Resident
HUMAN_OBSERVATION		gbif_NotAvailable_1874315581			VILLARET Jean-Charles			5000	France		2014-05-14T00:00:00.000+0000	gbif	Group			45.53913		4.85817	http://gbif.org/occurrence/1874315581		Native	Extant	silene italica	Resident
HUMAN_OBSERVATION		gbif_NotAvailable_1874169383			VILLARET Jean-Charles			5000	France		2014-05-16T00:00:00.000+0000	gbif	Group			45.36113		4.72446	http://gbif.org/occurrence/1874169383		Native	Extant	silene italica	Resident
HUMAN_OBSERVATION		gbif_NotAvailable_1874482842			VILLARET Jean-Charles			5000	France		2014-05-14T00:00:00.000+0000	gbif	Group			45.53913		4.85817	http://gbif.org/occurrence/1874482842		Native	Extant	silene italica	Resident
HUMAN_OBSERVATION		gbif_NotAvailable_1875142454			VILLARET Jean-Charles			5000	France		2014-05-14T00:00:00.000+0000	gbif	Group			45.53913		4.85817	http://gbif.org/occurrence/1875142454		Native	Extant	silene italica	Resident
HUMAN_OBSERVATION	603455400	gbif_naturgucker_1339722501		naturgucker	1665984680			250	Bulgaria		2014-05-12T00:00:00.000+0000	gbif	Group		naturgucker	41.595676		25.64127	http://gbif.org/occurrence/1339722501		Native	Extant	silene italica	Resident
HUMAN_OBSERVATION		gbif_NotAvailable_1874465875			BILLARD Gilbert			5000	France		2014-05-15T00:00:00.000+0000	gbif	Group			44.99454		5.09397	http://gbif.org/occurrence/1874465875		Native	Extant	silene italica	Resident
HUMAN_OBSERVATION		gbif_NotAvailable_1874650798			BILLARD Gilbert			5000	France		2014-05-15T00:00:00.000+0000	gbif	Group			44.99454		5.09397	http://gbif.org/occurrence/1874650798		Native	Extant	silene italica	Resident
HUMAN_OBSERVATION		gbif_NotAvailable_1876532883			VILLARET Jean-Charles			5000	France		2014-05-16T00:00:00.000+0000	gbif	Group			45.36113		4.72446	http://gbif.org/occurrence/1876532883		Native	Extant	silene italica	Resident
HUMAN_OBSERVATION		gbif_NotAvailable_1875445059			BILLARD Gilbert			5000	France		2014-05-15T00:00:00.000+0000	gbif	Group			44.99454		5.09397	http://gbif.org/occurrence/1875445059		Native	Extant	silene italica	Resident
HUMAN_OBSERVATION		gbif_NotAvailable_1876653071			BILLARD Gilbert			5000	France		2014-05-27T00:00:00.000+0000	gbif	Group			45.26907		4.84917	http://gbif.org/occurrence/1876653071		Native	Extant	silene italica	Resident
HUMAN_OBSERVATION		gbif_NotAvailable_1876614503			BILLARD Gilbert			5000	France		2014-05-26T00:00:00.000+0000	gbif	Group			45.17687		4.97346	http://gbif.org/occurrence/1876614503		Native	Extant	silene italica	Resident
HUMAN_OBSERVATION		gbif_NotAvailable_1875678970			VILLARET Jean-Charles			5000	France		2014-05-14T00:00:00.000+0000	gbif	Group			45.44911		4.85516	http://gbif.org/occurrence/1875678970		Native	Extant	silene italica	Resident
HUMAN_OBSERVATION		gbif_NotAvailable_1875761824			BILLARD Gilbert			5000	France		2014-05-15T00:00:00.000+0000	gbif	Group			44.90453		5.09061	http://gbif.org/occurrence/1875761824		Native	Extant	silene italica	Resident
HUMAN_OBSERVATION		gbif_NotAvailable_1865446008			IGN			5000	France		2014-05-12T00:00:00.000+0000	gbif	Group			44.02185		3.686	http://gbif.org/occurrence/1865446008		Native	Extant	silene italica	Resident
HUMAN_OBSERVATION		gbif_NotAvailable_1865573128			IGN			5000	France		2014-05-28T00:00:00.000+0000	gbif	Group			43.60671		6.53016	http://gbif.org/occurrence/1865573128		Native	Extant	silene italica	Resident
HUMAN_OBSERVATION		gbif_NotAvailable_1876477375			BILLARD Gilbert			5000	France		2014-05-15T00:00:00.000+0000	gbif	Group			44.99454		5.09397	http://gbif.org/occurrence/1876477375		Native	Extant	silene italica	Resident
HUMAN_OBSERVATION		gbif_NotAvailable_1875210053			VILLARET Jean-Charles			5000	France		2014-05-14T00:00:00.000+0000	gbif	Group			45.44911		4.85516	http://gbif.org/occurrence/1875210053		Native	Extant	silene italica	Resident
HUMAN_OBSERVATION		gbif_NotAvailable_1862320090			Ludovic Thebault			5000	France		2014-06-01T00:00:00.000+0000	gbif	Group			44.01923		7.55483	http://gbif.org/occurrence/1862320090		Native	Extant	silene italica	Resident
HUMAN_OBSERVATION		gbif_NotAvailable_1862472620			ESCUDER Olivier			5000	France		2014-06-04T00:00:00.000+0000	gbif	Group			43.72713		5.42003	http://gbif.org/occurrence/1862472620		Native	Extant	silene italica	Resident
HUMAN_OBSERVATION		gbif_NotAvailable_1862302545			Pascal Revault			5000	France		2014-06-06T00:00:00.000+0000	gbif	Group			43.72713		5.42003	http://gbif.org/occurrence/1862302545		Native	Extant	silene italica	Resident
HUMAN_OBSERVATION		gbif_NotAvailable_1862439559			ESCUDER Olivier			5000	France		2014-06-02T00:00:00.000+0000	gbif	Group			43.72713		5.42003	http://gbif.org/occurrence/1862439559		Native	Extant	silene italica	Resident
HUMAN_OBSERVATION		gbif_NotAvailable_1865532864			IGN			5000	France		2014-06-12T00:00:00.000+0000	gbif	Group			45.04948		6.4941	http://gbif.org/occurrence/1865532864		Native	Extant	silene italica	Resident
HUMAN_OBSERVATION	1672321	gbif_http://www.tela-botanica.org_1305800461		cel				15000	France		2014-06-25T00:00:00.000+0000	gbif	Group		http://www.tela-botanica.org	42.48255		2.17412	http://gbif.org/occurrence/1305800461		Native	Extant	silene italica	Resident
HUMAN_OBSERVATION		gbif_NotAvailable_1875044474			GARRAUD Luc, MISSET Claude			5000	France		2014-06-10T00:00:00.000+0000	gbif	Group			44.72453		5.08392	http://gbif.org/occurrence/1875044474		Native	Extant	silene italica	Resident
HUMAN_OBSERVATION	1622499	gbif_http://www.tela-botanica.org_1305800400		cel	George FOWLER			15000	France		2014-06-09T00:00:00.000+0000	gbif	Group	George FOWLER	http://www.tela-botanica.org	44.14045		3.20259	http://gbif.org/occurrence/1305800400		Native	Extant	silene italica	Resident
HUMAN_OBSERVATION		gbif_NotAvailable_1881981901			GUICHARD Alain & REVAULT Pascal			5000	France		2014-06-04T00:00:00.000+0000	gbif	Group			43.90419		5.55207	http://gbif.org/occurrence/1881981901		Native	Extant	silene italica	Resident
PRESERVED_SPECIMEN	MW0682024	gbif_Moscow State University_1697799517		MW	Zaika M.|Merzelikin A.			15000	Russian Federation		2014-06-03T00:00:00.000+0000	gbif	Group	Kozhin M.N.	Moscow State University	44.73816	Краснодарский край, Новороссийский район, побережье Черного моря, р-н мыса Малый Утриш, поселок Абрау, окрестности разрушенного водохранилища	37.56435	http://gbif.org/occurrence/1697799517		Native	present	silene italica	Resident
PRESERVED_SPECIMEN	FR-0120315	gbif_FR_1052819305		Herbarium Senckenbergianum				15000	Montenegro		2014-06-11T00:00:00.000+0000	gbif	Group		FR	42.825133		18.917567	http://gbif.org/occurrence/1052819305		Native	Extant	silene italica	Resident
HUMAN_OBSERVATION		gbif_NotAvailable_1881982148			ESCUDER Olivier, GUICHARD Alain & REVAULT Pascal			5000	France		2014-06-02T00:00:00.000+0000	gbif	Group			43.72713		5.42003	http://gbif.org/occurrence/1881982148		Native	Extant	silene italica	Resident
HUMAN_OBSERVATION		gbif_NotAvailable_1874986785			GARRAUD Luc, MISSET Claude			5000	France		2014-06-10T00:00:00.000+0000	gbif	Group			44.63453		5.08059	http://gbif.org/occurrence/1874986785		Native	Extant	silene italica	Resident
HUMAN_OBSERVATION		gbif_NotAvailable_1863711596			Benjamin Javaux			5000	France		2014-06-02T00:00:00.000+0000	gbif	Group			43.53838		5.78331	http://gbif.org/occurrence/1863711596		Native	Extant	silene italica	Resident
HUMAN_OBSERVATION		gbif_NotAvailable_1875836970			BILLARD Gilbert			5000	France		2014-06-03T00:00:00.000+0000	gbif	Group			45.36113		4.72446	http://gbif.org/occurrence/1875836970		Native	Extant	silene italica	Resident
HUMAN_OBSERVATION		gbif_NotAvailable_1862337995			Pascal Revault			5000	France		2014-06-07T00:00:00.000+0000	gbif	Group			43.72713		5.42003	http://gbif.org/occurrence/1862337995		Native	Extant	silene italica	Resident
HUMAN_OBSERVATION		gbif_NotAvailable_1881982213			GUICHARD Alain & REVAULT Pascal			5000	France		2014-06-04T00:00:00.000+0000	gbif	Group			43.90419		5.55207	http://gbif.org/occurrence/1881982213		Native	Extant	silene italica	Resident
HUMAN_OBSERVATION		gbif_NotAvailable_1863598741						5000	France		2014-06-02T00:00:00.000+0000	gbif	Group			43.53838		5.78331	http://gbif.org/occurrence/1863598741		Native	Extant	silene italica	Resident
HUMAN_OBSERVATION		gbif_NotAvailable_1874964078			BILLARD Gilbert			5000	France		2014-06-03T00:00:00.000+0000	gbif	Group			45.36113		4.72446	http://gbif.org/occurrence/1874964078		Native	Extant	silene italica	Resident
HUMAN_OBSERVATION		gbif_NotAvailable_1874417812			GARRAUD Luc			5000	France		2014-06-14T00:00:00.000+0000	gbif	Group			44.26401		5.56826	http://gbif.org/occurrence/1874417812		Native	Extant	silene italica	Resident
HUMAN_OBSERVATION		gbif_NotAvailable_1865466859			IGN			5000	France		2014-06-26T00:00:00.000+0000	gbif	Group			44.95129		6.74183	http://gbif.org/occurrence/1865466859		Native	Extant	silene italica	Resident
HUMAN_OBSERVATION		gbif_NotAvailable_1865992709			IGN			5000	France		2014-07-03T00:00:00.000+0000	gbif	Group			42.5818		2.20926	http://gbif.org/occurrence/1865992709		Native	Extant	silene italica	Resident
HUMAN_OBSERVATION		gbif_NotAvailable_1876492466			BILLARD Gilbert, BONNET Véronique			5000	France		2014-07-01T00:00:00.000+0000	gbif	Group			45.17687		4.97346	http://gbif.org/occurrence/1876492466		Native	Extant	silene italica	Resident
HUMAN_OBSERVATION		gbif_NotAvailable_1874628672			BILLARD Gilbert, BONNET Véronique			5000	France		2014-07-01T00:00:00.000+0000	gbif	Group			45.17687		4.97346	http://gbif.org/occurrence/1874628672		Native	Extant	silene italica	Resident
HUMAN_OBSERVATION		gbif_NotAvailable_1875301122			GARRAUD Luc			5000	France		2014-07-27T00:00:00.000+0000	gbif	Group			44.369		4.81978	http://gbif.org/occurrence/1875301122		Native	Extant	silene italica	Resident
HUMAN_OBSERVATION		gbif_NotAvailable_1874513349			GARRAUD Luc			5000	France		2014-07-11T00:00:00.000+0000	gbif	Group			44.44953		5.32522	http://gbif.org/occurrence/1874513349		Native	Extant	silene italica	Resident
HUMAN_OBSERVATION		gbif_NotAvailable_1875941025			BILLARD Gilbert, BONNET Véronique			5000	France		2014-07-01T00:00:00.000+0000	gbif	Group			45.17687		4.97346	http://gbif.org/occurrence/1875941025		Native	Extant	silene italica	Resident
HUMAN_OBSERVATION		gbif_NotAvailable_1866445346			IGN			5000	France		2014-07-03T00:00:00.000+0000	gbif	Group			44.5632		3.44073	http://gbif.org/occurrence/1866445346		Native	Extant	silene italica	Resident
HUMAN_OBSERVATION		gbif_NotAvailable_1876550219			BILLARD Gilbert, BONNET Véronique			5000	France		2014-07-01T00:00:00.000+0000	gbif	Group			45.17687		4.97346	http://gbif.org/occurrence/1876550219		Native	Extant	silene italica	Resident
HUMAN_OBSERVATION		gbif_NotAvailable_1874165000			GARRAUD Luc			5000	France		2014-09-17T00:00:00.000+0000	gbif	Group			44.819		4.83436	http://gbif.org/occurrence/1874165000		Native	Extant	silene italica	Resident
HUMAN_OBSERVATION		gbif_NotAvailable_1874638460			GARRAUD Luc			5000	France		2014-09-17T00:00:00.000+0000	gbif	Group			44.72899		4.83142	http://gbif.org/occurrence/1874638460		Native	Extant	silene italica	Resident
HUMAN_OBSERVATION		gbif_NotAvailable_1865501300			IGN			5000	France		2014-09-22T00:00:00.000+0000	gbif	Group			43.99414		5.5561	http://gbif.org/occurrence/1865501300		Native	Extant	silene italica	Resident
UNKNOWN	73352	gbif_BIO-UNIPI_1701173383		WIKITOS				15000	Italy		2014-01-01T00:00:00.000+0000	gbif	Group		BIO-UNIPI	44.19158		10.199807	http://gbif.org/occurrence/1701173383		Native	Extant	silene italica	Resident
HUMAN_OBSERVATION		gbif_NotAvailable_1865793725			IGN			5000	France		2013-01-08T00:00:00.000+0000	gbif	Group			43.95351		6.92579	http://gbif.org/occurrence/1865793725		Native	Extant	silene italica	Resident
HUMAN_OBSERVATION		gbif_NotAvailable_1866441626			IGN			5000	France		2013-02-01T00:00:00.000+0000	gbif	Group			43.66388		3.18592	http://gbif.org/occurrence/1866441626		Native	Extant	silene italica	Resident
HUMAN_OBSERVATION		gbif_NotAvailable_1876048483			GARRAUD Luc			5000	France		2013-03-25T00:00:00.000+0000	gbif	Group			44.45684		4.94833	http://gbif.org/occurrence/1876048483		Native	Extant	silene italica	Resident
HUMAN_OBSERVATION		gbif_NotAvailable_1866312143			IGN			5000	France		2013-03-27T00:00:00.000+0000	gbif	Group			44.02356		3.31183	http://gbif.org/occurrence/1866312143		Native	Extant	silene italica	Resident
HUMAN_OBSERVATION	1036670	gbif_http://www.tela-botanica.org_1305800411		cel	Guillaume Fried			15000	France		2013-04-30T00:00:00.000+0000	gbif	Group	Guillaume Fried	http://www.tela-botanica.org	43.61365		3.22852	http://gbif.org/occurrence/1305800411		Native	Extant	silene italica	Resident
HUMAN_OBSERVATION		gbif_NotAvailable_1875425907			BENEFICE Daniel, GARRAUD Luc			5000	France		2013-04-24T00:00:00.000+0000	gbif	Group			44.63453		5.08059	http://gbif.org/occurrence/1875425907		Native	Extant	silene italica	Resident
HUMAN_OBSERVATION	969126	gbif_http://www.tela-botanica.org_1305800403		cel				15000	France		2013-04-30T00:00:00.000+0000	gbif	Group		http://www.tela-botanica.org	43.56621		3.72857	http://gbif.org/occurrence/1305800403		Native	Extant	silene italica	Resident
HUMAN_OBSERVATION	1052646	gbif_http://www.tela-botanica.org_1305800412		cel				15000	France		2013-04-24T00:00:00.000+0000	gbif	Group		http://www.tela-botanica.org	43.93548		4.30582	http://gbif.org/occurrence/1305800412		Native	Extant	silene italica	Resident
HUMAN_OBSERVATION		gbif_NotAvailable_1875254200			BENEFICE Daniel, GARRAUD Luc			5000	France		2013-04-24T00:00:00.000+0000	gbif	Group			44.5421		5.20311	http://gbif.org/occurrence/1875254200		Native	Extant	silene italica	Resident
HUMAN_OBSERVATION		gbif_NotAvailable_1874796089			BENEFICE Daniel, GARRAUD Luc			5000	France		2013-04-24T00:00:00.000+0000	gbif	Group			44.63209		5.20663	http://gbif.org/occurrence/1874796089		Native	Extant	silene italica	Resident
HUMAN_OBSERVATION		gbif_NotAvailable_1874620724			GARRAUD Luc, MISSET Claude			5000	France		2013-04-19T00:00:00.000+0000	gbif	Group			45.08686		4.97028	http://gbif.org/occurrence/1874620724		Native	Extant	silene italica	Resident
HUMAN_OBSERVATION		gbif_NotAvailable_1869422960			VINET pascaline			5000	France		2013-04-23T00:00:00.000+0000	gbif	Group			43.17218		6.01162	http://gbif.org/occurrence/1869422960		Native	Extant	silene italica	Resident
HUMAN_OBSERVATION		gbif_NotAvailable_1875224034			GARRAUD Luc			5000	France		2013-04-17T00:00:00.000+0000	gbif	Group			44.45455		5.07397	http://gbif.org/occurrence/1875224034		Native	Extant	silene italica	Resident
HUMAN_OBSERVATION	969775	gbif_http://www.tela-botanica.org_1305800387		cel				15000	France		2013-04-02T00:00:00.000+0000	gbif	Group		http://www.tela-botanica.org	43.50979		3.44368	http://gbif.org/occurrence/1305800387		Native	Extant	silene italica	Resident
HUMAN_OBSERVATION		gbif_NotAvailable_1874326019			GARRAUD Luc, MISSET Claude			5000	France		2013-04-19T00:00:00.000+0000	gbif	Group			45.08904		4.84321	http://gbif.org/occurrence/1874326019		Native	Extant	silene italica	Resident
HUMAN_OBSERVATION		gbif_NotAvailable_1869651527			VINET pascaline			5000	France		2013-04-24T00:00:00.000+0000	gbif	Group			43.17876		5.76598	http://gbif.org/occurrence/1869651527		Native	Extant	silene italica	Resident
PRESERVED_SPECIMEN	B 10 0581424	gbif_B_1839078286		Herbarium Berolinense	Willing,R. & Willing,E.			15000	Greece		2013-04-29T00:00:00.000+0000	gbif	Group	E. Willing	B	38.425282		21.84861	http://gbif.org/occurrence/1839078286		Native	Extant	silene italica	Resident
HUMAN_OBSERVATION		gbif_NotAvailable_1869481648			CHARRIER matthieu			5000	France		2013-04-11T00:00:00.000+0000	gbif	Group			43.54726		5.41245	http://gbif.org/occurrence/1869481648		Native	Extant	silene italica	Resident
HUMAN_OBSERVATION		gbif_NotAvailable_1879215566			Nicolas CROUZET			5000	France		2013-04-23T00:00:00.000+0000	gbif	Group			43.27469		5.52422	http://gbif.org/occurrence/1879215566		Native	Extant	silene italica	Resident
HUMAN_OBSERVATION	972571	gbif_http://www.tela-botanica.org_1305800375		cel	Errol Vela			15000	France		2013-05-12T00:00:00.000+0000	gbif	Group	Errol Vela	http://www.tela-botanica.org	43.82156		3.70033	http://gbif.org/occurrence/1305800375		Native	Extant	silene italica	Resident
HUMAN_OBSERVATION		gbif_NotAvailable_1876625529			GARRAUD Luc			5000	France		2013-05-21T00:00:00.000+0000	gbif	Group			44.72208		5.21016	http://gbif.org/occurrence/1876625529		Native	Extant	silene italica	Resident
PRESERVED_SPECIMEN	B 10 0581411	gbif_B_1839078274		Herbarium Berolinense	Willing,R. & Willing,E.			15000	Greece		2013-05-10T00:00:00.000+0000	gbif	Group	E. Willing	B	38.568329		21.916941	http://gbif.org/occurrence/1839078274		Native	Extant	silene italica	Resident
HUMAN_OBSERVATION		gbif_NotAvailable_1869403085			VINET pascaline			5000	France		2013-05-20T00:00:00.000+0000	gbif	Group			43.8496		7.29221	http://gbif.org/occurrence/1869403085		Native	Extant	silene italica	Resident
HUMAN_OBSERVATION		gbif_NotAvailable_1874272278			GARRAUD Luc			5000	France		2013-05-21T00:00:00.000+0000	gbif	Group			44.72208		5.21016	http://gbif.org/occurrence/1874272278		Native	Extant	silene italica	Resident
HUMAN_OBSERVATION		gbif_NotAvailable_1873304619			GUILLERME Nicolas			5000	France		2013-05-10T00:00:00.000+0000	gbif	Group			45.17687		4.97346	http://gbif.org/occurrence/1873304619		Native	Extant	silene italica	Resident
HUMAN_OBSERVATION	989412	gbif_http://www.tela-botanica.org_1305800419		cel	David Delon			15000	France		2013-05-21T00:00:00.000+0000	gbif	Group	David Delon	http://www.tela-botanica.org	43.71638		3.85779	http://gbif.org/occurrence/1305800419		Native	Extant	silene italica	Resident
PRESERVED_SPECIMEN	B 10 0581412	gbif_B_1839078233		Herbarium Berolinense	Willing,R. & Willing,E.			15000	Greece		2013-05-09T00:00:00.000+0000	gbif	Group	E. Willing	B	38.568329		21.978609	http://gbif.org/occurrence/1839078233		Native	Extant	silene italica	Resident
HUMAN_OBSERVATION		gbif_NotAvailable_1876212689			GARRAUD Luc			5000	France		2013-05-13T00:00:00.000+0000	gbif	Group			44.63453		5.08059	http://gbif.org/occurrence/1876212689		Native	Extant	silene italica	Resident
HUMAN_OBSERVATION		gbif_NotAvailable_1875340061			GARRAUD Luc, MISSET Claude			5000	France		2013-05-31T00:00:00.000+0000	gbif	Group			44.63453		5.08059	http://gbif.org/occurrence/1875340061		Native	Extant	silene italica	Resident
PRESERVED_SPECIMEN	B 10 0581419	gbif_B_1839078250		Herbarium Berolinense	Willing,R. & Willing,E.			15000	Greece		2013-05-07T00:00:00.000+0000	gbif	Group	E. Willing	B	38.62389		21.946671	http://gbif.org/occurrence/1839078250		Native	Extant	silene italica	Resident
HUMAN_OBSERVATION		gbif_NotAvailable_1865625613			IGN			5000	France		2013-05-28T00:00:00.000+0000	gbif	Group			43.48365		2.6911	http://gbif.org/occurrence/1865625613		Native	Extant	silene italica	Resident
HUMAN_OBSERVATION		gbif_NotAvailable_1875780635			GARRAUD Luc, MISSET Claude			5000	France		2013-05-31T00:00:00.000+0000	gbif	Group			44.63453		5.08059	http://gbif.org/occurrence/1875780635		Native	Extant	silene italica	Resident
HUMAN_OBSERVATION		gbif_NotAvailable_1873908063			GARRAUD Luc			5000	France		2013-05-02T00:00:00.000+0000	gbif	Group			44.26958		5.31785	http://gbif.org/occurrence/1873908063		Native	Extant	silene italica	Resident
HUMAN_OBSERVATION		gbif_NotAvailable_1875998062			GARRAUD Luc, VINCENT Benoît			5000	France		2013-05-29T00:00:00.000+0000	gbif	Group			44.45455		5.07397	http://gbif.org/occurrence/1875998062		Native	Extant	silene italica	Resident
PRESERVED_SPECIMEN	B 10 0581401	gbif_B_1839078217		Herbarium Berolinense	Willing,R. & Willing,E.			15000	Greece		2013-05-19T00:00:00.000+0000	gbif	Group	E. Willing	B	38.749168		21.64056	http://gbif.org/occurrence/1839078217		Native	Extant	silene italica	Resident
HUMAN_OBSERVATION		gbif_NotAvailable_1862302571			Pascal Revault			5000	France		2013-05-13T00:00:00.000+0000	gbif	Group			43.72713		5.42003	http://gbif.org/occurrence/1862302571		Native	Extant	silene italica	Resident
HUMAN_OBSERVATION		gbif_NotAvailable_1869656816			LEJEUNE solenne			5000	France		2013-05-10T00:00:00.000+0000	gbif	Group			43.84187		3.68384	http://gbif.org/occurrence/1869656816		Native	Extant	silene italica	Resident
HUMAN_OBSERVATION		gbif_NotAvailable_1876464627			GARRAUD Luc			5000	France		2013-05-13T00:00:00.000+0000	gbif	Group			44.63453		5.08059	http://gbif.org/occurrence/1876464627		Native	Extant	silene italica	Resident
HUMAN_OBSERVATION		gbif_NotAvailable_1874977063			GARRAUD Luc			5000	France		2013-05-02T00:00:00.000+0000	gbif	Group			44.44953		5.32522	http://gbif.org/occurrence/1874977063		Native	Extant	silene italica	Resident
HUMAN_OBSERVATION		gbif_NotAvailable_1875540170			GARRAUD Luc, MISSET Claude			5000	France		2013-05-24T00:00:00.000+0000	gbif	Group			44.44953		5.32522	http://gbif.org/occurrence/1875540170		Native	Extant	silene italica	Resident
PRESERVED_SPECIMEN	B 10 0581408	gbif_B_1839078254		Herbarium Berolinense	Willing,R. & Willing,E.			15000	Greece		2013-05-15T00:00:00.000+0000	gbif	Group	E. Willing	B	38.583611		21.745001	http://gbif.org/occurrence/1839078254		Native	Extant	silene italica	Resident
PRESERVED_SPECIMEN	B 10 0581410	gbif_B_1839078252		Herbarium Berolinense	Willing,R. & Willing,E.			15000	Greece		2013-05-10T00:00:00.000+0000	gbif	Group	E. Willing	B	38.52861		21.94861	http://gbif.org/occurrence/1839078252		Native	Extant	silene italica	Resident
HUMAN_OBSERVATION		gbif_NotAvailable_1874038094			GARRAUD Luc, MISSET Claude			5000	France		2013-05-31T00:00:00.000+0000	gbif	Group			44.63453		5.08059	http://gbif.org/occurrence/1874038094		Native	Extant	silene italica	Resident
HUMAN_OBSERVATION	1053313	gbif_http://www.tela-botanica.org_1305800432		cel	Guillaume Fried			15000	France		2013-05-04T00:00:00.000+0000	gbif	Group	Guillaume Fried	http://www.tela-botanica.org	43.69655		3.5577	http://gbif.org/occurrence/1305800432		Native	Extant	silene italica	Resident
HUMAN_OBSERVATION		gbif_NotAvailable_1875234462			GARRAUD Luc			5000	France		2013-05-16T00:00:00.000+0000	gbif	Group			44.81453		5.08726	http://gbif.org/occurrence/1875234462		Native	Extant	silene italica	Resident
HUMAN_OBSERVATION		gbif_NotAvailable_1862472342			ESCUDER Olivier			5000	France		2013-05-23T00:00:00.000+0000	gbif	Group			44.44953		5.32522	http://gbif.org/occurrence/1862472342		Native	Extant	silene italica	Resident
HUMAN_OBSERVATION		gbif_NotAvailable_1875536807			GARRAUD Luc			5000	France		2013-05-21T00:00:00.000+0000	gbif	Group			44.72208		5.21016	http://gbif.org/occurrence/1875536807		Native	Extant	silene italica	Resident
PRESERVED_SPECIMEN	B 10 0581418	gbif_B_1839078324		Herbarium Berolinense	Willing,R. & Willing,E.			15000	Greece		2013-05-07T00:00:00.000+0000	gbif	Group	E. Willing	B	38.637218		21.936939	http://gbif.org/occurrence/1839078324		Native	Extant	silene italica	Resident
HUMAN_OBSERVATION		gbif_NotAvailable_1874784260			GARRAUD Luc			5000	France		2013-05-16T00:00:00.000+0000	gbif	Group			44.72208		5.21016	http://gbif.org/occurrence/1874784260		Native	Extant	silene italica	Resident
HUMAN_OBSERVATION		gbif_NotAvailable_1874550531			GARRAUD Luc			5000	France		2013-05-29T00:00:00.000+0000	gbif	Group			44.45455		5.07397	http://gbif.org/occurrence/1874550531		Native	Extant	silene italica	Resident
HUMAN_OBSERVATION		gbif_NotAvailable_1875556972			GARRAUD Luc			5000	France		2013-05-13T00:00:00.000+0000	gbif	Group			44.63453		5.08059	http://gbif.org/occurrence/1875556972		Native	Extant	silene italica	Resident
HUMAN_OBSERVATION		gbif_NotAvailable_1862314643			Pascal Revault			5000	France		2013-05-14T00:00:00.000+0000	gbif	Group			43.72713		5.42003	http://gbif.org/occurrence/1862314643		Native	Extant	silene italica	Resident
HUMAN_OBSERVATION		gbif_NotAvailable_1876245664			GARRAUD Luc, MISSET Claude			5000	France		2013-05-31T00:00:00.000+0000	gbif	Group			44.72453		5.08392	http://gbif.org/occurrence/1876245664		Native	Extant	silene italica	Resident
PRESERVED_SPECIMEN	B 10 0581404	gbif_B_1839078243		Herbarium Berolinense	Willing,R. & Willing,E.			15000	Greece		2013-05-18T00:00:00.000+0000	gbif	Group	E. Willing	B	38.61417		21.630831	http://gbif.org/occurrence/1839078243		Native	Extant	silene italica	Resident
PRESERVED_SPECIMEN	B 10 0581422	gbif_B_1839078333		Herbarium Berolinense	Willing,R. & Willing,E.			15000	Greece		2013-05-04T00:00:00.000+0000	gbif	Group	E. Willing	B	38.457779		21.984171	http://gbif.org/occurrence/1839078333		Native	Extant	silene italica	Resident
PRESERVED_SPECIMEN	B 10 0581415	gbif_B_1839078315		Herbarium Berolinense	Willing,R. & Willing,E.			15000	Greece		2013-05-09T00:00:00.000+0000	gbif	Group	E. Willing	B	38.61417		21.978889	http://gbif.org/occurrence/1839078315		Native	Extant	silene italica	Resident
HUMAN_OBSERVATION		gbif_NotAvailable_1875317139			GARRAUD Luc			5000	France		2013-05-21T00:00:00.000+0000	gbif	Group			44.72208		5.21016	http://gbif.org/occurrence/1875317139		Native	Extant	silene italica	Resident
HUMAN_OBSERVATION		gbif_NotAvailable_1874605041			GARRAUD Luc			5000	France		2013-05-21T00:00:00.000+0000	gbif	Group			44.72208		5.21016	http://gbif.org/occurrence/1874605041		Native	Extant	silene italica	Resident
HUMAN_OBSERVATION		gbif_NotAvailable_1875813938			GARRAUD Luc, VINCENT Benoît			5000	France		2013-05-29T00:00:00.000+0000	gbif	Group			44.45455		5.07397	http://gbif.org/occurrence/1875813938		Native	Extant	silene italica	Resident
PRESERVED_SPECIMEN	B 10 0581409	gbif_B_1839078710		Herbarium Berolinense	Willing,R. & Willing,E.			15000	Greece		2013-05-14T00:00:00.000+0000	gbif	Group	E. Willing	B	38.588058		21.68222	http://gbif.org/occurrence/1839078710		Native	Extant	silene italica	Resident
HUMAN_OBSERVATION		gbif_NotAvailable_1869538402			VINET pascaline			5000	France		2013-05-08T00:00:00.000+0000	gbif	Group			43.52077		6.40112	http://gbif.org/occurrence/1869538402		Native	Extant	silene italica	Resident
HUMAN_OBSERVATION	991245	gbif_http://www.tela-botanica.org_1305800396		cel				15000	France		2013-05-25T00:00:00.000+0000	gbif	Group		http://www.tela-botanica.org	43.71304		4.01746	http://gbif.org/occurrence/1305800396		Native	Extant	silene italica	Resident
HUMAN_OBSERVATION		gbif_NotAvailable_1866353827			IGN			5000	France		2013-05-14T00:00:00.000+0000	gbif	Group			43.17218		6.01162	http://gbif.org/occurrence/1866353827		Native	Extant	silene italica	Resident
PRESERVED_SPECIMEN	B 10 0581402	gbif_B_1839078768		Herbarium Berolinense	Willing,R. & Willing,E.			15000	Greece		2013-05-19T00:00:00.000+0000	gbif	Group	E. Willing	B	38.713058		21.611389	http://gbif.org/occurrence/1839078768		Native	Extant	silene italica	Resident
HUMAN_OBSERVATION		gbif_NotAvailable_1876507498			GARRAUD Luc, MISSET Claude			5000	France		2013-05-24T00:00:00.000+0000	gbif	Group			44.35956		5.32153	http://gbif.org/occurrence/1876507498		Native	Extant	silene italica	Resident
HUMAN_OBSERVATION		gbif_NotAvailable_1875840277			GARRAUD Luc, MISSET Claude			5000	France		2013-05-24T00:00:00.000+0000	gbif	Group			44.44953		5.32522	http://gbif.org/occurrence/1875840277		Native	Extant	silene italica	Resident
PRESERVED_SPECIMEN	B 10 0581406	gbif_B_1839078314		Herbarium Berolinense	Willing,R. & Willing,E.			15000	Greece		2013-05-16T00:00:00.000+0000	gbif	Group	E. Willing	B	38.53278		21.667219	http://gbif.org/occurrence/1839078314		Native	Extant	silene italica	Resident
PRESERVED_SPECIMEN	B 10 0581414	gbif_B_1839078302		Herbarium Berolinense	Willing,R. & Willing,E.			15000	Greece		2013-05-09T00:00:00.000+0000	gbif	Group	E. Willing	B	38.626671		21.979441	http://gbif.org/occurrence/1839078302		Native	Extant	silene italica	Resident
HUMAN_OBSERVATION	1022780	gbif_http://www.tela-botanica.org_1305800407		cel				15000	France		2013-05-10T00:00:00.000+0000	gbif	Group		http://www.tela-botanica.org	43.76465		3.85811	http://gbif.org/occurrence/1305800407		Native	Extant	silene italica	Resident
PRESERVED_SPECIMEN	B 10 0581407	gbif_B_1839078248		Herbarium Berolinense	Willing,R. & Willing,E.			15000	Greece		2013-05-15T00:00:00.000+0000	gbif	Group	E. Willing	B	38.617779		21.818609	http://gbif.org/occurrence/1839078248		Native	Extant	silene italica	Resident
PRESERVED_SPECIMEN	B 10 0581416	gbif_B_1839078567		Herbarium Berolinense	Willing,R. & Willing,E.			15000	Greece		2013-05-09T00:00:00.000+0000	gbif	Group	E. Willing	B	38.599171		21.97139	http://gbif.org/occurrence/1839078567		Native	Extant	silene italica	Resident
HUMAN_OBSERVATION	1047633	gbif_http://www.tela-botanica.org_1305800453		cel				15000	France		2013-05-04T00:00:00.000+0000	gbif	Group		http://www.tela-botanica.org	43.72196		3.86736	http://gbif.org/occurrence/1305800453		Native	Extant	silene italica	Resident
PRESERVED_SPECIMEN	B 10 0581421	gbif_B_1839078292		Herbarium Berolinense	Willing,R. & Willing,E.			15000	Greece		2013-05-04T00:00:00.000+0000	gbif	Group	E. Willing	B	38.486111		22	http://gbif.org/occurrence/1839078292		Native	Extant	silene italica	Resident
HUMAN_OBSERVATION		gbif_NotAvailable_1862347216			Patrick Ressayre			5000	France		2013-05-10T00:00:00.000+0000	gbif	Group			44.46616		4.31998	http://gbif.org/occurrence/1862347216		Native	Extant	silene italica	Resident
PRESERVED_SPECIMEN	B 10 0581399	gbif_B_1839078208		Herbarium Berolinense	Willing,R. & Willing,E.			15000	Greece		2013-05-27T00:00:00.000+0000	gbif	Group	E. Willing	B	38.696671		21.485001	http://gbif.org/occurrence/1839078208		Native	Extant	silene italica	Resident
PRESERVED_SPECIMEN	B 10 0581413	gbif_B_1839078218		Herbarium Berolinense	Willing,R. & Willing,E.			15000	Greece		2013-05-09T00:00:00.000+0000	gbif	Group	E. Willing	B	38.575562		21.97444	http://gbif.org/occurrence/1839078218		Native	Extant	silene italica	Resident
PRESERVED_SPECIMEN	B 10 0581420	gbif_B_1839078251		Herbarium Berolinense	Willing,R. & Willing,E.			15000	Greece		2013-05-06T00:00:00.000+0000	gbif	Group	E. Willing	B	38.535		22.129169	http://gbif.org/occurrence/1839078251		Native	Extant	silene italica	Resident
HUMAN_OBSERVATION	1645668	gbif_http://www.tela-botanica.org_1305800416		cel	Alain POIREL			15000	France		2013-05-10T00:00:00.000+0000	gbif	Group	Alain POIREL	http://www.tela-botanica.org	43.45956		4.49143	http://gbif.org/occurrence/1305800416		Native	Extant	silene italica	Resident
HUMAN_OBSERVATION		gbif_NotAvailable_1863899650			Delzons Olivier & Rault Pierre Alexis			5000	France		2013-05-02T00:00:00.000+0000	gbif	Group			43.33707		6.51364	http://gbif.org/occurrence/1863899650		Native	Extant	silene italica	Resident
HUMAN_OBSERVATION		gbif_NotAvailable_1865614154			IGN			5000	France		2013-05-21T00:00:00.000+0000	gbif	Group			44.55617		4.32209	http://gbif.org/occurrence/1865614154		Native	Extant	silene italica	Resident
PRESERVED_SPECIMEN	B 10 0581423	gbif_B_1839078268		Herbarium Berolinense	Willing,R. & Willing,E.			15000	Greece		2013-05-03T00:00:00.000+0000	gbif	Group	E. Willing	B	38.49361		21.877781	http://gbif.org/occurrence/1839078268		Native	Extant	silene italica	Resident
HUMAN_OBSERVATION	1645700	gbif_http://www.tela-botanica.org_1305800427		cel	Alain POIREL			15000	France		2013-05-16T00:00:00.000+0000	gbif	Group	Alain POIREL	http://www.tela-botanica.org	43.03754		6.09384	http://gbif.org/occurrence/1305800427		Native	Extant	silene italica	Resident
PRESERVED_SPECIMEN	B 10 0581405	gbif_B_1839071614		Herbarium Berolinense	Willing,R. & Willing,E.			15000	Greece		2013-05-16T00:00:00.000+0000	gbif	Group	E. Willing	B	38.506111		21.743891	http://gbif.org/occurrence/1839071614		Native	Extant	silene italica	Resident
PRESERVED_SPECIMEN	B 10 0581403	gbif_B_1839078220		Herbarium Berolinense	Willing,R. & Willing,E.			15000	Greece		2013-05-18T00:00:00.000+0000	gbif	Group	E. Willing	B	38.686939		21.610279	http://gbif.org/occurrence/1839078220		Native	Extant	silene italica	Resident
HUMAN_OBSERVATION		gbif_NotAvailable_1862309250			Ludovic Thebault			5000	France		2013-05-27T00:00:00.000+0000	gbif	Group			44.01923		7.55483	http://gbif.org/occurrence/1862309250		Native	Extant	silene italica	Resident
HUMAN_OBSERVATION		gbif_NotAvailable_1873946023			GARRAUD Luc			5000	France		2013-05-13T00:00:00.000+0000	gbif	Group			44.63453		5.08059	http://gbif.org/occurrence/1873946023		Native	Extant	silene italica	Resident
HUMAN_OBSERVATION		gbif_NotAvailable_1874920584			GARRAUD Luc			5000	France		2013-05-14T00:00:00.000+0000	gbif	Group			44.63453		5.08059	http://gbif.org/occurrence/1874920584		Native	Extant	silene italica	Resident
HUMAN_OBSERVATION		gbif_NotAvailable_1876614001			GARRAUD Luc, VINCENT Benoît			5000	France		2013-05-29T00:00:00.000+0000	gbif	Group			44.45455		5.07397	http://gbif.org/occurrence/1876614001		Native	Extant	silene italica	Resident
HUMAN_OBSERVATION		gbif_NotAvailable_1875318378			GARRAUD Luc			5000	France		2013-05-29T00:00:00.000+0000	gbif	Group			44.45455		5.07397	http://gbif.org/occurrence/1875318378		Native	Extant	silene italica	Resident
HUMAN_OBSERVATION		gbif_NotAvailable_1865948974			IGN			5000	France		2013-05-15T00:00:00.000+0000	gbif	Group			43.35856		5.77462	http://gbif.org/occurrence/1865948974		Native	Extant	silene italica	Resident
PRESERVED_SPECIMEN	B 10 0581400	gbif_B_1839078224		Herbarium Berolinense	Willing,R. & Willing,E.			15000	Greece		2013-05-20T00:00:00.000+0000	gbif	Group	E. Willing	B	38.490002		21.67444	http://gbif.org/occurrence/1839078224		Native	Extant	silene italica	Resident
PRESERVED_SPECIMEN	B 10 0581417	gbif_B_1839078191		Herbarium Berolinense	Willing,R. & Willing,E.			15000	Greece		2013-05-08T00:00:00.000+0000	gbif	Group	E. Willing	B	38.590832		21.915831	http://gbif.org/occurrence/1839078191		Native	Extant	silene italica	Resident
HUMAN_OBSERVATION		gbif_NotAvailable_1875798966			GARRAUD Luc, MISSET Claude			5000	France		2013-05-31T00:00:00.000+0000	gbif	Group			44.63453		5.08059	http://gbif.org/occurrence/1875798966		Native	Extant	silene italica	Resident
HUMAN_OBSERVATION		gbif_NotAvailable_1874445369			BILLARD Gilbert			5000	France		2013-06-19T00:00:00.000+0000	gbif	Group			45.17687		4.97346	http://gbif.org/occurrence/1874445369		Native	Extant	silene italica	Resident
HUMAN_OBSERVATION		gbif_NotAvailable_1875621736			BILLARD Gilbert			5000	France		2013-06-19T00:00:00.000+0000	gbif	Group			45.17687		4.97346	http://gbif.org/occurrence/1875621736		Native	Extant	silene italica	Resident
HUMAN_OBSERVATION		gbif_NotAvailable_1875773279			BILLARD Gilbert			5000	France		2013-06-19T00:00:00.000+0000	gbif	Group			45.17687		4.97346	http://gbif.org/occurrence/1875773279		Native	Extant	silene italica	Resident
HUMAN_OBSERVATION		gbif_NotAvailable_1875960452			BILLARD Gilbert			5000	France		2013-06-04T00:00:00.000+0000	gbif	Group			45.08454		5.09734	http://gbif.org/occurrence/1875960452		Native	Extant	silene italica	Resident
HUMAN_OBSERVATION		gbif_NotAvailable_1875149601			BILLARD Gilbert			5000	France		2013-06-19T00:00:00.000+0000	gbif	Group			45.17687		4.97346	http://gbif.org/occurrence/1875149601		Native	Extant	silene italica	Resident
PRESERVED_SPECIMEN	G-G-291408/12	gbif_G_1144770096		Geneva Herbarium – General Collection (G)	Jeanmonod, D. & Y. Naciri			25	Italy		2013-06-27T00:00:00.000+0000	gbif	Group		G	40.77917		15.35167	http://gbif.org/occurrence/1144770096		Native	Extant	silene italica	Resident
HUMAN_OBSERVATION		gbif_NotAvailable_1869653164			VINET pascaline			5000	France		2013-06-26T00:00:00.000+0000	gbif	Group			44.78728		6.22472	http://gbif.org/occurrence/1869653164		Native	Extant	silene italica	Resident
HUMAN_OBSERVATION		gbif_NotAvailable_1876442084			GARRAUD Luc			5000	France		2013-06-05T00:00:00.000+0000	gbif	Group			44.36456		5.07068	http://gbif.org/occurrence/1876442084		Native	Extant	silene italica	Resident
HUMAN_OBSERVATION		gbif_NotAvailable_1874255116			GARRAUD Luc			5000	France		2013-06-05T00:00:00.000+0000	gbif	Group			44.36456		5.07068	http://gbif.org/occurrence/1874255116		Native	Extant	silene italica	Resident
PRESERVED_SPECIMEN	G-G-291548/30	gbif_G_1144770072		Geneva Herbarium – General Collection (G)	Jeanmonod, D. & Y. Naciri			25	Italy		2013-06-29T00:00:00.000+0000	gbif	Group		G	44.07667		9.79222	http://gbif.org/occurrence/1144770072		Native	Extant	silene italica	Resident
HUMAN_OBSERVATION		gbif_NotAvailable_1875723437			BILLARD Gilbert			5000	France		2013-06-05T00:00:00.000+0000	gbif	Group			45.17687		4.97346	http://gbif.org/occurrence/1875723437		Native	Extant	silene italica	Resident
HUMAN_OBSERVATION		gbif_NotAvailable_1874273591			BILLARD Gilbert			5000	France		2013-06-05T00:00:00.000+0000	gbif	Group			45.17687		4.97346	http://gbif.org/occurrence/1874273591		Native	Extant	silene italica	Resident
HUMAN_OBSERVATION		gbif_NotAvailable_1876455684			BILLARD Gilbert			5000	France		2013-06-05T00:00:00.000+0000	gbif	Group			45.17687		4.97346	http://gbif.org/occurrence/1876455684		Native	Extant	silene italica	Resident
HUMAN_OBSERVATION		gbif_NotAvailable_1874925882			BILLARD Gilbert			5000	France		2013-06-05T00:00:00.000+0000	gbif	Group			45.17687		4.97346	http://gbif.org/occurrence/1874925882		Native	Extant	silene italica	Resident
PRESERVED_SPECIMEN	G-G-291549/31	gbif_G_1144770068		Geneva Herbarium – General Collection (G)	Jeanmonod, D. & Y. Naciri			25	Italy		2013-06-29T00:00:00.000+0000	gbif	Group		G	43.83139		7.69972	http://gbif.org/occurrence/1144770068		Native	Extant	silene italica	Resident
PRESERVED_SPECIMEN	B 10 0581398	gbif_B_1839078293		Herbarium Berolinense	Willing,R. & Willing,E.			15000	Greece		2013-06-04T00:00:00.000+0000	gbif	Group	E. Willing	B	38.775002		21.878059	http://gbif.org/occurrence/1839078293		Native	Extant	silene italica	Resident
HUMAN_OBSERVATION		gbif_NotAvailable_1874966693			BILLARD Gilbert			5000	France		2013-06-06T00:00:00.000+0000	gbif	Group			45.17455		5.10072	http://gbif.org/occurrence/1874966693		Native	Extant	silene italica	Resident
HUMAN_OBSERVATION		gbif_NotAvailable_1874158451			BILLARD Gilbert			5000	France		2013-06-05T00:00:00.000+0000	gbif	Group			45.17687		4.97346	http://gbif.org/occurrence/1874158451		Native	Extant	silene italica	Resident
HUMAN_OBSERVATION		gbif_NotAvailable_1874796787			BILLARD Gilbert			5000	France		2013-06-19T00:00:00.000+0000	gbif	Group			45.17687		4.97346	http://gbif.org/occurrence/1874796787		Native	Extant	silene italica	Resident
HUMAN_OBSERVATION		gbif_NotAvailable_1874323176			BILLARD Gilbert			5000	France		2013-06-19T00:00:00.000+0000	gbif	Group			45.17687		4.97346	http://gbif.org/occurrence/1874323176		Native	Extant	silene italica	Resident
HUMAN_OBSERVATION		gbif_NotAvailable_1875794017			BILLARD Gilbert			5000	France		2013-06-05T00:00:00.000+0000	gbif	Group			45.17687		4.97346	http://gbif.org/occurrence/1875794017		Native	Extant	silene italica	Resident
HUMAN_OBSERVATION		gbif_NotAvailable_1876076073			BILLARD Gilbert			5000	France		2013-06-19T00:00:00.000+0000	gbif	Group			45.17687		4.97346	http://gbif.org/occurrence/1876076073		Native	Extant	silene italica	Resident
HUMAN_OBSERVATION	1645927	gbif_http://www.tela-botanica.org_1305800417		cel	Alain POIREL			15000	France		2013-06-16T00:00:00.000+0000	gbif	Group	Alain POIREL	http://www.tela-botanica.org	44.56752		6.01124	http://gbif.org/occurrence/1305800417		Native	Extant	silene italica	Resident
PRESERVED_SPECIMEN	G-G-291219/4	gbif_G_1144770053		Geneva Herbarium – General Collection (G)	Jeanmonod, D. & Y. Naciri			25	Italy		2013-06-25T00:00:00.000+0000	gbif	Group		G	43.37389		12.78639	http://gbif.org/occurrence/1144770053		Native	Extant	silene italica	Resident
HUMAN_OBSERVATION		gbif_NotAvailable_1876034880			GARRAUD Luc, VINCENT Benoît			5000	France		2013-06-05T00:00:00.000+0000	gbif	Group			44.369		4.81978	http://gbif.org/occurrence/1876034880		Native	Extant	silene italica	Resident
HUMAN_OBSERVATION		gbif_NotAvailable_1876135127			GARRAUD Luc			5000	France		2013-06-07T00:00:00.000+0000	gbif	Group			44.71676		5.46259	http://gbif.org/occurrence/1876135127		Native	Extant	silene italica	Resident
HUMAN_OBSERVATION		gbif_NotAvailable_1875021408			GARRAUD Luc, VINCENT Benoît			5000	France		2013-06-05T00:00:00.000+0000	gbif	Group			44.369		4.81978	http://gbif.org/occurrence/1875021408		Native	Extant	silene italica	Resident
HUMAN_OBSERVATION		gbif_NotAvailable_1875175134			BILLARD Gilbert			5000	France		2013-06-05T00:00:00.000+0000	gbif	Group			45.17687		4.97346	http://gbif.org/occurrence/1875175134		Native	Extant	silene italica	Resident
HUMAN_OBSERVATION		gbif_NotAvailable_1875725506			GARRAUD Luc			5000	France		2013-06-05T00:00:00.000+0000	gbif	Group			44.36213		5.19611	http://gbif.org/occurrence/1875725506		Native	Extant	silene italica	Resident
PRESERVED_SPECIMEN	G-G-291230/5	gbif_G_1144770098		Geneva Herbarium – General Collection (G)	Jeanmonod, D. & Y. Naciri			25	Italy		2013-06-26T00:00:00.000+0000	gbif	Group		G	42.36028		13.65333	http://gbif.org/occurrence/1144770098		Native	Extant	silene italica	Resident
PRESERVED_SPECIMEN	G-G-291156/90	gbif_G_1144770066		Geneva Herbarium – General Collection (G)	Jeanmonod, D. & Y. Naciri			25	Italy		2013-06-25T00:00:00.000+0000	gbif	Group		G	43.35667		12.83333	http://gbif.org/occurrence/1144770066		Native	Extant	silene italica	Resident
HUMAN_OBSERVATION		gbif_NotAvailable_1874853814			BILLARD Gilbert			5000	France		2013-06-05T00:00:00.000+0000	gbif	Group			45.08686		4.97028	http://gbif.org/occurrence/1874853814		Native	Extant	silene italica	Resident
HUMAN_OBSERVATION		gbif_NotAvailable_1874484653			GARRAUD Luc, MARAIS Frédéric			5000	France		2013-06-27T00:00:00.000+0000	gbif	Group			44.6295		5.33265	http://gbif.org/occurrence/1874484653		Native	Extant	silene italica	Resident
HUMAN_OBSERVATION		gbif_NotAvailable_1875088126			BILLARD Gilbert			5000	France		2013-06-05T00:00:00.000+0000	gbif	Group			45.17687		4.97346	http://gbif.org/occurrence/1875088126		Native	Extant	silene italica	Resident
PRESERVED_SPECIMEN	G-G-291547/29	gbif_G_1144770086		Geneva Herbarium – General Collection (G)	Jeanmonod, D. & Y. Naciri			25	Italy		2013-06-29T00:00:00.000+0000	gbif	Group		G	44.07667		9.79222	http://gbif.org/occurrence/1144770086		Native	Extant	silene italica	Resident
HUMAN_OBSERVATION		gbif_NotAvailable_1876168173			GARRAUD Luc, VINCENT Benoît			5000	France		2013-06-05T00:00:00.000+0000	gbif	Group			44.369		4.81978	http://gbif.org/occurrence/1876168173		Native	Extant	silene italica	Resident
PRESERVED_SPECIMEN	G-G-291546/28	gbif_G_1144770065		Geneva Herbarium – General Collection (G)	Jeanmonod, D. & Y. Naciri			25	Italy		2013-06-29T00:00:00.000+0000	gbif	Group		G	44.07667		9.79222	http://gbif.org/occurrence/1144770065		Native	Extant	silene italica	Resident
HUMAN_OBSERVATION		gbif_NotAvailable_1865717573			IGN			5000	France		2013-06-27T00:00:00.000+0000	gbif	Group			44.11		3.93692	http://gbif.org/occurrence/1865717573		Native	Extant	silene italica	Resident
HUMAN_OBSERVATION	1011552	gbif_http://www.tela-botanica.org_1305800398		cel	John De Vos			15000	France		2013-06-15T00:00:00.000+0000	gbif	Group	John De Vos	http://www.tela-botanica.org	43.56163		4.04977	http://gbif.org/occurrence/1305800398		Native	Extant	silene italica	Resident
HUMAN_OBSERVATION		gbif_NotAvailable_1875858912			BILLARD Gilbert			5000	France		2013-06-19T00:00:00.000+0000	gbif	Group			45.17687		4.97346	http://gbif.org/occurrence/1875858912		Native	Extant	silene italica	Resident
HUMAN_OBSERVATION		gbif_NotAvailable_1865880044			IGN			5000	France		2013-06-24T00:00:00.000+0000	gbif	Group			44.37887		4.06689	http://gbif.org/occurrence/1865880044		Native	Extant	silene italica	Resident
HUMAN_OBSERVATION		gbif_NotAvailable_1875320832			BILLARD Gilbert			5000	France		2013-06-19T00:00:00.000+0000	gbif	Group			45.17687		4.97346	http://gbif.org/occurrence/1875320832		Native	Extant	silene italica	Resident
HUMAN_OBSERVATION		gbif_NotAvailable_1875939782			BILLARD Gilbert			5000	France		2013-06-19T00:00:00.000+0000	gbif	Group			45.17905		4.84618	http://gbif.org/occurrence/1875939782		Native	Extant	silene italica	Resident
PRESERVED_SPECIMEN	G-G-291520/23	gbif_G_1144770056		Geneva Herbarium – General Collection (G)	Jeanmonod, D. & Y. Naciri			25	Italy		2013-06-28T00:00:00.000+0000	gbif	Group		G	39.84694		16.13472	http://gbif.org/occurrence/1144770056		Native	Extant	silene italica	Resident
HUMAN_OBSERVATION		gbif_NotAvailable_1875512829			GARRAUD Luc			5000	France		2013-06-05T00:00:00.000+0000	gbif	Group			44.36213		5.19611	http://gbif.org/occurrence/1875512829		Native	Extant	silene italica	Resident
HUMAN_OBSERVATION		gbif_NotAvailable_1875109823			BILLARD Gilbert			5000	France		2013-06-19T00:00:00.000+0000	gbif	Group			45.17687		4.97346	http://gbif.org/occurrence/1875109823		Native	Extant	silene italica	Resident
HUMAN_OBSERVATION		gbif_NotAvailable_1875039764			BILLARD Gilbert			5000	France		2013-06-05T00:00:00.000+0000	gbif	Group			45.17687		4.97346	http://gbif.org/occurrence/1875039764		Native	Extant	silene italica	Resident
HUMAN_OBSERVATION		gbif_NotAvailable_1874248100			BILLARD Gilbert			5000	France		2013-06-19T00:00:00.000+0000	gbif	Group			45.17687		4.97346	http://gbif.org/occurrence/1874248100		Native	Extant	silene italica	Resident
HUMAN_OBSERVATION		gbif_NotAvailable_1875115855			GARRAUD Luc			5000	France		2013-06-07T00:00:00.000+0000	gbif	Group			44.71949		5.33638	http://gbif.org/occurrence/1875115855		Native	Extant	silene italica	Resident
HUMAN_OBSERVATION		gbif_NotAvailable_1876158040			BILLARD Gilbert			5000	France		2013-06-05T00:00:00.000+0000	gbif	Group			45.08686		4.97028	http://gbif.org/occurrence/1876158040		Native	Extant	silene italica	Resident
HUMAN_OBSERVATION		gbif_NotAvailable_1875557067			BILLARD Gilbert			5000	France		2013-06-04T00:00:00.000+0000	gbif	Group			45.08454		5.09734	http://gbif.org/occurrence/1875557067		Native	Extant	silene italica	Resident
HUMAN_OBSERVATION		gbif_NotAvailable_1876738836			BONTE François, GARRAUD Luc, MISSET Claude			5000	France		2013-07-26T00:00:00.000+0000	gbif	Group			44.70769		5.84114	http://gbif.org/occurrence/1876738836		Native	Extant	silene italica	Resident
HUMAN_OBSERVATION		gbif_NotAvailable_1875691082			GARRAUD Luc, MISSET Claude			5000	France		2013-07-12T00:00:00.000+0000	gbif	Group			44.1769		5.43919	http://gbif.org/occurrence/1875691082		Native	Extant	silene italica	Resident
PRESERVED_SPECIMEN	G-G-291878/12	gbif_G_1144770073		Geneva Herbarium – General Collection (G)	Jeanmonod, D.			250	Armenia		2013-07-14T00:00:00.000+0000	gbif	Group		G	39.87778		45.34361	http://gbif.org/occurrence/1144770073		Native	Extant	silene italica	Resident
HUMAN_OBSERVATION		gbif_NotAvailable_1876645770			GARRAUD Luc			5000	France		2013-07-29T00:00:00.000+0000	gbif	Group			44.26101		5.69344	http://gbif.org/occurrence/1876645770		Native	Extant	silene italica	Resident
HUMAN_OBSERVATION		gbif_NotAvailable_1875351272			BENCE Pierre, BOUZAT Jean-Claude, GARRAUD Luc			5000	France		2013-07-04T00:00:00.000+0000	gbif	Group			44.26401		5.56826	http://gbif.org/occurrence/1875351272		Native	Extant	silene italica	Resident
HUMAN_OBSERVATION		gbif_NotAvailable_1875812594			BENCE Pierre, BOUZAT Jean-Claude, GARRAUD Luc			5000	France		2013-07-04T00:00:00.000+0000	gbif	Group			44.17405		5.56419	http://gbif.org/occurrence/1875812594		Native	Extant	silene italica	Resident
HUMAN_OBSERVATION		gbif_NotAvailable_1875502812			GARRAUD Luc, MISSET Claude			5000	France		2013-07-12T00:00:00.000+0000	gbif	Group			44.1769		5.43919	http://gbif.org/occurrence/1875502812		Native	Extant	silene italica	Resident
HUMAN_OBSERVATION		gbif_NotAvailable_1875706193			GARRAUD Luc			5000	France		2013-07-15T00:00:00.000+0000	gbif	Group			44.26101		5.69344	http://gbif.org/occurrence/1875706193		Native	Extant	silene italica	Resident
PRESERVED_SPECIMEN	G-G-291858/8	gbif_G_1144770088		Geneva Herbarium – General Collection (G)	Jeanmonod, D.			250	Armenia		2013-07-08T00:00:00.000+0000	gbif	Group		G	40.38833		44.22833	http://gbif.org/occurrence/1144770088		Native	Extant	silene italica	Resident
HUMAN_OBSERVATION		gbif_NotAvailable_1874584679			BENCE Pierre, BOUZAT Jean-Claude, GARRAUD Luc			5000	France		2013-07-04T00:00:00.000+0000	gbif	Group			44.17405		5.56419	http://gbif.org/occurrence/1874584679		Native	Extant	silene italica	Resident
HUMAN_OBSERVATION		gbif_NotAvailable_1874283606			GARRAUD Luc, MISSET Claude			5000	France		2013-07-12T00:00:00.000+0000	gbif	Group			44.17405		5.56419	http://gbif.org/occurrence/1874283606		Native	Extant	silene italica	Resident
HUMAN_OBSERVATION		gbif_NotAvailable_1874499353			BONTE François, GARRAUD Luc, MISSET Claude			5000	France		2013-07-26T00:00:00.000+0000	gbif	Group			44.71085		5.71497	http://gbif.org/occurrence/1874499353		Native	Extant	silene italica	Resident
HUMAN_OBSERVATION		gbif_NotAvailable_1866221704			IGN			5000	France		2013-07-25T00:00:00.000+0000	gbif	Group			43.70437		6.28788	http://gbif.org/occurrence/1866221704		Native	Extant	silene italica	Resident
HUMAN_OBSERVATION		gbif_NotAvailable_1875132378			GARRAUD Luc, MISSET Claude			5000	France		2013-07-12T00:00:00.000+0000	gbif	Group			44.17405		5.56419	http://gbif.org/occurrence/1875132378		Native	Extant	silene italica	Resident
HUMAN_OBSERVATION		gbif_NotAvailable_1875193370			GARRAUD Luc			5000	France		2013-07-29T00:00:00.000+0000	gbif	Group			44.26401		5.56826	http://gbif.org/occurrence/1875193370		Native	Extant	silene italica	Resident
HUMAN_OBSERVATION		gbif_NotAvailable_1865711140			IGN			5000	France		2013-07-23T00:00:00.000+0000	gbif	Group			43.6966		6.53571	http://gbif.org/occurrence/1865711140		Native	Extant	silene italica	Resident
HUMAN_OBSERVATION		gbif_NotAvailable_1875113285			GARRAUD Luc, MISSET Claude			5000	France		2013-07-12T00:00:00.000+0000	gbif	Group			44.1769		5.43919	http://gbif.org/occurrence/1875113285		Native	Extant	silene italica	Resident
HUMAN_OBSERVATION		gbif_NotAvailable_1874099954			BENCE Pierre, GARRAUD Luc			5000	France		2013-07-15T00:00:00.000+0000	gbif	Group			44.17106		5.68918	http://gbif.org/occurrence/1874099954		Native	Extant	silene italica	Resident
HUMAN_OBSERVATION		gbif_NotAvailable_1875785360			GARRAUD Luc, MISSET Claude			5000	France		2013-07-12T00:00:00.000+0000	gbif	Group			44.1769		5.43919	http://gbif.org/occurrence/1875785360		Native	Extant	silene italica	Resident
HUMAN_OBSERVATION		gbif_NotAvailable_1875823737			GARRAUD Luc, MISSET Claude			5000	France		2013-07-12T00:00:00.000+0000	gbif	Group			44.1769		5.43919	http://gbif.org/occurrence/1875823737		Native	Extant	silene italica	Resident
HUMAN_OBSERVATION		gbif_NotAvailable_1869416512			CHAPUIS antoine			5000	France		2013-09-04T00:00:00.000+0000	gbif	Group			43.00206		0.36506	http://gbif.org/occurrence/1869416512		Native	Extant	silene italica	Resident
HUMAN_OBSERVATION		gbif_NotAvailable_1874679659			GARRAUD Luc			5000	France		2013-09-20T00:00:00.000+0000	gbif	Group			44.90208		5.21725	http://gbif.org/occurrence/1874679659		Native	Extant	silene italica	Resident
HUMAN_OBSERVATION		gbif_NotAvailable_1874327093			GARRAUD Luc			5000	France		2013-09-20T00:00:00.000+0000	gbif	Group			44.81208		5.21369	http://gbif.org/occurrence/1874327093		Native	Extant	silene italica	Resident
HUMAN_OBSERVATION		gbif_NotAvailable_1865740052			IGN			5000	France		2013-09-03T00:00:00.000+0000	gbif	Group			44.37887		4.06689	http://gbif.org/occurrence/1865740052		Native	Extant	silene italica	Resident
HUMAN_OBSERVATION		gbif_NotAvailable_1865905289			IGN			5000	France		2013-12-03T00:00:00.000+0000	gbif	Group			44.43449		5.95314	http://gbif.org/occurrence/1865905289		Native	Extant	silene italica	Resident
HUMAN_OBSERVATION		gbif_NotAvailable_1866374153			IGN			5000	France		2013-12-03T00:00:00.000+0000	gbif	Group			43.90972		5.30323	http://gbif.org/occurrence/1866374153		Native	Extant	silene italica	Resident
HUMAN_OBSERVATION		gbif_NotAvailable_1866588228			IGN			5000	France		2013-12-17T00:00:00.000+0000	gbif	Group			44.72899		4.83142	http://gbif.org/occurrence/1866588228		Native	Extant	silene italica	Resident
UNKNOWN	73327	gbif_BIO-UNIPI_1701173471		WIKITOS				15000	Italy		2013-01-01T00:00:00.000+0000	gbif	Group		BIO-UNIPI	43.430803		9.898993	http://gbif.org/occurrence/1701173471		Native	Extant	silene italica	Resident
UNKNOWN	73357	gbif_BIO-UNIPI_1701173483		WIKITOS				15000	Italy		2013-01-01T00:00:00.000+0000	gbif	Group		BIO-UNIPI	43.942612		11.103552	http://gbif.org/occurrence/1701173483		Native	Extant	silene italica	Resident
HUMAN_OBSERVATION		gbif_NotAvailable_1866571849			IGN			5000	France		2012-01-25T00:00:00.000+0000	gbif	Group			44.0811		5.68493	http://gbif.org/occurrence/1866571849		Native	Extant	silene italica	Resident
HUMAN_OBSERVATION		gbif_NotAvailable_1866507303			IGN			5000	France		2012-01-28T00:00:00.000+0000	gbif	Group			43.89483		5.92522	http://gbif.org/occurrence/1866507303		Native	Extant	silene italica	Resident
HUMAN_OBSERVATION		gbif_NotAvailable_1872739703			VINCENT Benoît			5000	France		2012-03-26T00:00:00.000+0000	gbif	Group			44.371		4.69432	http://gbif.org/occurrence/1872739703		Native	Extant	silene italica	Resident
HUMAN_OBSERVATION		gbif_NotAvailable_1869424499			VINET pascaline			5000	France		2012-03-30T00:00:00.000+0000	gbif	Group			43.17554		5.88881	http://gbif.org/occurrence/1869424499		Native	Extant	silene italica	Resident
HUMAN_OBSERVATION		gbif_NotAvailable_1873021056			VINCENT Benoît			5000	France		2012-03-26T00:00:00.000+0000	gbif	Group			44.369		4.81978	http://gbif.org/occurrence/1873021056		Native	Extant	silene italica	Resident
HUMAN_OBSERVATION		gbif_NotAvailable_1866196944			IGN			5000	France		2012-03-27T00:00:00.000+0000	gbif	Group			44.021		3.81072	http://gbif.org/occurrence/1866196944		Native	Extant	silene italica	Resident
HUMAN_OBSERVATION		gbif_NotAvailable_1865733157			IGN			5000	France		2012-03-15T00:00:00.000+0000	gbif	Group			43.93257		3.5604	http://gbif.org/occurrence/1865733157		Native	Extant	silene italica	Resident
HUMAN_OBSERVATION	754464	gbif_http://www.tela-botanica.org_1305800390		cel	Christophe Bernier			15000	France		2012-03-31T00:00:00.000+0000	gbif	Group	Christophe Bernier	http://www.tela-botanica.org	43.64347		3.37177	http://gbif.org/occurrence/1305800390		Native	Extant	silene italica	Resident
HUMAN_OBSERVATION		gbif_NotAvailable_1873022104			VINCENT Benoît			5000	France		2012-03-26T00:00:00.000+0000	gbif	Group			44.369		4.81978	http://gbif.org/occurrence/1873022104		Native	Extant	silene italica	Resident
HUMAN_OBSERVATION		gbif_NotAvailable_1873695833			VINCENT Benoît			5000	France		2012-03-26T00:00:00.000+0000	gbif	Group			44.369		4.81978	http://gbif.org/occurrence/1873695833		Native	Extant	silene italica	Resident
HUMAN_OBSERVATION		gbif_NotAvailable_1872599564			VINCENT Benoît			5000	France		2012-03-26T00:00:00.000+0000	gbif	Group			44.369		4.81978	http://gbif.org/occurrence/1872599564		Native	Extant	silene italica	Resident
HUMAN_OBSERVATION		gbif_NotAvailable_1862337409			Pascal Revault			5000	France		2012-04-24T00:00:00.000+0000	gbif	Group			43.72713		5.42003	http://gbif.org/occurrence/1862337409		Native	Extant	silene italica	Resident
HUMAN_OBSERVATION		gbif_NotAvailable_1869617767			GIVORD julien			5000	France		2012-04-27T00:00:00.000+0000	gbif	Group			43.76455		7.16148	http://gbif.org/occurrence/1869617767		Native	Extant	silene italica	Resident
HUMAN_OBSERVATION	821593	gbif_http://www.tela-botanica.org_1305800370		cel	Christophe Bernier			15000	France		2012-04-27T00:00:00.000+0000	gbif	Group	Christophe Bernier	http://www.tela-botanica.org	43.95276		4.53064	http://gbif.org/occurrence/1305800370		Native	Extant	silene italica	Resident
HUMAN_OBSERVATION	339201202	gbif_naturgucker_1835380753		naturgucker	-1813132878			25	France		2012-04-22T00:00:00.000+0000	gbif	Group		naturgucker	44.935612		4.851181	http://gbif.org/occurrence/1835380753		Native	Extant	silene italica	Resident
HUMAN_OBSERVATION		gbif_NotAvailable_1869513419			GIVORD julien			5000	France		2012-04-24T00:00:00.000+0000	gbif	Group			43.76455		7.16148	http://gbif.org/occurrence/1869513419		Native	Extant	silene italica	Resident
HUMAN_OBSERVATION		gbif_NotAvailable_1876186110			GARRAUD Luc, MISSET Claude			5000	France		2012-04-27T00:00:00.000+0000	gbif	Group			45.17905		4.84618	http://gbif.org/occurrence/1876186110		Native	Extant	silene italica	Resident
HUMAN_OBSERVATION		gbif_NotAvailable_1863956331			LEPRINCE Jacques-Henri			5000	France		2012-04-11T00:00:00.000+0000	gbif	Group			44.37458		4.44337	http://gbif.org/occurrence/1863956331		Native	Extant	silene italica	Resident
HUMAN_OBSERVATION		gbif_NotAvailable_1876121094			GARRAUD Luc, MISSET Claude			5000	France		2012-04-27T00:00:00.000+0000	gbif	Group			45.08686		4.97028	http://gbif.org/occurrence/1876121094		Native	Extant	silene italica	Resident
HUMAN_OBSERVATION		gbif_NotAvailable_1874919721			GARRAUD Luc			5000	France		2012-04-28T00:00:00.000+0000	gbif	Group			44.45455		5.07397	http://gbif.org/occurrence/1874919721		Native	Extant	silene italica	Resident
HUMAN_OBSERVATION		gbif_NotAvailable_1862331347			Pascal Revault			5000	France		2012-04-23T00:00:00.000+0000	gbif	Group			43.72713		5.42003	http://gbif.org/occurrence/1862331347		Native	Extant	silene italica	Resident
HUMAN_OBSERVATION		gbif_NotAvailable_1874450024			GARRAUD Luc, MISSET Claude			5000	France		2012-04-27T00:00:00.000+0000	gbif	Group			45.17905		4.84618	http://gbif.org/occurrence/1874450024		Native	Extant	silene italica	Resident
HUMAN_OBSERVATION	792108	gbif_http://www.tela-botanica.org_1305800356		cel	Christophe Bernier			15000	France		2012-04-04T00:00:00.000+0000	gbif	Group	Christophe Bernier	http://www.tela-botanica.org	43.67191		4.25364	http://gbif.org/occurrence/1305800356		Native	Extant	silene italica	Resident
HUMAN_OBSERVATION		gbif_NotAvailable_1862313887			Pascal Revault			5000	France		2012-04-25T00:00:00.000+0000	gbif	Group			43.72713		5.42003	http://gbif.org/occurrence/1862313887		Native	Extant	silene italica	Resident
HUMAN_OBSERVATION		gbif_NotAvailable_1869563170			GIVORD julien			5000	France		2012-04-20T00:00:00.000+0000	gbif	Group			43.34479		6.26736	http://gbif.org/occurrence/1869563170		Native	Extant	silene italica	Resident
HUMAN_OBSERVATION	-856478367	gbif_naturgucker_923322925		naturgucker	-78194139			250	Italy		2012-04-24T00:00:00.000+0000	gbif	Group		naturgucker	44.12072		9.721657	http://gbif.org/occurrence/923322925		Native	Extant	silene italica	Resident
PRESERVED_SPECIMEN	B 10 0497561	gbif_B_1839078283		Herbarium Berolinense	Willing,R. & Willing,E.			15000	Greece		2012-05-20T00:00:00.000+0000	gbif	Group	E. Willing	B	40.078609		21.332781	http://gbif.org/occurrence/1839078283		Native	Extant	silene italica	Resident
HUMAN_OBSERVATION		gbif_NotAvailable_1862463865			EPICOCO Cyril & ESCUDER Olivier			5000	France		2012-05-20T00:00:00.000+0000	gbif	Group			42.76314		2.45086	http://gbif.org/occurrence/1862463865		Native	Extant	silene italica	Resident
PRESERVED_SPECIMEN	B 10 0497550	gbif_B_1839078231		Herbarium Berolinense	Willing,R. & Willing,E.			15000	Greece		2012-05-30T00:00:00.000+0000	gbif	Group	E. Willing	B	40.29361		21.54833	http://gbif.org/occurrence/1839078231		Native	Extant	silene italica	Resident
HUMAN_OBSERVATION		gbif_NotAvailable_1862479496			EPICOCO Cyril & ESCUDER Olivier			5000	France		2012-05-20T00:00:00.000+0000	gbif	Group			42.76314		2.45086	http://gbif.org/occurrence/1862479496		Native	Extant	silene italica	Resident
HUMAN_OBSERVATION		gbif_NotAvailable_1875974225			GARRAUD Luc, VINCENT Benoît			5000	France		2012-05-16T00:00:00.000+0000	gbif	Group			44.54454		5.07728	http://gbif.org/occurrence/1875974225		Native	Extant	silene italica	Resident
PRESERVED_SPECIMEN	B 10 0497566	gbif_B_1839078365		Herbarium Berolinense	Willing,R. & Willing,E.			15000	Greece		2012-05-16T00:00:00.000+0000	gbif	Group	E. Willing	B	39.849998		21.327499	http://gbif.org/occurrence/1839078365		Native	Extant	silene italica	Resident
PRESERVED_SPECIMEN	B 10 0497556	gbif_B_1839078316		Herbarium Berolinense	Willing,R. & Willing,E.			15000	Greece		2012-05-24T00:00:00.000+0000	gbif	Group	E. Willing	B	40.183331		21.47278	http://gbif.org/occurrence/1839078316		Native	Extant	silene italica	Resident
PRESERVED_SPECIMEN	B 10 0497564	gbif_B_1839078348		Herbarium Berolinense	Willing,R. & Willing,E.			15000	Greece		2012-05-17T00:00:00.000+0000	gbif	Group	E. Willing	B	40.032501		21.379169	http://gbif.org/occurrence/1839078348		Native	Extant	silene italica	Resident
HUMAN_OBSERVATION		gbif_NotAvailable_1865461563			IGN			5000	France		2012-05-14T00:00:00.000+0000	gbif	Group			43.8049		5.92062	http://gbif.org/occurrence/1865461563		Native	Extant	silene italica	Resident
HUMAN_OBSERVATION		gbif_NotAvailable_1875154100			GARRAUD Luc, VINCENT Benoît			5000	France		2012-05-16T00:00:00.000+0000	gbif	Group			44.54454		5.07728	http://gbif.org/occurrence/1875154100		Native	Extant	silene italica	Resident
HUMAN_OBSERVATION	761468	gbif_http://www.tela-botanica.org_1305800408		cel	Christophe BERNIER			15000	France		2012-05-22T00:00:00.000+0000	gbif	Group	Christophe BERNIER	http://www.tela-botanica.org	43.55309		1.25602	http://gbif.org/occurrence/1305800408		Native	Extant	silene italica	Resident
HUMAN_OBSERVATION		gbif_NotAvailable_1866621462			IGN			5000	France		2012-05-29T00:00:00.000+0000	gbif	Group			43.70805		6.16395	http://gbif.org/occurrence/1866621462		Native	Extant	silene italica	Resident
PRESERVED_SPECIMEN	B 10 0497573	gbif_B_1839078321		Herbarium Berolinense	Willing,R. & Willing,E.			15000	Greece		2012-05-13T00:00:00.000+0000	gbif	Group	E. Willing	B	39.70583		20.974171	http://gbif.org/occurrence/1839078321		Native	Extant	silene italica	Resident
HUMAN_OBSERVATION	2076928	gbif_http://www.tela-botanica.org_1305800374		cel	Guillaume PAPUGA			15000	France		2012-05-13T00:00:00.000+0000	gbif	Group	Guillaume PAPUGA	http://www.tela-botanica.org	43.78515		3.80516	http://gbif.org/occurrence/1305800374		Native	Extant	silene italica	Resident
PRESERVED_SPECIMEN	B 10 0497553	gbif_B_1839078366		Herbarium Berolinense	Willing,R. & Willing,E.			15000	Greece		2012-05-28T00:00:00.000+0000	gbif	Group	E. Willing	B	40.229721		21.593611	http://gbif.org/occurrence/1839078366		Native	Extant	silene italica	Resident
HUMAN_OBSERVATION		gbif_NotAvailable_1865976567			IGN			5000	France		2012-05-29T00:00:00.000+0000	gbif	Group			43.6283		5.78767	http://gbif.org/occurrence/1865976567		Native	Extant	silene italica	Resident
PRESERVED_SPECIMEN	B 10 0497552	gbif_B_1839078304		Herbarium Berolinense	Willing,R. & Willing,E.			15000	Greece		2012-05-28T00:00:00.000+0000	gbif	Group	E. Willing	B	40.190559		21.596109	http://gbif.org/occurrence/1839078304		Native	Extant	silene italica	Resident
PRESERVED_SPECIMEN	B 10 0497568	gbif_B_1839078319		Herbarium Berolinense	Willing,R. & Willing,E.			15000	Greece		2012-05-15T00:00:00.000+0000	gbif	Group	E. Willing	B	39.958611		21.22917	http://gbif.org/occurrence/1839078319		Native	Extant	silene italica	Resident
PRESERVED_SPECIMEN	B 10 0497562	gbif_B_1839078273		Herbarium Berolinense	Willing,R. & Willing,E.			15000	Greece		2012-05-19T00:00:00.000+0000	gbif	Group	E. Willing	B	40.122219		21.307779	http://gbif.org/occurrence/1839078273		Native	Extant	silene italica	Resident
HUMAN_OBSERVATION		gbif_NotAvailable_1876068813			GARRAUD Luc, VINCENT Benoît			5000	France		2012-05-16T00:00:00.000+0000	gbif	Group			44.54454		5.07728	http://gbif.org/occurrence/1876068813		Native	Extant	silene italica	Resident
HUMAN_OBSERVATION	750473	gbif_http://www.tela-botanica.org_1305800426		cel	Pierre TEILLAUD			15000	France		2012-05-19T00:00:00.000+0000	gbif	Group	Pierre TEILLAUD	http://www.tela-botanica.org	43.68873		3.06725	http://gbif.org/occurrence/1305800426		Native	Extant	silene italica	Resident
PRESERVED_SPECIMEN	B 10 0497567	gbif_B_1839078397		Herbarium Berolinense	Willing,R. & Willing,E.			15000	Greece		2012-05-15T00:00:00.000+0000	gbif	Group	E. Willing	B	39.950001		21.243059	http://gbif.org/occurrence/1839078397		Native	Extant	silene italica	Resident
HUMAN_OBSERVATION	1653992	gbif_http://www.tela-botanica.org_1305800418		cel	Guillaume PAPUGA			15000	France		2012-05-13T00:00:00.000+0000	gbif	Group	Guillaume PAPUGA	http://www.tela-botanica.org	43.88197		3.64575	http://gbif.org/occurrence/1305800418		Native	Extant	silene italica	Resident
HUMAN_OBSERVATION		gbif_NotAvailable_1874333739			GARRAUD Luc, MISSET Claude			5000	France		2012-05-25T00:00:00.000+0000	gbif	Group			44.63209		5.20663	http://gbif.org/occurrence/1874333739		Native	Extant	silene italica	Resident
HUMAN_OBSERVATION	814864	gbif_http://www.tela-botanica.org_1305800384		cel	Christophe Bernier			15000	France		2012-05-29T00:00:00.000+0000	gbif	Group	Christophe Bernier	http://www.tela-botanica.org	43.7411		6.51486	http://gbif.org/occurrence/1305800384		Native	Extant	silene italica	Resident
HUMAN_OBSERVATION		gbif_NotAvailable_1865802942			IGN			5000	France		2012-05-31T00:00:00.000+0000	gbif	Group			43.79428		6.29306	http://gbif.org/occurrence/1865802942		Native	Extant	silene italica	Resident
HUMAN_OBSERVATION	756253	gbif_http://www.tela-botanica.org_1305800415		cel				15000	France		2012-05-31T00:00:00.000+0000	gbif	Group		http://www.tela-botanica.org	43.73885		3.86706	http://gbif.org/occurrence/1305800415		Native	Extant	silene italica	Resident
HUMAN_OBSERVATION		gbif_NotAvailable_1862468236			ESCUDER Olivier			5000	France		2012-05-12T00:00:00.000+0000	gbif	Group			44.81208		5.21369	http://gbif.org/occurrence/1862468236		Native	Extant	silene italica	Resident
HUMAN_OBSERVATION		gbif_NotAvailable_1863448925			Olivier Delzons			5000	France		2012-05-21T00:00:00.000+0000	gbif	Group			43.74297		4.55159	http://gbif.org/occurrence/1863448925		Native	Extant	silene italica	Resident
HUMAN_OBSERVATION		gbif_NotAvailable_1869612629			BOUCHET michel-ange			5000	France		2012-05-09T00:00:00.000+0000	gbif	Group			43.30401		3.18476	http://gbif.org/occurrence/1869612629		Native	Extant	silene italica	Resident
PRESERVED_SPECIMEN	B 10 0497570	gbif_B_1839078760		Herbarium Berolinense	Willing,R. & Willing,E.			15000	Greece		2012-05-14T00:00:00.000+0000	gbif	Group	E. Willing	B	39.893608		21.257219	http://gbif.org/occurrence/1839078760		Native	Extant	silene italica	Resident
HUMAN_OBSERVATION		gbif_NotAvailable_1863956446			LEPRINCE Jacques-Henri			5000	France		2012-05-02T00:00:00.000+0000	gbif	Group			44.46458		4.44567	http://gbif.org/occurrence/1863956446		Native	Extant	silene italica	Resident
HUMAN_OBSERVATION		gbif_NotAvailable_1862319665			JULIETTE REAL			5000	France		2012-05-19T00:00:00.000+0000	gbif	Group			43.6314		5.66387	http://gbif.org/occurrence/1862319665		Native	Extant	silene italica	Resident
HUMAN_OBSERVATION		gbif_NotAvailable_1874840594			GARRAUD Luc			5000	France		2012-05-30T00:00:00.000+0000	gbif	Group			44.18218		5.18915	http://gbif.org/occurrence/1874840594		Native	Extant	silene italica	Resident
PRESERVED_SPECIMEN	B 10 0497554	gbif_B_1839078381		Herbarium Berolinense	Willing,R. & Willing,E.			15000	Greece		2012-05-26T00:00:00.000+0000	gbif	Group	E. Willing	B	40.21278		21.52556	http://gbif.org/occurrence/1839078381		Native	Extant	silene italica	Resident
HUMAN_OBSERVATION		gbif_NotAvailable_1874831695			GARRAUD Luc, VINCENT Benoît			5000	France		2012-05-23T00:00:00.000+0000	gbif	Group			44.27901		4.81689	http://gbif.org/occurrence/1874831695		Native	Extant	silene italica	Resident
HUMAN_OBSERVATION		gbif_NotAvailable_1869553478			BOUCHET michel-ange			5000	France		2012-05-08T00:00:00.000+0000	gbif	Group			43.03417		2.8161	http://gbif.org/occurrence/1869553478		Native	Extant	silene italica	Resident
PRESERVED_SPECIMEN	B 10 0497549	gbif_B_1839078290		Herbarium Berolinense	Willing,R. & Willing,E.			15000	Greece		2012-05-31T00:00:00.000+0000	gbif	Group	E. Willing	B	40.291111		21.44389	http://gbif.org/occurrence/1839078290		Native	Extant	silene italica	Resident
PRESERVED_SPECIMEN	B 10 0497572	gbif_B_1839078399		Herbarium Berolinense	Willing,R. & Willing,E.			15000	Greece		2012-05-13T00:00:00.000+0000	gbif	Group	E. Willing	B	39.70417		21.00194	http://gbif.org/occurrence/1839078399		Native	Extant	silene italica	Resident
PRESERVED_SPECIMEN	B 10 0497551	gbif_B_1839078311		Herbarium Berolinense	Willing,R. & Willing,E.			15000	Greece		2012-05-29T00:00:00.000+0000	gbif	Group	E. Willing	B	40.319721		21.648331	http://gbif.org/occurrence/1839078311		Native	Extant	silene italica	Resident
HUMAN_OBSERVATION		gbif_NotAvailable_1874962424			GARRAUD Luc			5000	France		2012-05-30T00:00:00.000+0000	gbif	Group			44.27215		5.19263	http://gbif.org/occurrence/1874962424		Native	Extant	silene italica	Resident
HUMAN_OBSERVATION	749770	gbif_http://www.tela-botanica.org_1305800380		cel	Christophe Bernier			15000	France		2012-05-17T00:00:00.000+0000	gbif	Group	Christophe Bernier	http://www.tela-botanica.org	42.69473		2.70996	http://gbif.org/occurrence/1305800380		Native	Extant	silene italica	Resident
HUMAN_OBSERVATION		gbif_NotAvailable_1874661574			GARRAUD Luc, VINCENT Benoît			5000	France		2012-05-23T00:00:00.000+0000	gbif	Group			44.27901		4.81689	http://gbif.org/occurrence/1874661574		Native	Extant	silene italica	Resident
HUMAN_OBSERVATION		gbif_NotAvailable_1874470355			GARRAUD Luc, MISSET Claude			5000	France		2012-05-25T00:00:00.000+0000	gbif	Group			44.72208		5.21016	http://gbif.org/occurrence/1874470355		Native	Extant	silene italica	Resident
PRESERVED_SPECIMEN	B 10 0497565	gbif_B_1839078395		Herbarium Berolinense	Willing,R. & Willing,E.			15000	Greece		2012-05-17T00:00:00.000+0000	gbif	Group	E. Willing	B	40.078609		21.37056	http://gbif.org/occurrence/1839078395		Native	Extant	silene italica	Resident
PRESERVED_SPECIMEN	B 10 0497569	gbif_B_1839078408		Herbarium Berolinense	Willing,R. & Willing,E.			15000	Greece		2012-05-14T00:00:00.000+0000	gbif	Group	E. Willing	B	39.911942		21.307779	http://gbif.org/occurrence/1839078408		Native	Extant	silene italica	Resident
HUMAN_OBSERVATION		gbif_NotAvailable_1869600736			VINET pascaline			5000	France		2012-05-13T00:00:00.000+0000	gbif	Group			43.3646		5.52816	http://gbif.org/occurrence/1869600736		Native	Extant	silene italica	Resident
HUMAN_OBSERVATION		gbif_NotAvailable_1875580397			GARRAUD Luc, MISSET Claude			5000	France		2012-05-04T00:00:00.000+0000	gbif	Group			44.72683		4.95768	http://gbif.org/occurrence/1875580397		Native	Extant	silene italica	Resident
HUMAN_OBSERVATION	814753	gbif_http://www.tela-botanica.org_1305800468		cel	Christophe Bernier			15000	France		2012-05-28T00:00:00.000+0000	gbif	Group	Christophe Bernier	http://www.tela-botanica.org	43.65272		6.79805	http://gbif.org/occurrence/1305800468		Native	Extant	silene italica	Resident
HUMAN_OBSERVATION	1294928932	gbif_naturgucker_923324945		naturgucker	1441951053			250	Italy		2012-05-22T00:00:00.000+0000	gbif	Group		naturgucker	41.988003		13.799499	http://gbif.org/occurrence/923324945		Native	Extant	silene italica	Resident
HUMAN_OBSERVATION		gbif_NotAvailable_1869659434			BOUCHET michel-ange			5000	France		2012-05-07T00:00:00.000+0000	gbif	Group			43.66106		3.80563	http://gbif.org/occurrence/1869659434		Native	Extant	silene italica	Resident
HUMAN_OBSERVATION		gbif_NotAvailable_1869488656			BOUCHET michel-ange			5000	France		2012-05-29T00:00:00.000+0000	gbif	Group			43.65767		4.17742	http://gbif.org/occurrence/1869488656		Native	Extant	silene italica	Resident
HUMAN_OBSERVATION	752273	gbif_http://www.tela-botanica.org_1305800388		cel	Patrice BERNARD			15000	France		2012-05-27T00:00:00.000+0000	gbif	Group	Patrice BERNARD	http://www.tela-botanica.org	43.41674		5.33912	http://gbif.org/occurrence/1305800388		Native	Extant	silene italica	Resident
PRESERVED_SPECIMEN	B 10 0497559	gbif_B_1839078299		Herbarium Berolinense	Willing,R. & Willing,E.			15000	Greece		2012-05-22T00:00:00.000+0000	gbif	Group	E. Willing	B	40.110001		21.40778	http://gbif.org/occurrence/1839078299		Native	Extant	silene italica	Resident
HUMAN_OBSERVATION		gbif_NotAvailable_1875473175			GARRAUD Luc			5000	France		2012-05-30T00:00:00.000+0000	gbif	Group			44.1769		5.43919	http://gbif.org/occurrence/1875473175		Native	Extant	silene italica	Resident
HUMAN_OBSERVATION		gbif_NotAvailable_1875023848			GARRAUD Luc, VINCENT Benoît			5000	France		2012-05-23T00:00:00.000+0000	gbif	Group			44.27901		4.81689	http://gbif.org/occurrence/1875023848		Native	Extant	silene italica	Resident
HUMAN_OBSERVATION		gbif_NotAvailable_1862480519			EPICOCO Cyril & ESCUDER Olivier			5000	France		2012-05-20T00:00:00.000+0000	gbif	Group			42.76314		2.45086	http://gbif.org/occurrence/1862480519		Native	Extant	silene italica	Resident
HUMAN_OBSERVATION	-1443281313	gbif_naturgucker_923320954		naturgucker	1441951053			250	Italy		2012-05-18T00:00:00.000+0000	gbif	Group		naturgucker	41.653156		14.187008	http://gbif.org/occurrence/923320954		Native	Extant	silene italica	Resident
PRESERVED_SPECIMEN	B 10 0497560	gbif_B_1839078361		Herbarium Berolinense	Willing,R. & Willing,E.			15000	Greece		2012-05-21T00:00:00.000+0000	gbif	Group	E. Willing	B	40.066391		21.471109	http://gbif.org/occurrence/1839078361		Native	Extant	silene italica	Resident
PRESERVED_SPECIMEN	B 10 0497555	gbif_B_1839078326		Herbarium Berolinense	Willing,R. & Willing,E.			15000	Greece		2012-05-24T00:00:00.000+0000	gbif	Group	E. Willing	B	40.182781		21.51	http://gbif.org/occurrence/1839078326		Native	Extant	silene italica	Resident
HUMAN_OBSERVATION		gbif_NotAvailable_1862467868			ESCUDER Olivier			5000	France		2012-05-12T00:00:00.000+0000	gbif	Group			44.81208		5.21369	http://gbif.org/occurrence/1862467868		Native	Extant	silene italica	Resident
HUMAN_OBSERVATION		gbif_NotAvailable_1862463311			ESCUDER Olivier			5000	France		2012-05-09T00:00:00.000+0000	gbif	Group			44.81208		5.21369	http://gbif.org/occurrence/1862463311		Native	Extant	silene italica	Resident
HUMAN_OBSERVATION		gbif_NotAvailable_1862332526			Ludovic Thebault			5000	France		2012-05-17T00:00:00.000+0000	gbif	Group			44.01923		7.55483	http://gbif.org/occurrence/1862332526		Native	Extant	silene italica	Resident
HUMAN_OBSERVATION		gbif_NotAvailable_1869449628			GIVORD julien			5000	France		2012-05-24T00:00:00.000+0000	gbif	Group			43.96629		6.55244	http://gbif.org/occurrence/1869449628		Native	Extant	silene italica	Resident
HUMAN_OBSERVATION		gbif_NotAvailable_1874261271			GARRAUD Luc, MISSET Claude			5000	France		2012-05-25T00:00:00.000+0000	gbif	Group			44.72208		5.21016	http://gbif.org/occurrence/1874261271		Native	Extant	silene italica	Resident
HUMAN_OBSERVATION		gbif_NotAvailable_1862331801			Clemence Guiller			5000	France		2012-05-18T00:00:00.000+0000	gbif	Group			43.54148		5.6597	http://gbif.org/occurrence/1862331801		Native	Extant	silene italica	Resident
HUMAN_OBSERVATION		gbif_NotAvailable_1875569433			GARRAUD Luc, MISSET Claude			5000	France		2012-05-25T00:00:00.000+0000	gbif	Group			44.6295		5.33265	http://gbif.org/occurrence/1875569433		Native	Extant	silene italica	Resident
HUMAN_OBSERVATION	748800	gbif_http://www.tela-botanica.org_1305800372		cel				15000	France		2012-05-12T00:00:00.000+0000	gbif	Group		http://www.tela-botanica.org	43.45697		3.22002	http://gbif.org/occurrence/1305800372		Native	Extant	silene italica	Resident
HUMAN_OBSERVATION	750435	gbif_http://www.tela-botanica.org_1305800395		cel	Christophe Bernier			15000	France		2012-05-18T00:00:00.000+0000	gbif	Group	Christophe Bernier	http://www.tela-botanica.org	42.7275		2.70027	http://gbif.org/occurrence/1305800395		Native	Extant	silene italica	Resident
PRESERVED_SPECIMEN	B 10 0493271	gbif_B_1839078374		Herbarium Berolinense	Willing,R. & Willing,E.			15000	Greece		2012-05-25T00:00:00.000+0000	gbif	Group	E. Willing	B	40.152779		21.26111	http://gbif.org/occurrence/1839078374		Native	Extant	silene italica	Resident
PRESERVED_SPECIMEN	B 10 0497557	gbif_B_1839078383		Herbarium Berolinense	Willing,R. & Willing,E.			15000	Greece		2012-05-23T00:00:00.000+0000	gbif	Group	E. Willing	B	40.065559		21.593611	http://gbif.org/occurrence/1839078383		Native	Extant	silene italica	Resident
PRESERVED_SPECIMEN	G-G-262184/3	gbif_G_1144770321		Geneva Herbarium – General Collection (G)	Jeanmonod, D. & Y. Naciri			100	Austria		2012-05-30T00:00:00.000+0000	gbif	Group		G	47.02639		15.19056	http://gbif.org/occurrence/1144770321		Native	Extant	silene italica	Resident
PRESERVED_SPECIMEN	B 10 0497571	gbif_B_1839078402		Herbarium Berolinense	Willing,R. & Willing,E.			15000	Greece		2012-05-14T00:00:00.000+0000	gbif	Group	E. Willing	B	39.895279		21.28694	http://gbif.org/occurrence/1839078402		Native	Extant	silene italica	Resident
PRESERVED_SPECIMEN	B 10 0497563	gbif_B_1839078442		Herbarium Berolinense	Willing,R. & Willing,E.			15000	Greece		2012-05-18T00:00:00.000+0000	gbif	Group	E. Willing	B	40.11417		21.460831	http://gbif.org/occurrence/1839078442		Native	Extant	silene italica	Resident
HUMAN_OBSERVATION		gbif_NotAvailable_1874942715			GARRAUD Luc, MISSET Claude			5000	France		2012-05-04T00:00:00.000+0000	gbif	Group			44.72683		4.95768	http://gbif.org/occurrence/1874942715		Native	Extant	silene italica	Resident
PRESERVED_SPECIMEN	B 10 0497558	gbif_B_1839078358		Herbarium Berolinense	Willing,R. & Willing,E.			15000	Greece		2012-05-22T00:00:00.000+0000	gbif	Group	E. Willing	B	40.161671		21.361389	http://gbif.org/occurrence/1839078358		Native	Extant	silene italica	Resident
HUMAN_OBSERVATION		gbif_NotAvailable_1874938178			GARRAUD Luc, VINCENT Benoît			5000	France		2012-05-16T00:00:00.000+0000	gbif	Group			44.54454		5.07728	http://gbif.org/occurrence/1874938178		Native	Extant	silene italica	Resident
PRESERVED_SPECIMEN	B 10 0493270	gbif_B_1839078303		Herbarium Berolinense	Willing,R. & Willing,E.			15000	Greece		2012-06-03T00:00:00.000+0000	gbif	Group	E. Willing	B	40.25333		21.278891	http://gbif.org/occurrence/1839078303		Native	Extant	silene italica	Resident
HUMAN_OBSERVATION		gbif_NotAvailable_1876377523			VILLARET Jean-Charles			5000	France		2012-06-07T00:00:00.000+0000	gbif	Group			44.79434		5.97205	http://gbif.org/occurrence/1876377523		Native	Extant	silene italica	Resident
HUMAN_OBSERVATION		gbif_NotAvailable_1865598128			IGN			5000	France		2012-06-18T00:00:00.000+0000	gbif	Group			43.94429		7.1746	http://gbif.org/occurrence/1865598128		Native	Extant	silene italica	Resident
HUMAN_OBSERVATION		gbif_NotAvailable_1863961306			LEPRINCE Jacques-Henri			5000	France		2012-06-11T00:00:00.000+0000	gbif	Group			44.37458		4.44337	http://gbif.org/occurrence/1863961306		Native	Extant	silene italica	Resident
HUMAN_OBSERVATION		gbif_NotAvailable_1869418412			BOUCHET michel-ange			5000	France		2012-06-25T00:00:00.000+0000	gbif	Group			44.82102		4.70789	http://gbif.org/occurrence/1869418412		Native	Extant	silene italica	Resident
HUMAN_OBSERVATION		gbif_NotAvailable_1874514055			GARRAUD Luc, MISSET Claude			5000	France		2012-06-08T00:00:00.000+0000	gbif	Group			44.81208		5.21369	http://gbif.org/occurrence/1874514055		Native	Extant	silene italica	Resident
HUMAN_OBSERVATION		gbif_NotAvailable_1875430115			VILLARET Jean-Charles			5000	France		2012-06-07T00:00:00.000+0000	gbif	Group			44.79434		5.97205	http://gbif.org/occurrence/1875430115		Native	Extant	silene italica	Resident
HUMAN_OBSERVATION		gbif_NotAvailable_1869534267			BIDAT matthieu			5000	France		2012-06-30T00:00:00.000+0000	gbif	Group			44.551		4.69972	http://gbif.org/occurrence/1869534267		Native	Extant	silene italica	Resident
HUMAN_OBSERVATION		gbif_NotAvailable_1875171554			GARRAUD Luc			5000	France		2012-06-06T00:00:00.000+0000	gbif	Group			44.26401		5.56826	http://gbif.org/occurrence/1875171554		Native	Extant	silene italica	Resident
HUMAN_OBSERVATION		gbif_NotAvailable_1875866770			VILLARET Jean-Charles			5000	France		2012-06-07T00:00:00.000+0000	gbif	Group			44.79434		5.97205	http://gbif.org/occurrence/1875866770		Native	Extant	silene italica	Resident
HUMAN_OBSERVATION		gbif_NotAvailable_1865700300			IGN			5000	France		2012-06-06T00:00:00.000+0000	gbif	Group			44.01923		7.55483	http://gbif.org/occurrence/1865700300		Native	Extant	silene italica	Resident
HUMAN_OBSERVATION	785337	gbif_http://www.tela-botanica.org_1305800442		cel				15000	France		2012-06-29T00:00:00.000+0000	gbif	Group		http://www.tela-botanica.org	43.63131		3.89195	http://gbif.org/occurrence/1305800442		Native	Extant	silene italica	Resident
HUMAN_OBSERVATION	812722	gbif_http://www.tela-botanica.org_1305800389		cel				15000	France		2012-06-11T00:00:00.000+0000	gbif	Group		http://www.tela-botanica.org	43.61144		3.63018	http://gbif.org/occurrence/1305800389		Native	Extant	silene italica	Resident
PRESERVED_SPECIMEN	B 10 0493268	gbif_B_1839078343		Herbarium Berolinense	Willing,R. & Willing,E.			15000	Greece		2012-06-10T00:00:00.000+0000	gbif	Group	E. Willing	B	40.651669		21.526939	http://gbif.org/occurrence/1839078343		Native	Extant	silene italica	Resident
PRESERVED_SPECIMEN	B 10 0493269	gbif_B_1839078351		Herbarium Berolinense	Willing,R. & Willing,E.			15000	Greece		2012-06-03T00:00:00.000+0000	gbif	Group	E. Willing	B	40.299999		21.235001	http://gbif.org/occurrence/1839078351		Native	Extant	silene italica	Resident
HUMAN_OBSERVATION		gbif_NotAvailable_1869504202			CHAPUIS antoine			5000	France		2012-06-23T00:00:00.000+0000	gbif	Group			43.75401		2.93793	http://gbif.org/occurrence/1869504202		Native	Extant	silene italica	Resident
PRESERVED_SPECIMEN	B 10 0497546	gbif_B_1839078277		Herbarium Berolinense	Willing,R. & Willing,E.			15000	Greece		2012-06-07T00:00:00.000+0000	gbif	Group	E. Willing	B	40.48056		21.5825	http://gbif.org/occurrence/1839078277		Native	Extant	silene italica	Resident
HUMAN_OBSERVATION	952503	gbif_http://www.tela-botanica.org_1305800457		cel	Pierre BENCE			15000	France		2012-06-15T00:00:00.000+0000	gbif	Group	Pierre BENCE	http://www.tela-botanica.org	44.21969		5.75222	http://gbif.org/occurrence/1305800457		Native	Extant	silene italica	Resident
PRESERVED_SPECIMEN	B 10 0497547	gbif_B_1839078296		Herbarium Berolinense	Willing,R. & Willing,E.			15000	Greece		2012-06-06T00:00:00.000+0000	gbif	Group	E. Willing	B	40.501671		21.799999	http://gbif.org/occurrence/1839078296		Native	Extant	silene italica	Resident
HUMAN_OBSERVATION		gbif_NotAvailable_1875421776			GARRAUD Luc			5000	France		2012-06-06T00:00:00.000+0000	gbif	Group			44.17405		5.56419	http://gbif.org/occurrence/1875421776		Native	Extant	silene italica	Resident
HUMAN_OBSERVATION		gbif_NotAvailable_1874003906			GARRAUD Luc			5000	France		2012-06-06T00:00:00.000+0000	gbif	Group			44.17405		5.56419	http://gbif.org/occurrence/1874003906		Native	Extant	silene italica	Resident
HUMAN_OBSERVATION		gbif_NotAvailable_1874987845			GARRAUD Luc			5000	France		2012-06-06T00:00:00.000+0000	gbif	Group			44.17405		5.56419	http://gbif.org/occurrence/1874987845		Native	Extant	silene italica	Resident
HUMAN_OBSERVATION		gbif_NotAvailable_1874139408			VILLARET Jean-Charles			5000	France		2012-06-07T00:00:00.000+0000	gbif	Group			44.79434		5.97205	http://gbif.org/occurrence/1874139408		Native	Extant	silene italica	Resident
PRESERVED_SPECIMEN	B 10 0497548	gbif_B_1839078332		Herbarium Berolinense	Willing,R. & Willing,E.			15000	Greece		2012-06-04T00:00:00.000+0000	gbif	Group	E. Willing	B	40.369171		21.486389	http://gbif.org/occurrence/1839078332		Native	Extant	silene italica	Resident
HUMAN_OBSERVATION		gbif_NotAvailable_1874214305			GARRAUD Luc, MISSET Claude			5000	France		2012-06-08T00:00:00.000+0000	gbif	Group			44.81208		5.21369	http://gbif.org/occurrence/1874214305		Native	Extant	silene italica	Resident
PRESERVED_SPECIMEN	B 10 0497545	gbif_B_1839078294		Herbarium Berolinense	Willing,R. & Willing,E.			15000	Greece		2012-06-07T00:00:00.000+0000	gbif	Group	E. Willing	B	40.45417		21.57667	http://gbif.org/occurrence/1839078294		Native	Extant	silene italica	Resident
HUMAN_OBSERVATION		gbif_NotAvailable_1865396879			IGN			5000	France		2012-06-25T00:00:00.000+0000	gbif	Group			43.95792		6.80136	http://gbif.org/occurrence/1865396879		Native	Extant	silene italica	Resident
PRESERVED_SPECIMEN	G-G-262336/75	gbif_G_1144770283		Geneva Herbarium – General Collection (G)	Jeanmonod, D. & Y. Naciri			100	Slovenia		2012-06-12T00:00:00.000+0000	gbif	Group		G	45.86472		14.11361	http://gbif.org/occurrence/1144770283		Native	Extant	silene italica	Resident
PRESERVED_SPECIMEN	B 10 0497544	gbif_B_1839078266		Herbarium Berolinense	Willing,R. & Willing,E.			15000	Greece		2012-06-12T00:00:00.000+0000	gbif	Group	E. Willing	B	40.60556		21.48694	http://gbif.org/occurrence/1839078266		Native	Extant	silene italica	Resident
HUMAN_OBSERVATION		gbif_NotAvailable_1874585470			GARRAUD Luc			5000	France		2012-06-06T00:00:00.000+0000	gbif	Group			44.26401		5.56826	http://gbif.org/occurrence/1874585470		Native	Extant	silene italica	Resident
PRESERVED_SPECIMEN	MW0666134	gbif_Moscow State University_1697783661		MW	Kozhin M. N.			15000	Russian Federation		2012-06-02T00:00:00.000+0000	gbif	Group		Moscow State University	44.76322		37.47635	http://gbif.org/occurrence/1697783661		Native	present	silene italica	Resident
HUMAN_OBSERVATION		gbif_NotAvailable_1875633082			GARRAUD Luc, MISSET Claude			5000	France		2012-06-08T00:00:00.000+0000	gbif	Group			44.81208		5.21369	http://gbif.org/occurrence/1875633082		Native	Extant	silene italica	Resident
HUMAN_OBSERVATION		gbif_NotAvailable_1863962063			LEPRINCE Jacques-Henri			5000	France		2012-06-11T00:00:00.000+0000	gbif	Group			44.37458		4.44337	http://gbif.org/occurrence/1863962063		Native	Extant	silene italica	Resident
PRESERVED_SPECIMEN	172439	gbif_BIO-UNIPI_1671668668		WIKISIC	S. Peccenini et D. Longo			15000	Italy		2012-06-03T00:00:00.000+0000	gbif	Group		BIO-UNIPI	37.642357		13.688632	http://gbif.org/occurrence/1671668668		Native	Extant	silene italica	Resident
HUMAN_OBSERVATION		gbif_NotAvailable_1875822698			VILLARET Jean-Charles			5000	France		2012-06-07T00:00:00.000+0000	gbif	Group			44.79434		5.97205	http://gbif.org/occurrence/1875822698		Native	Extant	silene italica	Resident
HUMAN_OBSERVATION	756236	gbif_http://www.tela-botanica.org_1305800406		cel				15000	France		2012-06-04T00:00:00.000+0000	gbif	Group		http://www.tela-botanica.org	43.58176		3.67158	http://gbif.org/occurrence/1305800406		Native	Extant	silene italica	Resident
HUMAN_OBSERVATION		gbif_NotAvailable_1876691774			GARRAUD Luc			5000	France		2012-06-06T00:00:00.000+0000	gbif	Group			44.26401		5.56826	http://gbif.org/occurrence/1876691774		Native	Extant	silene italica	Resident
HUMAN_OBSERVATION	810625	gbif_http://www.tela-botanica.org_1305800392		cel	Christophe Bernier			15000	France		2012-07-10T00:00:00.000+0000	gbif	Group	Christophe Bernier	http://www.tela-botanica.org	44.08086		3.50563	http://gbif.org/occurrence/1305800392		Native	Extant	silene italica	Resident
HUMAN_OBSERVATION		gbif_NotAvailable_1874572733			GARRAUD Luc, MISSET Claude			5000	France		2012-07-16T00:00:00.000+0000	gbif	Group			44.71388		5.58879	http://gbif.org/occurrence/1874572733		Native	Extant	silene italica	Resident
HUMAN_OBSERVATION		gbif_NotAvailable_1875370937			GARRAUD Luc, MISSET Claude			5000	France		2012-07-16T00:00:00.000+0000	gbif	Group			44.71388		5.58879	http://gbif.org/occurrence/1875370937		Native	Extant	silene italica	Resident
HUMAN_OBSERVATION		gbif_NotAvailable_1869648398			GIVORD julien			5000	France		2012-07-05T00:00:00.000+0000	gbif	Group			43.25491		6.26227	http://gbif.org/occurrence/1869648398		Native	Extant	silene italica	Resident
HUMAN_OBSERVATION		gbif_NotAvailable_1875688663			GARRAUD Luc, MISSET Claude			5000	France		2012-07-16T00:00:00.000+0000	gbif	Group			44.71388		5.58879	http://gbif.org/occurrence/1875688663		Native	Extant	silene italica	Resident
HUMAN_OBSERVATION		gbif_NotAvailable_1862835954			Hopkins Frantz Parc National des Cévennes			5000	France		2012-07-11T00:00:00.000+0000	gbif	Group			44.29186		3.68927	http://gbif.org/occurrence/1862835954		Native	Extant	silene italica	Resident
HUMAN_OBSERVATION		gbif_NotAvailable_1869499946			GIVORD julien			5000	France		2012-08-21T00:00:00.000+0000	gbif	Group			43.68388		6.90731	http://gbif.org/occurrence/1869499946		Native	Extant	silene italica	Resident
HUMAN_OBSERVATION		gbif_NotAvailable_1874913773			GARRAUD Luc			5000	France		2012-08-06T00:00:00.000+0000	gbif	Group			44.98947		5.34764	http://gbif.org/occurrence/1874913773		Native	Extant	silene italica	Resident
HUMAN_OBSERVATION		gbif_NotAvailable_1865991098			IGN			5000	France		2012-08-01T00:00:00.000+0000	gbif	Group			43.6966		6.53571	http://gbif.org/occurrence/1865991098		Native	Extant	silene italica	Resident
HUMAN_OBSERVATION		gbif_NotAvailable_1866166444			IGN			5000	France		2012-09-18T00:00:00.000+0000	gbif	Group			44.77143		6.72986	http://gbif.org/occurrence/1866166444		Native	Extant	silene italica	Resident
HUMAN_OBSERVATION		gbif_NotAvailable_1869510103			GIVORD julien			5000	France		2012-09-24T00:00:00.000+0000	gbif	Group			43.64919		4.79694	http://gbif.org/occurrence/1869510103		Native	Extant	silene italica	Resident
HUMAN_OBSERVATION		gbif_NotAvailable_1869393016			BOUCHET michel-ange			5000	France		2012-09-25T00:00:00.000+0000	gbif	Group			43.75386		2.81379	http://gbif.org/occurrence/1869393016		Native	Extant	silene italica	Resident
HUMAN_OBSERVATION		gbif_NotAvailable_1866562179			IGN			5000	France		2012-09-28T00:00:00.000+0000	gbif	Group			43.27469		5.52422	http://gbif.org/occurrence/1866562179		Native	Extant	silene italica	Resident
HUMAN_OBSERVATION		gbif_NotAvailable_1869458766			GIVORD julien			5000	France		2012-09-17T00:00:00.000+0000	gbif	Group			43.333		6.63675	http://gbif.org/occurrence/1869458766		Native	Extant	silene italica	Resident
HUMAN_OBSERVATION		gbif_NotAvailable_1869442180			GIVORD julien			5000	France		2012-11-30T00:00:00.000+0000	gbif	Group			43.27749		5.40116	http://gbif.org/occurrence/1869442180		Native	Extant	silene italica	Resident
HUMAN_OBSERVATION		gbif_NotAvailable_1865679184			IGN			5000	France		2012-12-05T00:00:00.000+0000	gbif	Group			43.54726		5.41245	http://gbif.org/occurrence/1865679184		Native	Extant	silene italica	Resident
HUMAN_OBSERVATION		gbif_NotAvailable_1866248202			IGN			5000	France		2012-12-05T00:00:00.000+0000	gbif	Group			43.99115		5.68069	http://gbif.org/occurrence/1866248202		Native	Extant	silene italica	Resident
UNKNOWN	227730	gbif_BIO-UNIPI_1830859899		WIKITOS				15000	Italy		2012-01-01T00:00:00.000+0000	gbif	Group		BIO-UNIPI	44.012979		10.69729	http://gbif.org/occurrence/1830859899		Native	Extant	silene italica	Resident
UNKNOWN	73351	gbif_BIO-UNIPI_1701173519		WIKITOS				15000	Italy		2012-01-01T00:00:00.000+0000	gbif	Group		BIO-UNIPI	44.039263		10.633886	http://gbif.org/occurrence/1701173519		Native	Extant	silene italica	Resident
UNKNOWN	73349	gbif_BIO-UNIPI_1701173541		WIKITOS				15000	Italy		2012-01-01T00:00:00.000+0000	gbif	Group		BIO-UNIPI	43.920832		10.372224	http://gbif.org/occurrence/1701173541		Native	Extant	silene italica	Resident
UNKNOWN	73356	gbif_BIO-UNIPI_1701173473		WIKITOS				15000	Italy		2012-01-01T00:00:00.000+0000	gbif	Group		BIO-UNIPI	43.832501		10.395874	http://gbif.org/occurrence/1701173473		Native	Extant	silene italica	Resident
UNKNOWN	73350	gbif_BIO-UNIPI_1701173435		WIKITOS				15000	Italy		2012-01-01T00:00:00.000+0000	gbif	Group		BIO-UNIPI	44.010372		10.593615	http://gbif.org/occurrence/1701173435		Native	Extant	silene italica	Resident
UNKNOWN	73309	gbif_BIO-UNIPI_1701173487		WIKITOS				15000	Italy		2012-01-01T00:00:00.000+0000	gbif	Group		BIO-UNIPI	43.085071		11.094046	http://gbif.org/occurrence/1701173487		Native	Extant	silene italica	Resident
UNKNOWN	73353	gbif_BIO-UNIPI_1701173526		WIKITOS				15000	Italy		2012-01-01T00:00:00.000+0000	gbif	Group		BIO-UNIPI	44.111875		10.373305	http://gbif.org/occurrence/1701173526		Native	Extant	silene italica	Resident
HUMAN_OBSERVATION		gbif_NotAvailable_1866021095			IGN			5000	France		2011-02-04T00:00:00.000+0000	gbif	Group			43.65894		4.0535	http://gbif.org/occurrence/1866021095		Native	Extant	silene italica	Resident
HUMAN_OBSERVATION		gbif_NotAvailable_1865797663			IGN			5000	France		2011-02-10T00:00:00.000+0000	gbif	Group			43.61814		6.15899	http://gbif.org/occurrence/1865797663		Native	Extant	silene italica	Resident
HUMAN_OBSERVATION		gbif_NotAvailable_1866593255			IGN			5000	France		2011-02-10T00:00:00.000+0000	gbif	Group			43.70805		6.16395	http://gbif.org/occurrence/1866593255		Native	Extant	silene italica	Resident
HUMAN_OBSERVATION		gbif_NotAvailable_1866521822			IGN			5000	France		2011-02-09T00:00:00.000+0000	gbif	Group			44.11		3.93692	http://gbif.org/occurrence/1866521822		Native	Extant	silene italica	Resident
HUMAN_OBSERVATION		gbif_NotAvailable_1869536514			CROUZET nicolas			5000	France		2011-03-29T00:00:00.000+0000	gbif	Group			43.17876		5.76598	http://gbif.org/occurrence/1869536514		Native	Extant	silene italica	Resident
HUMAN_OBSERVATION		gbif_NotAvailable_1876090222			ABDULHAK Sylvain, GARRAUD Luc			5000	France		2011-03-23T00:00:00.000+0000	gbif	Group			44.44953		5.32522	http://gbif.org/occurrence/1876090222		Native	Extant	silene italica	Resident
HUMAN_OBSERVATION		gbif_NotAvailable_1873667482			VINCENT Benoît			5000	France		2011-03-29T00:00:00.000+0000	gbif	Group			44.27901		4.81689	http://gbif.org/occurrence/1873667482		Native	Extant	silene italica	Resident
HUMAN_OBSERVATION		gbif_NotAvailable_1873163316			VINCENT Benoît			5000	France		2011-03-29T00:00:00.000+0000	gbif	Group			44.27901		4.81689	http://gbif.org/occurrence/1873163316		Native	Extant	silene italica	Resident
HUMAN_OBSERVATION		gbif_NotAvailable_1873022158			VINCENT Benoît			5000	France		2011-03-29T00:00:00.000+0000	gbif	Group			44.27901		4.81689	http://gbif.org/occurrence/1873022158		Native	Extant	silene italica	Resident
HUMAN_OBSERVATION		gbif_NotAvailable_1866550368			IGN			5000	France		2011-03-01T00:00:00.000+0000	gbif	Group			43.84187		3.68384	http://gbif.org/occurrence/1866550368		Native	Extant	silene italica	Resident
HUMAN_OBSERVATION		gbif_NotAvailable_1872740911			VINCENT Benoît			5000	France		2011-03-29T00:00:00.000+0000	gbif	Group			44.369		4.81978	http://gbif.org/occurrence/1872740911		Native	Extant	silene italica	Resident
HUMAN_OBSERVATION		gbif_NotAvailable_1869683689			BOUCHET michel-ange			5000	France		2011-04-18T00:00:00.000+0000	gbif	Group			43.93257		3.5604	http://gbif.org/occurrence/1869683689		Native	Extant	silene italica	Resident
HUMAN_OBSERVATION	316185	gbif_http://www.tela-botanica.org_1305800355		cel	Daniel Mathieu			15000	France		2011-04-27T00:00:00.000+0000	gbif	Group	Daniel Mathieu	http://www.tela-botanica.org	43.99267		3.91721	http://gbif.org/occurrence/1305800355		Native	Extant	silene italica	Resident
HUMAN_OBSERVATION		gbif_NotAvailable_1866588057			IGN			5000	France		2011-04-28T00:00:00.000+0000	gbif	Group			44.27901		4.81689	http://gbif.org/occurrence/1866588057		Native	Extant	silene italica	Resident
HUMAN_OBSERVATION	915708	gbif_http://www.tela-botanica.org_1305800354		cel	Paul Fabre			15000	France		2011-04-26T00:00:00.000+0000	gbif	Group	Paul Fabre	http://www.tela-botanica.org	43.91277		3.99249	http://gbif.org/occurrence/1305800354		Native	Extant	silene italica	Resident
HUMAN_OBSERVATION		gbif_NotAvailable_1872741408			VINCENT Benoît			5000	France		2011-04-05T00:00:00.000+0000	gbif	Group			44.99685		4.96711	http://gbif.org/occurrence/1872741408		Native	Extant	silene italica	Resident
HUMAN_OBSERVATION	316105	gbif_http://www.tela-botanica.org_1305800330		cel	Daniel Mathieu			15000	France		2011-04-26T00:00:00.000+0000	gbif	Group	Daniel Mathieu	http://www.tela-botanica.org	43.90803		3.99061	http://gbif.org/occurrence/1305800330		Native	Extant	silene italica	Resident
HUMAN_OBSERVATION	314942	gbif_http://www.tela-botanica.org_1305800347		cel				15000	France		2011-04-26T00:00:00.000+0000	gbif	Group		http://www.tela-botanica.org	43.82905		5.38952	http://gbif.org/occurrence/1305800347		Native	Extant	silene italica	Resident
HUMAN_OBSERVATION		gbif_NotAvailable_1873585298			VINCENT Benoît			5000	France		2011-04-06T00:00:00.000+0000	gbif	Group			44.54684		4.95143	http://gbif.org/occurrence/1873585298		Native	Extant	silene italica	Resident
HUMAN_OBSERVATION		gbif_NotAvailable_1874399330			GARRAUD Luc			5000	France		2011-04-19T00:00:00.000+0000	gbif	Group			44.371		4.69432	http://gbif.org/occurrence/1874399330		Native	Extant	silene italica	Resident
HUMAN_OBSERVATION		gbif_NotAvailable_1874555801			GARRAUD Luc, MISSET Claude			5000	France		2011-04-15T00:00:00.000+0000	gbif	Group			45.17905		4.84618	http://gbif.org/occurrence/1874555801		Native	Extant	silene italica	Resident
HUMAN_OBSERVATION		gbif_NotAvailable_1874538848			GARRAUD Luc, MISSET Claude			5000	France		2011-04-15T00:00:00.000+0000	gbif	Group			45.17905		4.84618	http://gbif.org/occurrence/1874538848		Native	Extant	silene italica	Resident
HUMAN_OBSERVATION		gbif_NotAvailable_1875749130			GARRAUD Luc, MISSET Claude			5000	France		2011-04-15T00:00:00.000+0000	gbif	Group			45.17905		4.84618	http://gbif.org/occurrence/1875749130		Native	Extant	silene italica	Resident
HUMAN_OBSERVATION		gbif_NotAvailable_1873444962			VINCENT Benoît			5000	France		2011-04-09T00:00:00.000+0000	gbif	Group			44.45684		4.94833	http://gbif.org/occurrence/1873444962		Native	Extant	silene italica	Resident
HUMAN_OBSERVATION		gbif_NotAvailable_1874706036			GARRAUD Luc, MISSET Claude			5000	France		2011-04-15T00:00:00.000+0000	gbif	Group			45.17905		4.84618	http://gbif.org/occurrence/1874706036		Native	Extant	silene italica	Resident
HUMAN_OBSERVATION	320079	gbif_http://www.tela-botanica.org_1305800368		cel	Jean-Pascal MILCENT			15000	France		2011-04-26T00:00:00.000+0000	gbif	Group	Jean-Pascal MILCENT	http://www.tela-botanica.org	43.9142		3.98728	http://gbif.org/occurrence/1305800368		Native	Extant	silene italica	Resident
UNKNOWN	847711	gbif_Biodiversitätsdatenbank des Landes Salzburg_991867070		Biodiversitätsdatenbank des Landes Salzburg				20	Turkey		2011-04-21T00:00:00.000+0000	gbif	Group		Biodiversitätsdatenbank des Landes Salzburg	36.9		31.5	http://gbif.org/occurrence/991867070		Native	Extant	silene italica	Resident
HUMAN_OBSERVATION		gbif_NotAvailable_1875061907			GARRAUD Luc			5000	France		2011-04-19T00:00:00.000+0000	gbif	Group			44.371		4.69432	http://gbif.org/occurrence/1875061907		Native	Extant	silene italica	Resident
HUMAN_OBSERVATION		gbif_NotAvailable_1873949709			GARRAUD Luc			5000	France		2011-04-19T00:00:00.000+0000	gbif	Group			44.371		4.69432	http://gbif.org/occurrence/1873949709		Native	Extant	silene italica	Resident
HUMAN_OBSERVATION	330404	gbif_http://www.tela-botanica.org_1305800377		cel	Christophe Bernier			15000	France		2011-04-28T00:00:00.000+0000	gbif	Group	Christophe Bernier	http://www.tela-botanica.org	43.86571		4.27041	http://gbif.org/occurrence/1305800377		Native	Extant	silene italica	Resident
HUMAN_OBSERVATION		gbif_NotAvailable_1875659854			GARRAUD Luc			5000	France		2011-04-19T00:00:00.000+0000	gbif	Group			44.461		4.69701	http://gbif.org/occurrence/1875659854		Native	Extant	silene italica	Resident
HUMAN_OBSERVATION		gbif_NotAvailable_1866263637			IGN			5000	France		2011-04-13T00:00:00.000+0000	gbif	Group			44.01923		7.55483	http://gbif.org/occurrence/1866263637		Native	Extant	silene italica	Resident
HUMAN_OBSERVATION		gbif_NotAvailable_1869481816			CROUZET nicolas			5000	France		2011-05-23T00:00:00.000+0000	gbif	Group			44.72683		4.95768	http://gbif.org/occurrence/1869481816		Native	Extant	silene italica	Resident
HUMAN_OBSERVATION		gbif_NotAvailable_1876422611			FORT Noémie, GARRAUD Luc			5000	France		2011-05-05T00:00:00.000+0000	gbif	Group			44.26958		5.31785	http://gbif.org/occurrence/1876422611		Native	Extant	silene italica	Resident
HUMAN_OBSERVATION	342555	gbif_http://www.tela-botanica.org_1305800376		cel				15000	France		2011-05-27T00:00:00.000+0000	gbif	Group		http://www.tela-botanica.org	42.79313		2.64037	http://gbif.org/occurrence/1305800376		Native	Extant	silene italica	Resident
PRESERVED_SPECIMEN	B 10 0443446	gbif_B_1839078411		Herbarium Berolinense	Willing,R. & Willing,E.			15000	Greece		2011-05-03T00:00:00.000+0000	gbif	Group	E. Willing	B	38.576672		23.833059	http://gbif.org/occurrence/1839078411		Native	Extant	silene italica	Resident
HUMAN_OBSERVATION	322284	gbif_http://www.tela-botanica.org_1305800349		cel	Daniel Mathieu			15000	France		2011-05-12T00:00:00.000+0000	gbif	Group	Daniel Mathieu	http://www.tela-botanica.org	43.92476		3.25584	http://gbif.org/occurrence/1305800349		Native	Extant	silene italica	Resident
HUMAN_OBSERVATION		gbif_NotAvailable_1876120992			BONNET Véronique			5000	France		2011-05-31T00:00:00.000+0000	gbif	Group			45.17687		4.97346	http://gbif.org/occurrence/1876120992		Native	Extant	silene italica	Resident
HUMAN_OBSERVATION		gbif_NotAvailable_1873445321			FLEURY Sébastien			5000	France		2011-05-31T00:00:00.000+0000	gbif	Group			44.27901		4.81689	http://gbif.org/occurrence/1873445321		Native	Extant	silene italica	Resident
HUMAN_OBSERVATION		gbif_NotAvailable_1874646208			BONNET Véronique			5000	France		2011-05-31T00:00:00.000+0000	gbif	Group			45.17687		4.97346	http://gbif.org/occurrence/1874646208		Native	Extant	silene italica	Resident
HUMAN_OBSERVATION		gbif_NotAvailable_1869519913			CROUZET nicolas			5000	France		2011-05-30T00:00:00.000+0000	gbif	Group			43.86803		6.79538	http://gbif.org/occurrence/1869519913		Native	Extant	silene italica	Resident
HUMAN_OBSERVATION	319456	gbif_http://www.tela-botanica.org_1305800464		cel	Paul Fabre			15000	France		2011-05-01T00:00:00.000+0000	gbif	Group	Paul Fabre	http://www.tela-botanica.org	44.43021		4.15998	http://gbif.org/occurrence/1305800464		Native	Extant	silene italica	Resident
HUMAN_OBSERVATION	1274569	gbif_http://www.tela-botanica.org_1305800397		cel	Jean-Claude Calais			15000	France		2011-05-23T00:00:00.000+0000	gbif	Group	Jean-Claude Calais	http://www.tela-botanica.org	44.53646		3.30714	http://gbif.org/occurrence/1305800397		Native	Extant	silene italica	Resident
HUMAN_OBSERVATION		gbif_NotAvailable_1866674102			IGN			5000	France		2011-05-31T00:00:00.000+0000	gbif	Group			43.99414		5.5561	http://gbif.org/occurrence/1866674102		Native	Extant	silene italica	Resident
HUMAN_OBSERVATION		gbif_NotAvailable_1875156025			FORT Noémie, GARRAUD Luc			5000	France		2011-05-05T00:00:00.000+0000	gbif	Group			44.26958		5.31785	http://gbif.org/occurrence/1875156025		Native	Extant	silene italica	Resident
HUMAN_OBSERVATION		gbif_NotAvailable_1875367329			FORT Noémie, GARRAUD Luc			5000	France		2011-05-05T00:00:00.000+0000	gbif	Group			44.26958		5.31785	http://gbif.org/occurrence/1875367329		Native	Extant	silene italica	Resident
HUMAN_OBSERVATION		gbif_NotAvailable_1876187013			FORT Noémie, GARRAUD Luc			5000	France		2011-05-05T00:00:00.000+0000	gbif	Group			44.26958		5.31785	http://gbif.org/occurrence/1876187013		Native	Extant	silene italica	Resident
HUMAN_OBSERVATION		gbif_NotAvailable_1876709263			BONNET Véronique			5000	France		2011-05-31T00:00:00.000+0000	gbif	Group			45.17687		4.97346	http://gbif.org/occurrence/1876709263		Native	Extant	silene italica	Resident
HUMAN_OBSERVATION	323041	gbif_http://www.tela-botanica.org_1305800361		cel	Bertrand BUI			15000	France		2011-05-03T00:00:00.000+0000	gbif	Group	Bertrand BUI	http://www.tela-botanica.org	43.39161		5.33798	http://gbif.org/occurrence/1305800361		Native	Extant	silene italica	Resident
HUMAN_OBSERVATION		gbif_NotAvailable_1865876097			IGN			5000	France		2011-05-03T00:00:00.000+0000	gbif	Group			44.461		4.69701	http://gbif.org/occurrence/1865876097		Native	Extant	silene italica	Resident
HUMAN_OBSERVATION		gbif_NotAvailable_1874132582			ABDULHAK Sylvain			5000	France		2011-05-24T00:00:00.000+0000	gbif	Group			44.72453		5.08392	http://gbif.org/occurrence/1874132582		Native	Extant	silene italica	Resident
HUMAN_OBSERVATION		gbif_NotAvailable_1863601415						5000	France		2011-05-04T00:00:00.000+0000	gbif	Group			43.63437		5.54006	http://gbif.org/occurrence/1863601415		Native	Extant	silene italica	Resident
HUMAN_OBSERVATION		gbif_NotAvailable_1873936073			BONNET Véronique			5000	France		2011-05-31T00:00:00.000+0000	gbif	Group			45.17687		4.97346	http://gbif.org/occurrence/1873936073		Native	Extant	silene italica	Resident
HUMAN_OBSERVATION		gbif_NotAvailable_1869538845			BOUCHET michel-ange			5000	France		2011-05-01T00:00:00.000+0000	gbif	Group			42.85431		2.81667	http://gbif.org/occurrence/1869538845		Native	Extant	silene italica	Resident
HUMAN_OBSERVATION		gbif_NotAvailable_1866567227			IGN			5000	France		2011-05-25T00:00:00.000+0000	gbif	Group			44.12404		7.18781	http://gbif.org/occurrence/1866567227		Native	Extant	silene italica	Resident
PRESERVED_SPECIMEN	B 10 0443447	gbif_B_1839078422		Herbarium Berolinense	Willing,R. & Willing,E.			15000	Greece		2011-05-01T00:00:00.000+0000	gbif	Group	E. Willing	B	38.426941		24.013611	http://gbif.org/occurrence/1839078422		Native	Extant	silene italica	Resident
PRESERVED_SPECIMEN	B 10 0443443	gbif_B_1839078340		Herbarium Berolinense	Willing,R. & Willing,E.			15000	Greece		2011-05-12T00:00:00.000+0000	gbif	Group	E. Willing	B	38.869999		23.23806	http://gbif.org/occurrence/1839078340		Native	Extant	silene italica	Resident
HUMAN_OBSERVATION	323983	gbif_http://www.tela-botanica.org_1305800373		cel				15000	France		2011-05-04T00:00:00.000+0000	gbif	Group		http://www.tela-botanica.org	43.3356		2.81579	http://gbif.org/occurrence/1305800373		Native	Extant	silene italica	Resident
HUMAN_OBSERVATION		gbif_NotAvailable_1865678340			IGN			5000	France		2011-05-18T00:00:00.000+0000	gbif	Group			44.62677		5.45866	http://gbif.org/occurrence/1865678340		Native	Extant	silene italica	Resident
HUMAN_OBSERVATION	323628	gbif_http://www.tela-botanica.org_1305800371		cel				15000	France		2011-05-21T00:00:00.000+0000	gbif	Group		http://www.tela-botanica.org	43.40003		3.36806	http://gbif.org/occurrence/1305800371		Native	Extant	silene italica	Resident
HUMAN_OBSERVATION		gbif_NotAvailable_1869490408			GIVORD julien			5000	France		2011-05-02T00:00:00.000+0000	gbif	Group			44.81684		4.96081	http://gbif.org/occurrence/1869490408		Native	Extant	silene italica	Resident
HUMAN_OBSERVATION	325545	gbif_http://www.tela-botanica.org_1305800381		cel				15000	France		2011-05-27T00:00:00.000+0000	gbif	Group		http://www.tela-botanica.org	42.96892		2.65298	http://gbif.org/occurrence/1305800381		Native	Extant	silene italica	Resident
HUMAN_OBSERVATION		gbif_NotAvailable_1865951811			IGN			5000	France		2011-05-26T00:00:00.000+0000	gbif	Group			44.17961		5.31418	http://gbif.org/occurrence/1865951811		Native	Extant	silene italica	Resident
HUMAN_OBSERVATION		gbif_NotAvailable_1863718696			Alison PIQUET, Christophe SAVON, Lea DUFRENE, Marielle TARDY, Marion POUX, Romain SAUVE, Jerome VOLANT			5000	France		2011-05-04T00:00:00.000+0000	gbif	Group			43.63437		5.54006	http://gbif.org/occurrence/1863718696		Native	Extant	silene italica	Resident
HUMAN_OBSERVATION	726812	gbif_http://www.tela-botanica.org_1305800425		cel				15000	France		2011-05-24T00:00:00.000+0000	gbif	Group		http://www.tela-botanica.org	42.75906		2.8061	http://gbif.org/occurrence/1305800425		Native	Extant	silene italica	Resident
HUMAN_OBSERVATION		gbif_NotAvailable_1875482830			FORT Noémie, GARRAUD Luc			5000	France		2011-05-05T00:00:00.000+0000	gbif	Group			44.26958		5.31785	http://gbif.org/occurrence/1875482830		Native	Extant	silene italica	Resident
HUMAN_OBSERVATION		gbif_NotAvailable_1866502908			IGN			5000	France		2011-05-19T00:00:00.000+0000	gbif	Group			44.56406		2.93704	http://gbif.org/occurrence/1866502908		Native	Extant	silene italica	Resident
HUMAN_OBSERVATION		gbif_NotAvailable_1865876072			IGN			5000	France		2011-05-03T00:00:00.000+0000	gbif	Group			44.461		4.69701	http://gbif.org/occurrence/1865876072		Native	Extant	silene italica	Resident
HUMAN_OBSERVATION		gbif_NotAvailable_1874872105			ABDULHAK Sylvain			5000	France		2011-05-23T00:00:00.000+0000	gbif	Group			44.81208		5.21369	http://gbif.org/occurrence/1874872105		Native	Extant	silene italica	Resident
HUMAN_OBSERVATION	321780	gbif_http://www.tela-botanica.org_1305800365		cel	Christophe Bernier			15000	France		2011-05-12T00:00:00.000+0000	gbif	Group	Christophe Bernier	http://www.tela-botanica.org	43.65191		6.99374	http://gbif.org/occurrence/1305800365		Native	Extant	silene italica	Resident
PRESERVED_SPECIMEN	B 10 0443444	gbif_B_1839078421		Herbarium Berolinense	Willing,R. & Willing,E.			15000	Greece		2011-05-06T00:00:00.000+0000	gbif	Group	E. Willing	B	38.67667		23.57917	http://gbif.org/occurrence/1839078421		Native	Extant	silene italica	Resident
HUMAN_OBSERVATION	325506	gbif_http://www.tela-botanica.org_1305800362		cel				15000	France		2011-05-27T00:00:00.000+0000	gbif	Group		http://www.tela-botanica.org	42.9356		2.65204	http://gbif.org/occurrence/1305800362		Native	Extant	silene italica	Resident
HUMAN_OBSERVATION	1304054772	gbif_naturgucker_923344895		naturgucker	172505378			250	France		2011-05-22T00:00:00.000+0000	gbif	Group		naturgucker	43.995327		2.934747	http://gbif.org/occurrence/923344895		Native	Extant	silene italica	Resident
HUMAN_OBSERVATION	325577	gbif_http://www.tela-botanica.org_1305800378		cel				15000	France		2011-05-27T00:00:00.000+0000	gbif	Group		http://www.tela-botanica.org	42.9719		2.65346	http://gbif.org/occurrence/1305800378		Native	Extant	silene italica	Resident
PRESERVED_SPECIMEN	B 10 0443445	gbif_B_1839078425		Herbarium Berolinense	Willing,R. & Willing,E.			15000	Greece		2011-05-05T00:00:00.000+0000	gbif	Group	E. Willing	B	38.678612		23.69639	http://gbif.org/occurrence/1839078425		Native	Extant	silene italica	Resident
HUMAN_OBSERVATION		gbif_NotAvailable_1869634097			BOUCHET michel-ange			5000	France		2011-05-11T00:00:00.000+0000	gbif	Group			44.461		4.69701	http://gbif.org/occurrence/1869634097		Native	Extant	silene italica	Resident
HUMAN_OBSERVATION		gbif_NotAvailable_1874559905			FORT Noémie, GARRAUD Luc			5000	France		2011-05-05T00:00:00.000+0000	gbif	Group			44.26958		5.31785	http://gbif.org/occurrence/1874559905		Native	Extant	silene italica	Resident
HUMAN_OBSERVATION		gbif_NotAvailable_1874403129			ABDULHAK Sylvain			5000	France		2011-05-23T00:00:00.000+0000	gbif	Group			44.90208		5.21725	http://gbif.org/occurrence/1874403129		Native	Extant	silene italica	Resident
HUMAN_OBSERVATION	322597	gbif_http://www.tela-botanica.org_1305800352		cel	Daniel Mathieu			15000	France		2011-05-12T00:00:00.000+0000	gbif	Group	Daniel Mathieu	http://www.tela-botanica.org	43.92023		3.26692	http://gbif.org/occurrence/1305800352		Native	Extant	silene italica	Resident
HUMAN_OBSERVATION		gbif_NotAvailable_1874806172			ABDULHAK Sylvain			5000	France		2011-06-28T00:00:00.000+0000	gbif	Group			44.81208		5.21369	http://gbif.org/occurrence/1874806172		Native	Extant	silene italica	Resident
HUMAN_OBSERVATION		gbif_NotAvailable_1874061775			ABDULHAK Sylvain			5000	France		2011-06-28T00:00:00.000+0000	gbif	Group			44.81208		5.21369	http://gbif.org/occurrence/1874061775		Native	Extant	silene italica	Resident
HUMAN_OBSERVATION		gbif_NotAvailable_1874916779			GARRAUD Luc			5000	France		2011-06-28T00:00:00.000+0000	gbif	Group			44.72453		5.08392	http://gbif.org/occurrence/1874916779		Native	Extant	silene italica	Resident
HUMAN_OBSERVATION		gbif_NotAvailable_1875448895			GARRAUD Luc			5000	France		2011-06-28T00:00:00.000+0000	gbif	Group			44.72453		5.08392	http://gbif.org/occurrence/1875448895		Native	Extant	silene italica	Resident
HUMAN_OBSERVATION	327478	gbif_http://www.tela-botanica.org_1305800379		cel	Christophe Bernier			15000	France		2011-06-05T00:00:00.000+0000	gbif	Group	Christophe Bernier	http://www.tela-botanica.org	42.4066		1.98865	http://gbif.org/occurrence/1305800379		Native	Extant	silene italica	Resident
HUMAN_OBSERVATION		gbif_NotAvailable_1874619139			GARRAUD Luc, MARAIS Frédéric			5000	France		2011-06-09T00:00:00.000+0000	gbif	Group			44.6295		5.33265	http://gbif.org/occurrence/1874619139		Native	Extant	silene italica	Resident
HUMAN_OBSERVATION		gbif_NotAvailable_1866583667			IGN			5000	France		2011-06-08T00:00:00.000+0000	gbif	Group			44.29358		3.31331	http://gbif.org/occurrence/1866583667		Native	Extant	silene italica	Resident
HUMAN_OBSERVATION		gbif_NotAvailable_1866026761			IGN			5000	France		2011-06-09T00:00:00.000+0000	gbif	Group			44.47318		3.44003	http://gbif.org/occurrence/1866026761		Native	Extant	silene italica	Resident
HUMAN_OBSERVATION		gbif_NotAvailable_1876374056			GARRAUD Luc			5000	France		2011-06-22T00:00:00.000+0000	gbif	Group			44.63453		5.08059	http://gbif.org/occurrence/1876374056		Native	Extant	silene italica	Resident
HUMAN_OBSERVATION		gbif_NotAvailable_1876147852			GARRAUD Luc			5000	France		2011-06-28T00:00:00.000+0000	gbif	Group			44.81453		5.08726	http://gbif.org/occurrence/1876147852		Native	Extant	silene italica	Resident
HUMAN_OBSERVATION		gbif_NotAvailable_1874814056			GARRAUD Luc			5000	France		2011-06-28T00:00:00.000+0000	gbif	Group			44.81453		5.08726	http://gbif.org/occurrence/1874814056		Native	Extant	silene italica	Resident
HUMAN_OBSERVATION		gbif_NotAvailable_1865867466			IGN			5000	France		2011-06-24T00:00:00.000+0000	gbif	Group			44.38187		3.69037	http://gbif.org/occurrence/1865867466		Native	Extant	silene italica	Resident
PRESERVED_SPECIMEN	2014-0005949	gbif_W_1848999749		Herbarium W	Vitek,E., Fayvush,G., Tamanyan,K., Oganesian,M. & Margaryan,K.			15000	Armenia		2011-06-23T00:00:00.000+0000	gbif	Group	Greuter	W	39.56611		46.48667	http://gbif.org/occurrence/1848999749		Native	Extant	silene italica	Resident
HUMAN_OBSERVATION	301926	gbif_BIO-UNIPI_1837477854		WIKILIG				15000	Italy		2011-06-01T00:00:00.000+0000	gbif	Group		BIO-UNIPI	44.327618		9.161964	http://gbif.org/occurrence/1837477854		Native	Extant	silene italica	Resident
HUMAN_OBSERVATION	817435	gbif_http://www.tela-botanica.org_1305800466		cel	Christophe Bernier			15000	France		2011-06-30T00:00:00.000+0000	gbif	Group	Christophe Bernier	http://www.tela-botanica.org	43.74366		6.5124	http://gbif.org/occurrence/1305800466		Native	Extant	silene italica	Resident
HUMAN_OBSERVATION		gbif_NotAvailable_1874446044			ABDULHAK Sylvain			5000	France		2011-06-28T00:00:00.000+0000	gbif	Group			44.81208		5.21369	http://gbif.org/occurrence/1874446044		Native	Extant	silene italica	Resident
HUMAN_OBSERVATION		gbif_NotAvailable_1865589892			IGN			5000	France		2011-06-27T00:00:00.000+0000	gbif	Group			44.38259		3.56485	http://gbif.org/occurrence/1865589892		Native	Extant	silene italica	Resident
HUMAN_OBSERVATION		gbif_NotAvailable_1875068792			GARRAUD Luc, MARAIS Frédéric			5000	France		2011-06-09T00:00:00.000+0000	gbif	Group			44.6295		5.33265	http://gbif.org/occurrence/1875068792		Native	Extant	silene italica	Resident
HUMAN_OBSERVATION		gbif_NotAvailable_1865639861			IGN			5000	France		2011-06-29T00:00:00.000+0000	gbif	Group			44.17405		5.56419	http://gbif.org/occurrence/1865639861		Native	Extant	silene italica	Resident
HUMAN_OBSERVATION		gbif_NotAvailable_1876215407			GARRAUD Luc, MARAIS Frédéric			5000	France		2011-06-09T00:00:00.000+0000	gbif	Group			44.6295		5.33265	http://gbif.org/occurrence/1876215407		Native	Extant	silene italica	Resident
HUMAN_OBSERVATION		gbif_NotAvailable_1874955512			ABDULHAK Sylvain			5000	France		2011-06-28T00:00:00.000+0000	gbif	Group			44.81208		5.21369	http://gbif.org/occurrence/1874955512		Native	Extant	silene italica	Resident
PRESERVED_SPECIMEN	FR-0105820	gbif_FR_620621029		Herbarium Senckenbergianum				15000	Armenia		2011-07-07T00:00:00.000+0000	gbif	Group		FR	39.36405		46.260533	http://gbif.org/occurrence/620621029		Native	Extant	silene italica	Resident
PRESERVED_SPECIMEN	2014-0002944	gbif_W_1848999699		Herbarium W	Çoban,S.			3000	Turkey		2011-07-14T00:00:00.000+0000	gbif	Group	Çoban	W	40.90278		31.64722	http://gbif.org/occurrence/1848999699		Native	Extant	silene italica	Resident
PRESERVED_SPECIMEN	2014-0002945	gbif_W_1848999772		Herbarium W	Çoban,S.			3000	Turkey		2011-07-17T00:00:00.000+0000	gbif	Group	Çoban	W	40.90278		31.64722	http://gbif.org/occurrence/1848999772		Native	Extant	silene italica	Resident
HUMAN_OBSERVATION		gbif_NotAvailable_1876527947			VILLARET Jean-Charles			5000	France		2011-07-12T00:00:00.000+0000	gbif	Group			44.89081		5.72368	http://gbif.org/occurrence/1876527947		Native	Extant	silene italica	Resident
HUMAN_OBSERVATION		gbif_NotAvailable_1875608808			GARRAUD Luc			5000	France		2011-07-01T00:00:00.000+0000	gbif	Group			44.53392		5.58054	http://gbif.org/occurrence/1875608808		Native	Extant	silene italica	Resident
HUMAN_OBSERVATION		gbif_NotAvailable_1863446111			Olivier Delzons			5000	France		2011-08-16T00:00:00.000+0000	gbif	Group			43.37008		5.28166	http://gbif.org/occurrence/1863446111		Native	Extant	silene italica	Resident
HUMAN_OBSERVATION		gbif_NotAvailable_1869651832			BOUCHET michel-ange			5000	France		2011-08-11T00:00:00.000+0000	gbif	Group			43.91909		4.80543	http://gbif.org/occurrence/1869651832		Native	Extant	silene italica	Resident
HUMAN_OBSERVATION		gbif_NotAvailable_1865874229			IGN			5000	France		2011-09-29T00:00:00.000+0000	gbif	Group			43.65625		4.30134	http://gbif.org/occurrence/1865874229		Native	Extant	silene italica	Resident
HUMAN_OBSERVATION		gbif_NotAvailable_1865952733			IGN			5000	France		2011-12-06T00:00:00.000+0000	gbif	Group			43.81977		5.29961	http://gbif.org/occurrence/1865952733		Native	Extant	silene italica	Resident
HUMAN_OBSERVATION		gbif_NotAvailable_1866422965			IGN			5000	France		2011-12-07T00:00:00.000+0000	gbif	Group			43.82232		5.17537	http://gbif.org/occurrence/1866422965		Native	Extant	silene italica	Resident
HUMAN_OBSERVATION		gbif_NotAvailable_1866190367			IGN			5000	France		2011-12-01T00:00:00.000+0000	gbif	Group			43.57404		3.06188	http://gbif.org/occurrence/1866190367		Native	Extant	silene italica	Resident
UNKNOWN	73354	gbif_BIO-UNIPI_1701173432		WIKITOS				15000	Italy		2011-01-01T00:00:00.000+0000	gbif	Group		BIO-UNIPI	44.04771		10.416485	http://gbif.org/occurrence/1701173432		Native	Extant	silene italica	Resident
UNKNOWN	73346	gbif_BIO-UNIPI_1701173441		WIKITOS				15000	Italy		2011-01-01T00:00:00.000+0000	gbif	Group		BIO-UNIPI	43.957364		10.27377	http://gbif.org/occurrence/1701173441		Native	Extant	silene italica	Resident
UNKNOWN	73347	gbif_BIO-UNIPI_1701173421		WIKITOS				15000	Italy		2011-01-01T00:00:00.000+0000	gbif	Group		BIO-UNIPI	43.947688		10.264091	http://gbif.org/occurrence/1701173421		Native	Extant	silene italica	Resident
UNKNOWN	73348	gbif_BIO-UNIPI_1701173462		WIKITOS				15000	Italy		2011-01-01T00:00:00.000+0000	gbif	Group		BIO-UNIPI	43.99516		10.411925	http://gbif.org/occurrence/1701173462		Native	Extant	silene italica	Resident
UNKNOWN	73355	gbif_BIO-UNIPI_1701173446		WIKITOS				15000	Italy		2011-01-01T00:00:00.000+0000	gbif	Group		BIO-UNIPI	43.935501		10.537494	http://gbif.org/occurrence/1701173446		Native	Extant	silene italica	Resident
HUMAN_OBSERVATION		gbif_NotAvailable_1865555062			IGN			5000	France		2010-01-05T00:00:00.000+0000	gbif	Group			43.80815		5.79644	http://gbif.org/occurrence/1865555062		Native	Extant	silene italica	Resident
HUMAN_OBSERVATION		gbif_NotAvailable_1865466948			IGN			5000	France		2010-01-07T00:00:00.000+0000	gbif	Group			43.6636		3.30987	http://gbif.org/occurrence/1865466948		Native	Extant	silene italica	Resident
HUMAN_OBSERVATION		gbif_NotAvailable_1866582795			IGN			5000	France		2010-02-24T00:00:00.000+0000	gbif	Group			44.11384		3.18739	http://gbif.org/occurrence/1866582795		Native	Extant	silene italica	Resident
HUMAN_OBSERVATION		gbif_NotAvailable_1866171702			IGN			5000	France		2010-02-25T00:00:00.000+0000	gbif	Group			44.20357		3.31281	http://gbif.org/occurrence/1866171702		Native	Extant	silene italica	Resident
HUMAN_OBSERVATION		gbif_NotAvailable_1866253354			IGN			5000	France		2010-02-11T00:00:00.000+0000	gbif	Group			43.6283		5.78767	http://gbif.org/occurrence/1866253354		Native	Extant	silene italica	Resident
HUMAN_OBSERVATION		gbif_NotAvailable_1866674794			IGN			5000	France		2010-03-10T00:00:00.000+0000	gbif	Group			43.44523		5.90235	http://gbif.org/occurrence/1866674794		Native	Extant	silene italica	Resident
HUMAN_OBSERVATION		gbif_NotAvailable_1874761016			LEGLAND Thomas, PACHE Gilles			5000	France		2010-03-18T00:00:00.000+0000	gbif	Group			45.53913		4.85817	http://gbif.org/occurrence/1874761016		Native	Extant	silene italica	Resident
HUMAN_OBSERVATION		gbif_NotAvailable_1874274795			LEGLAND Thomas, PACHE Gilles			5000	France		2010-03-18T00:00:00.000+0000	gbif	Group			45.53913		4.85817	http://gbif.org/occurrence/1874274795		Native	Extant	silene italica	Resident
HUMAN_OBSERVATION		gbif_NotAvailable_1875989030			LEGLAND Thomas, PACHE Gilles			5000	France		2010-03-05T00:00:00.000+0000	gbif	Group			45.53913		4.85817	http://gbif.org/occurrence/1875989030		Native	Extant	silene italica	Resident
HUMAN_OBSERVATION		gbif_NotAvailable_1866642347			IGN			5000	France		2010-03-19T00:00:00.000+0000	gbif	Group			43.75401		2.93793	http://gbif.org/occurrence/1866642347		Native	Extant	silene italica	Resident
HUMAN_OBSERVATION		gbif_NotAvailable_1876669873			LEGLAND Thomas, PACHE Gilles			5000	France		2010-03-05T00:00:00.000+0000	gbif	Group			45.53913		4.85817	http://gbif.org/occurrence/1876669873		Native	Extant	silene italica	Resident
HUMAN_OBSERVATION		gbif_NotAvailable_1874131569			LEGLAND Thomas, PACHE Gilles			5000	France		2010-03-05T00:00:00.000+0000	gbif	Group			45.53913		4.85817	http://gbif.org/occurrence/1874131569		Native	Extant	silene italica	Resident
HUMAN_OBSERVATION		gbif_NotAvailable_1874667847			LEGLAND Thomas, PACHE Gilles			5000	France		2010-03-18T00:00:00.000+0000	gbif	Group			45.53913		4.85817	http://gbif.org/occurrence/1874667847		Native	Extant	silene italica	Resident
HUMAN_OBSERVATION		gbif_NotAvailable_1874519014			LEGLAND Thomas, PACHE Gilles			5000	France		2010-03-18T00:00:00.000+0000	gbif	Group			45.53913		4.85817	http://gbif.org/occurrence/1874519014		Native	Extant	silene italica	Resident
HUMAN_OBSERVATION		gbif_NotAvailable_1875689775			LEGLAND Thomas, PACHE Gilles			5000	France		2010-03-18T00:00:00.000+0000	gbif	Group			45.53913		4.85817	http://gbif.org/occurrence/1875689775		Native	Extant	silene italica	Resident
		user_480			Du Pasquier P-E C Christe & M Esmerode							user	Group			40.7861		21.2528			Native	Extant	silene damboldtiana	Resident
		user_481			Du Pasquier P-E C Christe & M Esmerode							user	Group			40.7896		21.2675			Native	Extant	silene damboldtiana	Resident
		user_482			Du Pasquier P-E C Christe & M Esmerode							user	Group			40.8489		21.1703			Native	Extant	silene damboldtiana	Resident
		user_483			Du Pasquier P-E C Christe & M Esmerode							user	Group			40.6555		21.9591			Native	Extant	silene damboldtiana	Resident
		user_484			Du Pasquier P-E C Christe & M Esmerode							user	Group			40.6536		21.9528			Native	Extant	silene damboldtiana	Resident
		user_485			Du Pasquier P-E C Christe & M Esmerode							user	Group			41.0163		22.3136			Native	Extant	silene damboldtiana	Resident
		user_486			Du Pasquier P-E C Christe & M Esmerode							user	Group			41.0174		22.2869			Native	Extant	silene damboldtiana	Resident
		user_487			Du Pasquier P-E C Christe & M Esmerode							user	Group			40.0371		22.3342			Native	Extant	silene damboldtiana	Resident
		user_488			Du Pasquier P-E C Christe & M Esmerode							user	Group			39.8022		21.2596			Native	Extant	silene damboldtiana	Resident
		user_489			Du Pasquier P-E C Christe & M Esmerode							user	Group			39.8017		21.2777			Native	Extant	silene damboldtiana	Resident
		user_490			Du Pasquier P-E C Christe & M Esmerode							user	Group			39.7846		21.2825			Native	Extant	silene damboldtiana	Resident
		user_491			Du Pasquier P-E C Christe & M Esmerode							user	Group			39.7614		21.2598			Native	Extant	silene damboldtiana	Resident
		user_492			Du Pasquier P-E C Christe & M Esmerode							user	Group			39.7536		21.2502			Native	Extant	silene damboldtiana	Resident
PRESERVED_SPECIMEN	1360739	gbif_LD_788602106		General	Sven & Britt Snogerup			15000	Greece		1998-06-18T00:00:00.000+0000	gbif	Group		LD	41.033333		22.283333	http://gbif.org/occurrence/788602106		Native	Extant	silene damboldtiana	Resident
PRESERVED_SPECIMEN	B 10 0683964	gbif_B_1839085525		Herbarium Berolinense	Willing,R. & Willing,E.			15000	Greece		1989-06-27T00:00:00.000+0000	gbif	Group	E. Willing	B	40.985279		22.35528	http://gbif.org/occurrence/1839085525		Native	Extant	silene damboldtiana	Resident
PRESERVED_SPECIMEN	1360859	gbif_LD_788602219		General	L.-Å. Gustavsson & R. Franzén			15000	Greece		1979-07-21T00:00:00.000+0000	gbif	Group		LD	40.65		21.933333	http://gbif.org/occurrence/788602219		Native	Extant	silene damboldtiana	Resident
PRESERVED_SPECIMEN	G-G-199539/1	gbif_G_1144769904		Geneva Herbarium – General Collection (G)	Greuter, W.			15000	Greece		1976-07-29T00:00:00.000+0000	gbif	Group	Greuter, W. (1995)	G	40.31222		21.66583	http://gbif.org/occurrence/1144769904		Native	Extant	silene damboldtiana	Resident
		user_493						15000			2018-8-13	user	Group			40.26904802805885		20.8355712890625			Native	Extant	user	Resident
		user_494						15000			2018-8-13	user	Group			40.5930995321649		20.45928955078125			Native	Extant	user	Resident
HUMAN_OBSERVATION	332995	gbif_BIO-UNIPI_2269056086		WIKITOS				15000	Italy		2019-05-14T00:00:00	gbif	Group		BIO-UNIPI	43.463274		10.354987	http://gbif.org/occurrence/2269056086		Native	Extant	silene badaroi	Resident
PRESERVED_SPECIMEN	026681	gbif_PI_2562092459		Herbarium Horti Botanici Pisani (PI)	Franzoni,J.			15000	Italy		2019-05-14T00:00:00	gbif	Group	J. Franzoni 2019-05-14	PI	43.46306		10.355	http://gbif.org/occurrence/2562092459		Native	Extant	silene badaroi	Resident
PRESERVED_SPECIMEN	343512	gbif_BIO-UNIPI_2603829623		WIKITOS	J. Franzoni			15000	Italy		2019-05-14T00:00:00	gbif	Group		BIO-UNIPI	43.463172		10.354989	http://gbif.org/occurrence/2603829623		Native	Extant	silene badaroi	Resident
PRESERVED_SPECIMEN	344319	gbif_BIO-UNIPI_2603830080		WIKITOS	J. Franzoni			15000	Italy		2019-05-14T00:00:00	gbif	Group		BIO-UNIPI	43.463172		10.354989	http://gbif.org/occurrence/2603830080		Native	Extant	silene badaroi	Resident
HUMAN_OBSERVATION		gbif_Conservatoire Botanique National Méditerranéen_2586365560			ABOUCAYA Annie (INCONNU)			5000	France		2018-05-16T00:00:00	gbif	Group	INCONNU (Non renseigné)	Conservatoire Botanique National Méditerranéen	43.07879		6.12959	http://gbif.org/occurrence/2586365560		Native	Présent	silene badaroi	Resident
HUMAN_OBSERVATION		gbif_Conservatoire Botanique National Méditerranéen_2586365569			ABOUCAYA Annie (INCONNU)			5000	France		2018-05-16T00:00:00	gbif	Group	INCONNU (Non renseigné)	Conservatoire Botanique National Méditerranéen	43.07879		6.12959	http://gbif.org/occurrence/2586365569		Native	Présent	silene badaroi	Resident
HUMAN_OBSERVATION		gbif_Conservatoire Botanique National Méditerranéen_2586550025			ABOUCAYA Annie (INCONNU)			5000	France		2018-05-16T00:00:00	gbif	Group	INCONNU (Non renseigné)	Conservatoire Botanique National Méditerranéen	43.07879		6.12959	http://gbif.org/occurrence/2586550025		Native	Présent	silene badaroi	Resident
HUMAN_OBSERVATION		gbif_Conservatoire Botanique National Méditerranéen_2589686790			ABOUCAYA Annie (INCONNU)			5000	France		2018-05-16T00:00:00	gbif	Group	INCONNU (Non renseigné)	Conservatoire Botanique National Méditerranéen	43.07879		6.12959	http://gbif.org/occurrence/2589686790		Native	Présent	silene badaroi	Resident
HUMAN_OBSERVATION		gbif_Conservatoire Botanique National Méditerranéen_2589902784			ABOUCAYA Annie (INCONNU)			5000	France		2018-05-16T00:00:00	gbif	Group	INCONNU (Non renseigné)	Conservatoire Botanique National Méditerranéen	43.07879		6.12959	http://gbif.org/occurrence/2589902784		Native	Présent	silene badaroi	Resident
HUMAN_OBSERVATION		gbif_Conservatoire Botanique National Méditerranéen_2589972461			ABOUCAYA Annie (INCONNU)			5000	France		2018-05-16T00:00:00	gbif	Group	INCONNU (Non renseigné)	Conservatoire Botanique National Méditerranéen	43.07879		6.12959	http://gbif.org/occurrence/2589972461		Native	Présent	silene badaroi	Resident
HUMAN_OBSERVATION		gbif_Conservatoire Botanique National Méditerranéen_2590125634			ABOUCAYA Annie (INCONNU)			5000	France		2018-05-16T00:00:00	gbif	Group	INCONNU (Non renseigné)	Conservatoire Botanique National Méditerranéen	43.07879		6.12959	http://gbif.org/occurrence/2590125634		Native	Présent	silene badaroi	Resident
HUMAN_OBSERVATION		gbif_Conservatoire Botanique National Méditerranéen_2590204459			ABOUCAYA Annie (INCONNU)			5000	France		2018-05-16T00:00:00	gbif	Group	INCONNU (Non renseigné)	Conservatoire Botanique National Méditerranéen	43.07879		6.12959	http://gbif.org/occurrence/2590204459		Native	Présent	silene badaroi	Resident
HUMAN_OBSERVATION		gbif_Conservatoire Botanique National Méditerranéen_2590253703			ABOUCAYA Annie (INCONNU)			5000	France		2018-05-16T00:00:00	gbif	Group	INCONNU (Non renseigné)	Conservatoire Botanique National Méditerranéen	43.07879		6.12959	http://gbif.org/occurrence/2590253703		Native	Présent	silene badaroi	Resident
HUMAN_OBSERVATION		gbif_Conservatoire Botanique National Méditerranéen_2590302675			ABOUCAYA Annie (INCONNU)			5000	France		2018-05-16T00:00:00	gbif	Group	INCONNU (Non renseigné)	Conservatoire Botanique National Méditerranéen	43.07879		6.12959	http://gbif.org/occurrence/2590302675		Native	Présent	silene badaroi	Resident
HUMAN_OBSERVATION		gbif_Conservatoire Botanique National Méditerranéen_2591537660			ABOUCAYA Annie (INCONNU)			5000	France		2018-05-16T00:00:00	gbif	Group	INCONNU (Non renseigné)	Conservatoire Botanique National Méditerranéen	43.07879		6.12959	http://gbif.org/occurrence/2591537660		Native	Présent	silene badaroi	Resident
HUMAN_OBSERVATION		gbif_Conservatoire Botanique National Méditerranéen_2588831658			ABOUCAYA Annie (INCONNU)|CORBOBESSE Yann (INCONNU)			5000	France		2018-07-03T00:00:00	gbif	Group	INCONNU (Non renseigné)	Conservatoire Botanique National Méditerranéen	43.07879		6.12959	http://gbif.org/occurrence/2588831658		Native	Présent	silene badaroi	Resident
HUMAN_OBSERVATION		gbif_Conservatoire Botanique National Méditerranéen_2588977154			ABOUCAYA Annie (INCONNU)			5000	France		2018-07-03T00:00:00	gbif	Group	INCONNU (Non renseigné)	Conservatoire Botanique National Méditerranéen	43.07879		6.12959	http://gbif.org/occurrence/2588977154		Native	Présent	silene badaroi	Resident
HUMAN_OBSERVATION		gbif_Conservatoire Botanique National Méditerranéen_2588987693			ABOUCAYA Annie (INCONNU)			5000	France		2018-07-03T00:00:00	gbif	Group	INCONNU (Non renseigné)	Conservatoire Botanique National Méditerranéen	43.07879		6.12959	http://gbif.org/occurrence/2588987693		Native	Présent	silene badaroi	Resident
HUMAN_OBSERVATION		gbif_Conservatoire Botanique National Méditerranéen_2589120415			ABOUCAYA Annie (INCONNU)			5000	France		2018-07-03T00:00:00	gbif	Group	INCONNU (Non renseigné)	Conservatoire Botanique National Méditerranéen	43.07879		6.12959	http://gbif.org/occurrence/2589120415		Native	Présent	silene badaroi	Resident
HUMAN_OBSERVATION		gbif_Conservatoire Botanique National Méditerranéen_2590198556			ABOUCAYA Annie (INCONNU)			5000	France		2018-07-03T00:00:00	gbif	Group	INCONNU (Non renseigné)	Conservatoire Botanique National Méditerranéen	43.07879		6.12959	http://gbif.org/occurrence/2590198556		Native	Présent	silene badaroi	Resident
HUMAN_OBSERVATION		gbif_Conservatoire Botanique National Méditerranéen_2591434360			ABOUCAYA Annie (INCONNU)|CORBOBESSE Yann (INCONNU)			5000	France		2018-07-03T00:00:00	gbif	Group	INCONNU (Non renseigné)	Conservatoire Botanique National Méditerranéen	43.07879		6.12959	http://gbif.org/occurrence/2591434360		Native	Présent	silene badaroi	Resident
HUMAN_OBSERVATION		gbif_Conservatoire Botanique National Méditerranéen_2591776529			NOBLE Virgile (INCONNU)			5000	France		2017-03-14T00:00:00	gbif	Group	INCONNU (Non renseigné)	Conservatoire Botanique National Méditerranéen	43.07879		6.12959	http://gbif.org/occurrence/2591776529		Native	Présent	silene badaroi	Resident
HUMAN_OBSERVATION		gbif_Conservatoire Botanique National Méditerranéen_2591788268			NOBLE Virgile (INCONNU)|PAQUIER Thibault (INCONNU)			5000	France		2017-04-06T00:00:00	gbif	Group	INCONNU (Non renseigné)	Conservatoire Botanique National Méditerranéen	42.98893		6.12474	http://gbif.org/occurrence/2591788268		Native	Présent	silene badaroi	Resident
HUMAN_OBSERVATION		gbif_Conservatoire Botanique National Méditerranéen_2586197367			COUTURIER Martine (INCONNU)|OBADIA Céline (INCONNU)|MICHAUD Henri (INCONNU)			5000	France		2017-06-13T00:00:00	gbif	Group	INCONNU (Non renseigné)	Conservatoire Botanique National Méditerranéen	42.9853		6.24714	http://gbif.org/occurrence/2586197367		Native	Présent	silene badaroi	Resident
HUMAN_OBSERVATION		gbif_Conservatoire Botanique National Méditerranéen_2590264942			ABOUCAYA Annie (INCONNU)			5000	France		2016-04-06T00:00:00	gbif	Group	INCONNU (Non renseigné)	Conservatoire Botanique National Méditerranéen	43.07879		6.12959	http://gbif.org/occurrence/2590264942		Native	Présent	silene badaroi	Resident
HUMAN_OBSERVATION	2100983	gbif_NotAvailable_1118296045		Données d'observation flore du réseau des CBN issues du SI de la FCBN	MICHAUD Henri,SOCIETE LINNEENNE DE PROVENCE (Conservatoire Botanique National Méditerranéen de Porquerolles (CBNMed),Inconnu)			5000	France		2015-01-05T00:00:00	gbif	Group	null		42.98894		6.12469	http://gbif.org/occurrence/1118296045	null	Native	Présent	silene badaroi	Resident
HUMAN_OBSERVATION		gbif_Conservatoire Botanique National Méditerranéen_2589100008			ABOUCAYA Annie (INCONNU)|GYNOUVES Denis (INCONNU)			5000	France		2015-02-18T00:00:00	gbif	Group	INCONNU (Non renseigné)	Conservatoire Botanique National Méditerranéen	42.98893		6.12474	http://gbif.org/occurrence/2589100008		Native	Présent	silene badaroi	Resident
HUMAN_OBSERVATION		gbif_Conservatoire Botanique National Méditerranéen_2591634306			COUTURIER Martine (INCONNU)			5000	France		2015-06-04T00:00:00	gbif	Group	INCONNU (Non renseigné)	Conservatoire Botanique National Méditerranéen	42.9853		6.24714	http://gbif.org/occurrence/2591634306		Native	Présent	silene badaroi	Resident
HUMAN_OBSERVATION		gbif_UMS PatriNat_2599097384			Henri MICHAUD, Stéphane BELTRA, Mathias PIRES, Antoine CATARD (Non renseigné)			5000	France		2014-01-01T00:00:00	gbif	Group	Non renseigné (Non renseigné)	UMS PatriNat	43.03		6.1	http://gbif.org/occurrence/2599097384		Native	Présent	silene badaroi	Resident
HUMAN_OBSERVATION	1787273	gbif_NotAvailable_1117965413		Données d'observation flore du réseau des CBN issues du SI de la FCBN	MICHAUD Henri (Conservatoire Botanique National Méditerranéen de Porquerolles (CBNMed))			5000	France		2014-04-01T00:00:00	gbif	Group	null		42.98894		6.12469	http://gbif.org/occurrence/1117965413	null	Native	Présent	silene badaroi	Resident
HUMAN_OBSERVATION	1787267	gbif_NotAvailable_1117965425		Données d'observation flore du réseau des CBN issues du SI de la FCBN	MICHAUD Henri (Conservatoire Botanique National Méditerranéen de Porquerolles (CBNMed))			5000	France		2014-04-01T00:00:00	gbif	Group	null		42.98894		6.12469	http://gbif.org/occurrence/1117965425	null	Native	Présent	silene badaroi	Resident
HUMAN_OBSERVATION		gbif_Conservatoire Botanique National Méditerranéen_2585943349			NOBLE Virgile (INCONNU)			5000	France		2014-04-23T00:00:00	gbif	Group	INCONNU (Non renseigné)	Conservatoire Botanique National Méditerranéen	42.98893		6.12474	http://gbif.org/occurrence/2585943349		Native	Présent	silene badaroi	Resident
HUMAN_OBSERVATION		gbif_Conservatoire Botanique National Méditerranéen_2589938691			ABOUCAYA Annie (INCONNU)|NOBLE Virgile (INCONNU)|CHARRIER Ludovic (INCONNU)|CORBOBESSE Yann (INCONNU)			5000	France		2014-04-22T00:00:00	gbif	Group	INCONNU (Non renseigné)	Conservatoire Botanique National Méditerranéen	43.07879		6.12959	http://gbif.org/occurrence/2589938691		Native	Présent	silene badaroi	Resident
HUMAN_OBSERVATION		gbif_Conservatoire Botanique National Méditerranéen_2589962050			COUTURIER Martine (INCONNU)|CORBOBESSE Yann (INCONNU)|ABOUCAYA Annie (INCONNU)|NOBLE Virgile (INCONNU)			5000	France		2014-04-22T00:00:00	gbif	Group	INCONNU (Non renseigné)	Conservatoire Botanique National Méditerranéen	42.98893		6.12474	http://gbif.org/occurrence/2589962050		Native	Présent	silene badaroi	Resident
HUMAN_OBSERVATION		gbif_Conservatoire Botanique National Méditerranéen_2590027558			NOBLE Virgile (INCONNU)			5000	France		2014-04-23T00:00:00	gbif	Group	INCONNU (Non renseigné)	Conservatoire Botanique National Méditerranéen	43.07879		6.12959	http://gbif.org/occurrence/2590027558		Native	Présent	silene badaroi	Resident
HUMAN_OBSERVATION		gbif_Conservatoire Botanique National Méditerranéen_2591504048			BOREL Nicolas (INCONNU)			5000	France		2014-04-30T00:00:00	gbif	Group	INCONNU (Non renseigné)	Conservatoire Botanique National Méditerranéen	43.07879		6.12959	http://gbif.org/occurrence/2591504048		Native	Présent	silene badaroi	Resident
HUMAN_OBSERVATION		gbif_Conservatoire Botanique National Méditerranéen_2591658641			ABOUCAYA Annie (INCONNU)|NOBLE Virgile (INCONNU)|CORBOBESSE Yann (INCONNU)|COUTURIER Martine (INCONNU)|CHARRIER Ludovic (INCONNU)			5000	France		2014-04-22T00:00:00	gbif	Group	INCONNU (Non renseigné)	Conservatoire Botanique National Méditerranéen	42.98893		6.12474	http://gbif.org/occurrence/2591658641		Native	Présent	silene badaroi	Resident
HUMAN_OBSERVATION		gbif_Conservatoire Botanique National Méditerranéen_2591730025			ABOUCAYA Annie (INCONNU)|NOBLE Virgile (INCONNU)|CORBOBESSE Yann (INCONNU)|COUTURIER Martine (INCONNU)|CHARRIER Ludovic (INCONNU)			5000	France		2014-04-22T00:00:00	gbif	Group	INCONNU (Non renseigné)	Conservatoire Botanique National Méditerranéen	43.07879		6.12959	http://gbif.org/occurrence/2591730025		Native	Présent	silene badaroi	Resident
HUMAN_OBSERVATION		gbif_Conservatoire Botanique National Méditerranéen_2588940024			TINGUY Hugues (INCONNU)			5000	France		2014-05-22T00:00:00	gbif	Group	INCONNU (Non renseigné)	Conservatoire Botanique National Méditerranéen	43.07879		6.12959	http://gbif.org/occurrence/2588940024		Native	Présent	silene badaroi	Resident
HUMAN_OBSERVATION		gbif_UMS PatriNat_2599053236			Henri MICHAUD, Stéphane BELTRA, Mathias PIRES, Antoine CATARD, Stéphane BENCE (Non renseigné)			5000	France		2013-01-01T00:00:00	gbif	Group	Non renseigné (Non renseigné)	UMS PatriNat	43.04		6.12	http://gbif.org/occurrence/2599053236		Native	Présent	silene badaroi	Resident
HUMAN_OBSERVATION		gbif_UMS PatriNat_2599241495			Henri MICHAUD, Stéphane BELTRA, Mathias PIRES, Antoine CATARD, Stéphane BENCE (Non renseigné)			5000	France		2013-01-01T00:00:00	gbif	Group	Non renseigné (Non renseigné)	UMS PatriNat	43.1		6.16	http://gbif.org/occurrence/2599241495		Native	Présent	silene badaroi	Resident
HUMAN_OBSERVATION		gbif_UMS PatriNat_2599461210			Henri MICHAUD, Mathias PIRES (Non renseigné)			5000	France		2013-01-01T00:00:00	gbif	Group	Non renseigné (Non renseigné)	UMS PatriNat	43.08		6.15	http://gbif.org/occurrence/2599461210		Native	Présent	silene badaroi	Resident
HUMAN_OBSERVATION		gbif_VINET pascaline_2480838236			VINET pascaline (Non renseigné)			5000	France		2013-05-22T00:00:00	gbif	Group	Non renseigné (Non renseigné)	VINET pascaline	43.16866		6.13446	http://gbif.org/occurrence/2480838236		Native	Présent	silene badaroi	Resident
HUMAN_OBSERVATION		gbif_Conservatoire Botanique National Méditerranéen_2588748265			ABOUCAYA Annie (INCONNU)			5000	France		2013-05-06T00:00:00	gbif	Group	INCONNU (Non renseigné)	Conservatoire Botanique National Méditerranéen	43.07879		6.12959	http://gbif.org/occurrence/2588748265		Native	Présent	silene badaroi	Resident
HUMAN_OBSERVATION		gbif_Conservatoire Botanique National Méditerranéen_2588759507			ABOUCAYA Annie (INCONNU)			5000	France		2013-05-06T00:00:00	gbif	Group	INCONNU (Non renseigné)	Conservatoire Botanique National Méditerranéen	43.07879		6.12959	http://gbif.org/occurrence/2588759507		Native	Présent	silene badaroi	Resident
HUMAN_OBSERVATION		gbif_Conservatoire Botanique National Méditerranéen_2591146720			ABOUCAYA Annie (INCONNU)			5000	France		2013-05-06T00:00:00	gbif	Group	INCONNU (Non renseigné)	Conservatoire Botanique National Méditerranéen	43.07879		6.12959	http://gbif.org/occurrence/2591146720		Native	Présent	silene badaroi	Resident
HUMAN_OBSERVATION		gbif_Conservatoire Botanique National Méditerranéen_2591200825			MICHAUD Henri (INCONNU)|HUYNH-TAN Bernadette (INCONNU)|SOCIETE LINNEENNE DE PROVENCE (INCONNU)			5000	France		2013-05-25T00:00:00	gbif	Group	INCONNU (Non renseigné)	Conservatoire Botanique National Méditerranéen	42.98893		6.12474	http://gbif.org/occurrence/2591200825		Native	Présent	silene badaroi	Resident
HUMAN_OBSERVATION		gbif_Conservatoire Botanique National Méditerranéen_2591240263			ABOUCAYA Annie (INCONNU)			5000	France		2013-05-06T00:00:00	gbif	Group	INCONNU (Non renseigné)	Conservatoire Botanique National Méditerranéen	43.07879		6.12959	http://gbif.org/occurrence/2591240263		Native	Présent	silene badaroi	Resident
HUMAN_OBSERVATION		gbif_Conservatoire Botanique National Méditerranéen_2591285020			ABOUCAYA Annie (INCONNU)			5000	France		2013-05-06T00:00:00	gbif	Group	INCONNU (Non renseigné)	Conservatoire Botanique National Méditerranéen	43.07879		6.12959	http://gbif.org/occurrence/2591285020		Native	Présent	silene badaroi	Resident
HUMAN_OBSERVATION		gbif_Conservatoire Botanique National Méditerranéen_2591375411			ABOUCAYA Annie (INCONNU)			5000	France		2013-05-06T00:00:00	gbif	Group	INCONNU (Non renseigné)	Conservatoire Botanique National Méditerranéen	43.07879		6.12959	http://gbif.org/occurrence/2591375411		Native	Présent	silene badaroi	Resident
HUMAN_OBSERVATION	2135574	gbif_NotAvailable_1118334621		Données d'observation flore du réseau des CBN issues du SI de la FCBN	ABOUCAYA Annie (Parc National de Port-Cros)			5000	France		2013-06-05T00:00:00	gbif	Group	null		43.07881		6.12954	http://gbif.org/occurrence/1118334621	null	Native	Présent	silene badaroi	Resident
HUMAN_OBSERVATION	2135410	gbif_NotAvailable_1118334626		Données d'observation flore du réseau des CBN issues du SI de la FCBN	ABOUCAYA Annie (Parc National de Port-Cros)			5000	France		2013-06-05T00:00:00	gbif	Group	null		43.07881		6.12954	http://gbif.org/occurrence/1118334626	null	Native	Présent	silene badaroi	Resident
HUMAN_OBSERVATION	2135609	gbif_NotAvailable_1118334638		Données d'observation flore du réseau des CBN issues du SI de la FCBN	ABOUCAYA Annie (Parc National de Port-Cros)			5000	France		2013-06-05T00:00:00	gbif	Group	null		43.07881		6.12954	http://gbif.org/occurrence/1118334638	null	Native	Présent	silene badaroi	Resident
HUMAN_OBSERVATION	2135501	gbif_NotAvailable_1118334641		Données d'observation flore du réseau des CBN issues du SI de la FCBN	ABOUCAYA Annie (Parc National de Port-Cros)			5000	France		2013-06-05T00:00:00	gbif	Group	null		43.07881		6.12954	http://gbif.org/occurrence/1118334641	null	Native	Présent	silene badaroi	Resident
HUMAN_OBSERVATION	2135569	gbif_NotAvailable_1118334645		Données d'observation flore du réseau des CBN issues du SI de la FCBN	ABOUCAYA Annie (Parc National de Port-Cros)			5000	France		2013-06-05T00:00:00	gbif	Group	null		43.07881		6.12954	http://gbif.org/occurrence/1118334645	null	Native	Présent	silene badaroi	Resident
HUMAN_OBSERVATION	2135615	gbif_NotAvailable_1118334686		Données d'observation flore du réseau des CBN issues du SI de la FCBN	ABOUCAYA Annie (Parc National de Port-Cros)			5000	France		2013-06-05T00:00:00	gbif	Group	null		43.07881		6.12954	http://gbif.org/occurrence/1118334686	null	Native	Présent	silene badaroi	Resident
HUMAN_OBSERVATION	301995	gbif_BIO-UNIPI_1837477922		WIKILIG				15000	Italy		2013-06-01T00:00:00	gbif	Group		BIO-UNIPI	44.19008		8.41444	http://gbif.org/occurrence/1837477922		Native	Extant	silene badaroi	Resident
HUMAN_OBSERVATION		gbif_Conservatoire Botanique National Méditerranéen_2588192654			MICHAUD Henri (INCONNU)|MOLINA James (INCONNU)			5000	France		2012-01-28T00:00:00	gbif	Group	INCONNU (Non renseigné)	Conservatoire Botanique National Méditerranéen	42.98893		6.12474	http://gbif.org/occurrence/2588192654		Native	Présent	silene badaroi	Resident
HUMAN_OBSERVATION		gbif_Conservatoire Botanique National Méditerranéen_2588206954			MICHAUD Henri (INCONNU)|MOLINA James (INCONNU)			5000	France		2012-01-28T00:00:00	gbif	Group	INCONNU (Non renseigné)	Conservatoire Botanique National Méditerranéen	43.07879		6.12959	http://gbif.org/occurrence/2588206954		Native	Présent	silene badaroi	Resident
HUMAN_OBSERVATION	1699044	gbif_NotAvailable_1117871304		Données d'observation flore du réseau des CBN issues du SI de la FCBN	THEBAULT Ludovic (Inconnu)			5000	France		2011-06-04T00:00:00	gbif	Group	null		42.98894		6.12469	http://gbif.org/occurrence/1117871304	null	Native	Présent	silene badaroi	Resident
HUMAN_OBSERVATION	1820053	gbif_NotAvailable_1117999568		Données d'observation flore du réseau des CBN issues du SI de la FCBN	ABOUCAYA Annie (Parc National de Port-Cros)			5000	France		2011-07-05T00:00:00	gbif	Group	null		42.98894		6.12469	http://gbif.org/occurrence/1117999568	null	Native	Présent	silene badaroi	Resident
HUMAN_OBSERVATION		gbif_Conservatoire Botanique National Méditerranéen_2587985304			THEBAULT Ludovic (INCONNU)			5000	France		2010-04-18T00:00:00	gbif	Group	INCONNU (Non renseigné)	Conservatoire Botanique National Méditerranéen	43.07879		6.12959	http://gbif.org/occurrence/2587985304		Native	Présent	silene badaroi	Resident
HUMAN_OBSERVATION	1707031	gbif_NotAvailable_1117875639		Données d'observation flore du réseau des CBN issues du SI de la FCBN	MORVANT Yves (INFLOVAR (Association))			5000	France		2010-09-04T00:00:00	gbif	Group	null		43.07881		6.12954	http://gbif.org/occurrence/1117875639	null	Native	Présent	silene badaroi	Resident
HUMAN_OBSERVATION	1707735	gbif_NotAvailable_1117875604		Données d'observation flore du réseau des CBN issues du SI de la FCBN	MICHAUD Henri (Conservatoire Botanique National Méditerranéen de Porquerolles (CBNMed))			5000	France		2009-01-05T00:00:00	gbif	Group	null		42.98894		6.12469	http://gbif.org/occurrence/1117875604	null	Native	Présent	silene badaroi	Resident
HUMAN_OBSERVATION	1707692	gbif_NotAvailable_1117875613		Données d'observation flore du réseau des CBN issues du SI de la FCBN	MICHAUD Henri (Conservatoire Botanique National Méditerranéen de Porquerolles (CBNMed))			5000	France		2009-01-05T00:00:00	gbif	Group	null		42.98894		6.12469	http://gbif.org/occurrence/1117875613	null	Native	Présent	silene badaroi	Resident
HUMAN_OBSERVATION	1707728	gbif_NotAvailable_1117875694		Données d'observation flore du réseau des CBN issues du SI de la FCBN	MICHAUD Henri (Conservatoire Botanique National Méditerranéen de Porquerolles (CBNMed))			5000	France		2009-01-05T00:00:00	gbif	Group	null		42.98894		6.12469	http://gbif.org/occurrence/1117875694	null	Native	Présent	silene badaroi	Resident
HUMAN_OBSERVATION	1756867	gbif_NotAvailable_1117929469		Données d'observation flore du réseau des CBN issues du SI de la FCBN	PAVON Daniel (Société Linnéenne de Provence)			5000	France		2009-01-01T00:00:00	gbif	Group	null		43.07881		6.12954	http://gbif.org/occurrence/1117929469	null	Native	Présent	silene badaroi	Resident
HUMAN_OBSERVATION		gbif_UMS PatriNat_2599067397			Henri MICHAUD (Non renseigné)			5000	France		2009-01-01T00:00:00	gbif	Group	Non renseigné (Non renseigné)	UMS PatriNat	43.07		6.15	http://gbif.org/occurrence/2599067397		Native	Présent	silene badaroi	Resident
HUMAN_OBSERVATION	1635816	gbif_NotAvailable_1117794828		Données d'observation flore du réseau des CBN issues du SI de la FCBN	NOBLE Virgile (Conservatoire Botanique National Méditerranéen de Porquerolles (CBNMed))			5000	France		2009-03-04T00:00:00	gbif	Group	null		42.98894		6.12469	http://gbif.org/occurrence/1117794828	null	Native	Présent	silene badaroi	Resident
HUMAN_OBSERVATION		gbif_Conservatoire Botanique National Méditerranéen_2588051146			MORVANT Yves (INCONNU)|ABOUCAYA Annie (INCONNU)			5000	France		2009-04-21T00:00:00	gbif	Group	INCONNU (Non renseigné)	Conservatoire Botanique National Méditerranéen	43.07879		6.12959	http://gbif.org/occurrence/2588051146		Native	Présent	silene badaroi	Resident
HUMAN_OBSERVATION	301996	gbif_BIO-UNIPI_1837477928		WIKILIG				15000	Italy		2009-05-01T00:00:00	gbif	Group		BIO-UNIPI	44.243914		8.420594	http://gbif.org/occurrence/1837477928		Native	Extant	silene badaroi	Resident
HUMAN_OBSERVATION		gbif_Conservatoire Botanique National Méditerranéen_2588125731			MICHAUD Henri (INCONNU)|MORVANT Yves (INCONNU)			5000	France		2009-05-01T00:00:00	gbif	Group	INCONNU (Non renseigné)	Conservatoire Botanique National Méditerranéen	43.07879		6.12959	http://gbif.org/occurrence/2588125731		Native	Présent	silene badaroi	Resident
HUMAN_OBSERVATION		gbif_Conservatoire Botanique National Méditerranéen_2588157138			ABOUCAYA Annie (INCONNU)|BRAUD Yohan (INCONNU)			5000	France		2009-05-31T00:00:00	gbif	Group	INCONNU (Non renseigné)	Conservatoire Botanique National Méditerranéen	42.98893		6.12474	http://gbif.org/occurrence/2588157138		Native	Présent	silene badaroi	Resident
HUMAN_OBSERVATION		gbif_Conservatoire Botanique National Méditerranéen_2590882116			MICHAUD Henri (INCONNU)|MORVANT Yves (INCONNU)			5000	France		2009-05-01T00:00:00	gbif	Group	INCONNU (Non renseigné)	Conservatoire Botanique National Méditerranéen	42.98893		6.12474	http://gbif.org/occurrence/2590882116		Native	Présent	silene badaroi	Resident
HUMAN_OBSERVATION		gbif_Conservatoire Botanique National Méditerranéen_2591088523			MICHAUD Henri (INCONNU)|MORVANT Yves (INCONNU)			5000	France		2009-05-01T00:00:00	gbif	Group	INCONNU (Non renseigné)	Conservatoire Botanique National Méditerranéen	43.07879		6.12959	http://gbif.org/occurrence/2591088523		Native	Présent	silene badaroi	Resident
HUMAN_OBSERVATION	301994	gbif_BIO-UNIPI_1837477934		WIKILIG				15000	Italy		2008-04-01T00:00:00	gbif	Group		BIO-UNIPI	44.181481		8.393545	http://gbif.org/occurrence/1837477934		Native	Extant	silene badaroi	Resident
HUMAN_OBSERVATION		gbif_Conservatoire Botanique National Méditerranéen_2587928946			NOBLE Virgile (INCONNU)			5000	France		2008-04-12T00:00:00	gbif	Group	INCONNU (Non renseigné)	Conservatoire Botanique National Méditerranéen	43.07879		6.12959	http://gbif.org/occurrence/2587928946		Native	Présent	silene badaroi	Resident
HUMAN_OBSERVATION	301993	gbif_BIO-UNIPI_1837477931		WIKILIG				15000	Italy		2008-06-01T00:00:00	gbif	Group		BIO-UNIPI	44.196281		8.428245	http://gbif.org/occurrence/1837477931		Native	Extant	silene badaroi	Resident
HUMAN_OBSERVATION	1820014	gbif_NotAvailable_1117999584		Données d'observation flore du réseau des CBN issues du SI de la FCBN	CROUZET Nicolas (Parc National de Port-Cros)			5000	France		2008-10-10T00:00:00	gbif	Group	null		43.07881		6.12954	http://gbif.org/occurrence/1117999584	null	Native	Présent	silene badaroi	Resident
HUMAN_OBSERVATION		gbif_Conservatoire Botanique National Méditerranéen_2591078335			CROUZET Nicolas (INCONNU)			5000	France		2008-10-10T00:00:00	gbif	Group	INCONNU (Non renseigné)	Conservatoire Botanique National Méditerranéen	43.07879		6.12959	http://gbif.org/occurrence/2591078335		Native	Présent	silene badaroi	Resident
HUMAN_OBSERVATION	1672363	gbif_NotAvailable_1117840352		Données d'observation flore du réseau des CBN issues du SI de la FCBN	NOBLE Virgile (Conservatoire Botanique National Méditerranéen de Porquerolles (CBNMed))			5000	France		2008-12-04T00:00:00	gbif	Group	null		43.07881		6.12954	http://gbif.org/occurrence/1117840352	null	Native	Présent	silene badaroi	Resident
HUMAN_OBSERVATION		gbif_Conservatoire Botanique National Méditerranéen_2587912226			NOBLE Virgile (INCONNU)|MICHAUD Henri (INCONNU)			5000	France		2007-04-27T00:00:00	gbif	Group	INCONNU (Non renseigné)	Conservatoire Botanique National Méditerranéen	42.98893		6.12474	http://gbif.org/occurrence/2587912226		Native	Présent	silene badaroi	Resident
HUMAN_OBSERVATION	1598176	gbif_NotAvailable_1117760078		Données d'observation flore du réseau des CBN issues du SI de la FCBN	ABOUCAYA Annie (Parc National de Port-Cros)			5000	France		2007-05-02T00:00:00	gbif	Group	null		43.07881		6.12954	http://gbif.org/occurrence/1117760078	null	Native	Présent	silene badaroi	Resident
HUMAN_OBSERVATION	1598142	gbif_NotAvailable_1117760088		Données d'observation flore du réseau des CBN issues du SI de la FCBN	ABOUCAYA Annie (Parc National de Port-Cros)			5000	France		2007-05-02T00:00:00	gbif	Group	null		43.07881		6.12954	http://gbif.org/occurrence/1117760088	null	Native	Présent	silene badaroi	Resident
HUMAN_OBSERVATION	1598203	gbif_NotAvailable_1117760110		Données d'observation flore du réseau des CBN issues du SI de la FCBN	ABOUCAYA Annie (Parc National de Port-Cros)			5000	France		2007-05-02T00:00:00	gbif	Group	null		43.07881		6.12954	http://gbif.org/occurrence/1117760110	null	Native	Présent	silene badaroi	Resident
HUMAN_OBSERVATION		gbif_CBN méditerranéen de Porquerolles_2613128966			CBN méditerranéen de Porquerolles (Non renseigné)			5000	France		2006-01-01T00:00:00	gbif	Group	Non renseigné (Non renseigné)	CBN méditerranéen de Porquerolles	43.16866		6.13446	http://gbif.org/occurrence/2613128966		Native	Présent	silene badaroi	Resident
HUMAN_OBSERVATION		gbif_CBN méditerranéen de Porquerolles_2613164674			CBN méditerranéen de Porquerolles (Non renseigné)			5000	France		2006-01-01T00:00:00	gbif	Group	Non renseigné (Non renseigné)	CBN méditerranéen de Porquerolles	43.16866		6.13446	http://gbif.org/occurrence/2613164674		Native	Présent	silene badaroi	Resident
HUMAN_OBSERVATION		gbif_CBN méditerranéen de Porquerolles_2613174354			CBN méditerranéen de Porquerolles (Non renseigné)			5000	France		2006-01-01T00:00:00	gbif	Group	Non renseigné (Non renseigné)	CBN méditerranéen de Porquerolles	43.16866		6.13446	http://gbif.org/occurrence/2613174354		Native	Présent	silene badaroi	Resident
HUMAN_OBSERVATION		gbif_CBN méditerranéen de Porquerolles_2613195355			CBN méditerranéen de Porquerolles (Non renseigné)			5000	France		2006-01-01T00:00:00	gbif	Group	Non renseigné (Non renseigné)	CBN méditerranéen de Porquerolles	43.16866		6.13446	http://gbif.org/occurrence/2613195355		Native	Présent	silene badaroi	Resident
HUMAN_OBSERVATION		gbif_CBN méditerranéen de Porquerolles_2613196269			CBN méditerranéen de Porquerolles (Non renseigné)			5000	France		2006-01-01T00:00:00	gbif	Group	Non renseigné (Non renseigné)	CBN méditerranéen de Porquerolles	43.16866		6.13446	http://gbif.org/occurrence/2613196269		Native	Présent	silene badaroi	Resident
HUMAN_OBSERVATION		gbif_Conservatoire Botanique National Méditerranéen_2587893264			ABOUCAYA Annie (INCONNU)|CROUZET Nicolas (INCONNU)|TOUCAS Aurélien (INCONNU)			5000	France		2006-02-17T00:00:00	gbif	Group	INCONNU (Non renseigné)	Conservatoire Botanique National Méditerranéen	43.07879		6.12959	http://gbif.org/occurrence/2587893264		Native	Présent	silene badaroi	Resident
HUMAN_OBSERVATION		gbif_Conservatoire Botanique National Méditerranéen_2588021567			ABOUCAYA Annie (INCONNU)|CROUZET Nicolas (INCONNU)|TOUCAS Aurélien (INCONNU)			5000	France		2006-02-17T00:00:00	gbif	Group	INCONNU (Non renseigné)	Conservatoire Botanique National Méditerranéen	43.07879		6.12959	http://gbif.org/occurrence/2588021567		Native	Présent	silene badaroi	Resident
HUMAN_OBSERVATION		gbif_Conservatoire Botanique National Méditerranéen_2590676259			ABOUCAYA Annie (INCONNU)|CROUZET Nicolas (INCONNU)|TOUCAS Aurélien (INCONNU)			5000	France		2006-02-17T00:00:00	gbif	Group	INCONNU (Non renseigné)	Conservatoire Botanique National Méditerranéen	43.07879		6.12959	http://gbif.org/occurrence/2590676259		Native	Présent	silene badaroi	Resident
HUMAN_OBSERVATION		gbif_Conservatoire Botanique National Méditerranéen_2587887777			CROUZET Nicolas (INCONNU)			5000	France		2006-03-12T00:00:00	gbif	Group	INCONNU (Non renseigné)	Conservatoire Botanique National Méditerranéen	43.07879		6.12959	http://gbif.org/occurrence/2587887777		Native	Présent	silene badaroi	Resident
HUMAN_OBSERVATION		gbif_Conservatoire Botanique National Méditerranéen_2590830307			CROUZET Nicolas (INCONNU)			5000	France		2006-03-12T00:00:00	gbif	Group	INCONNU (Non renseigné)	Conservatoire Botanique National Méditerranéen	43.07879		6.12959	http://gbif.org/occurrence/2590830307		Native	Présent	silene badaroi	Resident
HUMAN_OBSERVATION	1582432	gbif_NotAvailable_1117735425		Données d'observation flore du réseau des CBN issues du SI de la FCBN	CROUZET Nicolas (Parc National de Port-Cros)			5000	France		2006-12-03T00:00:00	gbif	Group	null		42.98894		6.12469	http://gbif.org/occurrence/1117735425	null	Native	Présent	silene badaroi	Resident
HUMAN_OBSERVATION	1582433	gbif_NotAvailable_1117735497		Données d'observation flore du réseau des CBN issues du SI de la FCBN	CROUZET Nicolas (Parc National de Port-Cros)			5000	France		2006-12-03T00:00:00	gbif	Group	null		42.98894		6.12469	http://gbif.org/occurrence/1117735497	null	Native	Présent	silene badaroi	Resident
HUMAN_OBSERVATION	1538413	gbif_NotAvailable_1117691026		Données d'observation flore du réseau des CBN issues du SI de la FCBN	CROUZET Nicolas (Parc National de Port-Cros)			5000	France		2005-01-01T00:00:00	gbif	Group	null		42.98531		6.24709	http://gbif.org/occurrence/1117691026	null	Native	Présent	silene badaroi	Resident
HUMAN_OBSERVATION		gbif_CBN méditerranéen de Porquerolles_2613126935			CBN méditerranéen de Porquerolles (Non renseigné)			5000	France		2005-01-01T00:00:00	gbif	Group	Non renseigné (Non renseigné)	CBN méditerranéen de Porquerolles	43.16866		6.13446	http://gbif.org/occurrence/2613126935		Native	Présent	silene badaroi	Resident
HUMAN_OBSERVATION		gbif_CBN méditerranéen de Porquerolles_2613162694			CBN méditerranéen de Porquerolles (Non renseigné)			5000	France		2005-01-01T00:00:00	gbif	Group	Non renseigné (Non renseigné)	CBN méditerranéen de Porquerolles	43.16866		6.13446	http://gbif.org/occurrence/2613162694		Native	Présent	silene badaroi	Resident
HUMAN_OBSERVATION		gbif_CBN méditerranéen de Porquerolles_2613181780			CBN méditerranéen de Porquerolles (Non renseigné)			5000	France		2005-01-01T00:00:00	gbif	Group	Non renseigné (Non renseigné)	CBN méditerranéen de Porquerolles	43.16866		6.13446	http://gbif.org/occurrence/2613181780		Native	Présent	silene badaroi	Resident
HUMAN_OBSERVATION		gbif_CBN méditerranéen de Porquerolles_2613186605			CBN méditerranéen de Porquerolles (Non renseigné)			5000	France		2005-01-01T00:00:00	gbif	Group	Non renseigné (Non renseigné)	CBN méditerranéen de Porquerolles	43.16866		6.13446	http://gbif.org/occurrence/2613186605		Native	Présent	silene badaroi	Resident
HUMAN_OBSERVATION		gbif_Conservatoire Botanique National Méditerranéen_2587748509			NOBLE Virgile (INCONNU)|MICHAUD Henri (INCONNU)			5000	France		2005-05-09T00:00:00	gbif	Group	INCONNU (Non renseigné)	Conservatoire Botanique National Méditerranéen	43.07879		6.12959	http://gbif.org/occurrence/2587748509		Native	Présent	silene badaroi	Resident
HUMAN_OBSERVATION		gbif_Conservatoire Botanique National Méditerranéen_2590794326			NOBLE Virgile (INCONNU)|MICHAUD Henri (INCONNU)			5000	France		2005-05-09T00:00:00	gbif	Group	INCONNU (Non renseigné)	Conservatoire Botanique National Méditerranéen	43.07879		6.12959	http://gbif.org/occurrence/2590794326		Native	Présent	silene badaroi	Resident
HUMAN_OBSERVATION		gbif_Conservatoire Botanique National Méditerranéen_2590794327			NOBLE Virgile (INCONNU)|MICHAUD Henri (INCONNU)			5000	France		2005-05-09T00:00:00	gbif	Group	INCONNU (Non renseigné)	Conservatoire Botanique National Méditerranéen	43.07879		6.12959	http://gbif.org/occurrence/2590794327		Native	Présent	silene badaroi	Resident
HUMAN_OBSERVATION	1514018	gbif_NotAvailable_1117662036		Données d'observation flore du réseau des CBN issues du SI de la FCBN	NOBLE Virgile (Conservatoire Botanique National Méditerranéen de Porquerolles (CBNMed))			5000	France		2005-09-05T00:00:00	gbif	Group	null		42.98894		6.12469	http://gbif.org/occurrence/1117662036	null	Native	Présent	silene badaroi	Resident
HUMAN_OBSERVATION	1514016	gbif_NotAvailable_1117662040		Données d'observation flore du réseau des CBN issues du SI de la FCBN	NOBLE Virgile (Conservatoire Botanique National Méditerranéen de Porquerolles (CBNMed))			5000	France		2005-09-05T00:00:00	gbif	Group	null		42.98894		6.12469	http://gbif.org/occurrence/1117662040	null	Native	Présent	silene badaroi	Resident
HUMAN_OBSERVATION	1514019	gbif_NotAvailable_1117662047		Données d'observation flore du réseau des CBN issues du SI de la FCBN	NOBLE Virgile (Conservatoire Botanique National Méditerranéen de Porquerolles (CBNMed))			5000	France		2005-09-05T00:00:00	gbif	Group	null		42.98894		6.12469	http://gbif.org/occurrence/1117662047	null	Native	Présent	silene badaroi	Resident
UNKNOWN	72910	gbif_BIO-UNIPI_1701173006		WIKITOS				15000	Italy		2005-01-01T00:00:00	gbif	Group		BIO-UNIPI	42.773624		10.164015	http://gbif.org/occurrence/1701173006		Native	Extant	silene badaroi	Resident
UNKNOWN	72902	gbif_BIO-UNIPI_1701173011		WIKITOS				15000	Italy		2005-01-01T00:00:00	gbif	Group		BIO-UNIPI	43.037775		9.818082	http://gbif.org/occurrence/1701173011		Native	Extant	silene badaroi	Resident
UNKNOWN	72904	gbif_BIO-UNIPI_1701173012		WIKITOS				15000	Italy		2005-01-01T00:00:00	gbif	Group		BIO-UNIPI	42.765305		10.397373	http://gbif.org/occurrence/1701173012		Native	Extant	silene badaroi	Resident
UNKNOWN	72909	gbif_BIO-UNIPI_1701173016		WIKITOS				15000	Italy		2005-01-01T00:00:00	gbif	Group		BIO-UNIPI	42.807099		10.145525	http://gbif.org/occurrence/1701173016		Native	Extant	silene badaroi	Resident
UNKNOWN	72917	gbif_BIO-UNIPI_1701173020		WIKITOS				15000	Italy		2005-01-01T00:00:00	gbif	Group		BIO-UNIPI	42.80528		10.20726	http://gbif.org/occurrence/1701173020		Native	Extant	silene badaroi	Resident
UNKNOWN	72907	gbif_BIO-UNIPI_1701173021		WIKITOS				15000	Italy		2005-01-01T00:00:00	gbif	Group		BIO-UNIPI	42.82319		10.2869	http://gbif.org/occurrence/1701173021		Native	Extant	silene badaroi	Resident
UNKNOWN	72913	gbif_BIO-UNIPI_1701173022		WIKITOS				15000	Italy		2005-01-01T00:00:00	gbif	Group		BIO-UNIPI	42.77195		10.169186	http://gbif.org/occurrence/1701173022		Native	Extant	silene badaroi	Resident
UNKNOWN	72906	gbif_BIO-UNIPI_1701173024		WIKITOS				15000	Italy		2005-01-01T00:00:00	gbif	Group		BIO-UNIPI	42.7947		10.39018	http://gbif.org/occurrence/1701173024		Native	Extant	silene badaroi	Resident
UNKNOWN	72912	gbif_BIO-UNIPI_1701173025		WIKITOS				15000	Italy		2005-01-01T00:00:00	gbif	Group		BIO-UNIPI	42.77333		10.17002	http://gbif.org/occurrence/1701173025		Native	Extant	silene badaroi	Resident
UNKNOWN	72903	gbif_BIO-UNIPI_1701173027		WIKITOS				15000	Italy		2005-01-01T00:00:00	gbif	Group		BIO-UNIPI	43.430803		9.898993	http://gbif.org/occurrence/1701173027		Native	Extant	silene badaroi	Resident
UNKNOWN	72911	gbif_BIO-UNIPI_1701173028		WIKITOS				15000	Italy		2005-01-01T00:00:00	gbif	Group		BIO-UNIPI	42.78924		10.15718	http://gbif.org/occurrence/1701173028		Native	Extant	silene badaroi	Resident
UNKNOWN	72915	gbif_BIO-UNIPI_1701173032		WIKITOS				15000	Italy		2005-01-01T00:00:00	gbif	Group		BIO-UNIPI	42.823699		10.270676	http://gbif.org/occurrence/1701173032		Native	Extant	silene badaroi	Resident
UNKNOWN	72920	gbif_BIO-UNIPI_1701173033		WIKITOS				15000	Italy		2005-01-01T00:00:00	gbif	Group		BIO-UNIPI	42.803168		10.384906	http://gbif.org/occurrence/1701173033		Native	Extant	silene badaroi	Resident
UNKNOWN	72921	gbif_BIO-UNIPI_1701173034		WIKITOS				15000	Italy		2005-01-01T00:00:00	gbif	Group		BIO-UNIPI	42.79176		10.10872	http://gbif.org/occurrence/1701173034		Native	Extant	silene badaroi	Resident
UNKNOWN	72922	gbif_BIO-UNIPI_1701173036		WIKITOS				15000	Italy		2005-01-01T00:00:00	gbif	Group		BIO-UNIPI	42.78486		10.39161	http://gbif.org/occurrence/1701173036		Native	Extant	silene badaroi	Resident
UNKNOWN	72905	gbif_BIO-UNIPI_1701173038		WIKITOS				15000	Italy		2005-01-01T00:00:00	gbif	Group		BIO-UNIPI	42.78439		10.39205	http://gbif.org/occurrence/1701173038		Native	Extant	silene badaroi	Resident
UNKNOWN	72919	gbif_BIO-UNIPI_1701173039		WIKITOS				15000	Italy		2005-01-01T00:00:00	gbif	Group		BIO-UNIPI	42.803114		10.384553	http://gbif.org/occurrence/1701173039		Native	Extant	silene badaroi	Resident
UNKNOWN	72908	gbif_BIO-UNIPI_1701173041		WIKITOS				15000	Italy		2005-01-01T00:00:00	gbif	Group		BIO-UNIPI	43.462061		10.355837	http://gbif.org/occurrence/1701173041		Native	Extant	silene badaroi	Resident
UNKNOWN	72916	gbif_BIO-UNIPI_1701173042		WIKITOS				15000	Italy		2005-01-01T00:00:00	gbif	Group		BIO-UNIPI	42.808084		10.140898	http://gbif.org/occurrence/1701173042		Native	Extant	silene badaroi	Resident
UNKNOWN	72914	gbif_BIO-UNIPI_1701173045		WIKITOS				15000	Italy		2005-01-01T00:00:00	gbif	Group		BIO-UNIPI	42.806514		10.205432	http://gbif.org/occurrence/1701173045		Native	Extant	silene badaroi	Resident
UNKNOWN	72918	gbif_BIO-UNIPI_1701173046		WIKITOS				15000	Italy		2005-01-01T00:00:00	gbif	Group		BIO-UNIPI	42.77245		10.16956	http://gbif.org/occurrence/1701173046		Native	Extant	silene badaroi	Resident
UNKNOWN	72925	gbif_BIO-UNIPI_1701173047		WIKITOS				15000	Italy		2005-01-01T00:00:00	gbif	Group		BIO-UNIPI	42.77361		10.16391	http://gbif.org/occurrence/1701173047		Native	Extant	silene badaroi	Resident
UNKNOWN	72923	gbif_BIO-UNIPI_1701173052		WIKITOS				15000	Italy		2005-01-01T00:00:00	gbif	Group		BIO-UNIPI	42.771939		10.16895	http://gbif.org/occurrence/1701173052		Native	Extant	silene badaroi	Resident
UNKNOWN	72924	gbif_BIO-UNIPI_1701173056		WIKITOS				15000	Italy		2005-01-01T00:00:00	gbif	Group		BIO-UNIPI	42.772202		10.165646	http://gbif.org/occurrence/1701173056		Native	Extant	silene badaroi	Resident
HUMAN_OBSERVATION	1476886	gbif_NotAvailable_1117631382		Données d'observation flore du réseau des CBN issues du SI de la FCBN	CROUZET Nicolas (Parc National de Port-Cros)			5000	France		2004-01-01T00:00:00	gbif	Group	null		42.98531		6.24709	http://gbif.org/occurrence/1117631382	null	Native	Présent	silene badaroi	Resident
HUMAN_OBSERVATION	1476898	gbif_NotAvailable_1117631384		Données d'observation flore du réseau des CBN issues du SI de la FCBN	CROUZET Nicolas,ABOUCAYA Annie (Parc National de Port-Cros,Parc National de Port-Cros)			5000	France		2004-01-01T00:00:00	gbif	Group	null		42.98531		6.24709	http://gbif.org/occurrence/1117631384	null	Native	Présent	silene badaroi	Resident
HUMAN_OBSERVATION	1476900	gbif_NotAvailable_1117631388		Données d'observation flore du réseau des CBN issues du SI de la FCBN	CROUZET Nicolas (Parc National de Port-Cros)			5000	France		2004-01-01T00:00:00	gbif	Group	null		42.98531		6.24709	http://gbif.org/occurrence/1117631388	null	Native	Présent	silene badaroi	Resident
HUMAN_OBSERVATION	1476901	gbif_NotAvailable_1117631402		Données d'observation flore du réseau des CBN issues du SI de la FCBN	CROUZET Nicolas (Parc National de Port-Cros)			5000	France		2004-01-01T00:00:00	gbif	Group	null		42.98531		6.24709	http://gbif.org/occurrence/1117631402	null	Native	Présent	silene badaroi	Resident
HUMAN_OBSERVATION	1476899	gbif_NotAvailable_1117631440		Données d'observation flore du réseau des CBN issues du SI de la FCBN	CROUZET Nicolas (Parc National de Port-Cros)			5000	France		2004-01-01T00:00:00	gbif	Group	null		42.98531		6.24709	http://gbif.org/occurrence/1117631440	null	Native	Présent	silene badaroi	Resident
HUMAN_OBSERVATION		gbif_UMS PatriNat_2599370733			Henri MICHAUD, Stéphane BELTRA, Mathias PIRES, Antoine CATARD, Stéphane BENCE (Non renseigné)			5000	France		2004-01-01T00:00:00	gbif	Group	Non renseigné (Non renseigné)	UMS PatriNat	43.01		6.21	http://gbif.org/occurrence/2599370733		Native	Présent	silene badaroi	Resident
HUMAN_OBSERVATION		gbif_CBN méditerranéen de Porquerolles_2613138492			CBN méditerranéen de Porquerolles (Non renseigné)			5000	France		2004-01-01T00:00:00	gbif	Group	Non renseigné (Non renseigné)	CBN méditerranéen de Porquerolles	43.16866		6.13446	http://gbif.org/occurrence/2613138492		Native	Présent	silene badaroi	Resident
HUMAN_OBSERVATION		gbif_CBN méditerranéen de Porquerolles_2613151304			CBN méditerranéen de Porquerolles (Non renseigné)			5000	France		2004-01-01T00:00:00	gbif	Group	Non renseigné (Non renseigné)	CBN méditerranéen de Porquerolles	43.16866		6.13446	http://gbif.org/occurrence/2613151304		Native	Présent	silene badaroi	Resident
HUMAN_OBSERVATION		gbif_CBN méditerranéen de Porquerolles_2613166744			CBN méditerranéen de Porquerolles (Non renseigné)			5000	France		2004-01-01T00:00:00	gbif	Group	Non renseigné (Non renseigné)	CBN méditerranéen de Porquerolles	43.16866		6.13446	http://gbif.org/occurrence/2613166744		Native	Présent	silene badaroi	Resident
HUMAN_OBSERVATION		gbif_CBN méditerranéen de Porquerolles_2613169047			CBN méditerranéen de Porquerolles (Non renseigné)			5000	France		2004-01-01T00:00:00	gbif	Group	Non renseigné (Non renseigné)	CBN méditerranéen de Porquerolles	43.16866		6.13446	http://gbif.org/occurrence/2613169047		Native	Présent	silene badaroi	Resident
HUMAN_OBSERVATION		gbif_CBN méditerranéen de Porquerolles_2613183615			CBN méditerranéen de Porquerolles (Non renseigné)			5000	France		2004-01-01T00:00:00	gbif	Group	Non renseigné (Non renseigné)	CBN méditerranéen de Porquerolles	43.16866		6.13446	http://gbif.org/occurrence/2613183615		Native	Présent	silene badaroi	Resident
HUMAN_OBSERVATION		gbif_Conservatoire Botanique National Méditerranéen_2587833266			MICHAUD Henri (INCONNU)|MORVANT Yves (INCONNU)			5000	France		2004-02-11T00:00:00	gbif	Group	INCONNU (Non renseigné)	Conservatoire Botanique National Méditerranéen	43.07879		6.12959	http://gbif.org/occurrence/2587833266		Native	Présent	silene badaroi	Resident
HUMAN_OBSERVATION		gbif_Conservatoire Botanique National Méditerranéen_2587863629			MICHAUD Henri (INCONNU)|MORVANT Yves (INCONNU)|ABOUCAYA Annie (INCONNU)			5000	France		2004-02-11T00:00:00	gbif	Group	INCONNU (Non renseigné)	Conservatoire Botanique National Méditerranéen	43.07879		6.12959	http://gbif.org/occurrence/2587863629		Native	Présent	silene badaroi	Resident
HUMAN_OBSERVATION		gbif_Conservatoire Botanique National Méditerranéen_2590670233			ABOUCAYA Annie (INCONNU)|MICHAUD Henri (INCONNU)|MORVANT Yves (INCONNU)			5000	France		2004-02-11T00:00:00	gbif	Group	INCONNU (Non renseigné)	Conservatoire Botanique National Méditerranéen	43.07879		6.12959	http://gbif.org/occurrence/2590670233		Native	Présent	silene badaroi	Resident
HUMAN_OBSERVATION		gbif_Conservatoire Botanique National Méditerranéen_2590788122			MICHAUD Henri (INCONNU)|MORVANT Yves (INCONNU)			5000	France		2004-02-11T00:00:00	gbif	Group	INCONNU (Non renseigné)	Conservatoire Botanique National Méditerranéen	43.07879		6.12959	http://gbif.org/occurrence/2590788122		Native	Présent	silene badaroi	Resident
HUMAN_OBSERVATION	1472927	gbif_NotAvailable_1117619712		Données d'observation flore du réseau des CBN issues du SI de la FCBN	ABOUCAYA Annie,MORVANT Yves (Parc National de Port-Cros,INFLOVAR (Association))			5000	France		2004-11-02T00:00:00	gbif	Group	null		43.07881		6.12954	http://gbif.org/occurrence/1117619712	null	Native	Présent	silene badaroi	Resident
HUMAN_OBSERVATION	1519933	gbif_NotAvailable_1117662125		Données d'observation flore du réseau des CBN issues du SI de la FCBN	MICHAUD Henri (Conservatoire Botanique National Méditerranéen de Porquerolles (CBNMed))			5000	France		2004-11-02T00:00:00	gbif	Group	null		43.07881		6.12954	http://gbif.org/occurrence/1117662125	null	Native	Présent	silene badaroi	Resident
HUMAN_OBSERVATION	1529849	gbif_NotAvailable_1117681338		Données d'observation flore du réseau des CBN issues du SI de la FCBN	MICHAUD Henri (Conservatoire Botanique National Méditerranéen de Porquerolles (CBNMed))			5000	France		2004-11-02T00:00:00	gbif	Group	null		43.07881		6.12954	http://gbif.org/occurrence/1117681338	null	Native	Présent	silene badaroi	Resident
HUMAN_OBSERVATION	1543956	gbif_NotAvailable_1117694562		Données d'observation flore du réseau des CBN issues du SI de la FCBN	MICHAUD Henri,ABOUCAYA Annie (Conservatoire Botanique National Méditerranéen de Porquerolles (CBNMed),Parc National de Port-Cros)			5000	France		2004-11-02T00:00:00	gbif	Group	null		43.07881		6.12954	http://gbif.org/occurrence/1117694562	null	Native	Présent	silene badaroi	Resident
UNKNOWN	313817	gbif_BIO-UNIPI_1945012257		WIKITOS				15000	Italy		2003-01-01T00:00:00	gbif	Group		BIO-UNIPI	42.668814		11.054019	http://gbif.org/occurrence/1945012257		Native	Extant	silene badaroi	Resident
UNKNOWN	313816	gbif_BIO-UNIPI_1945012317		WIKITOS				15000	Italy		2003-01-01T00:00:00	gbif	Group		BIO-UNIPI	42.640797		11.067555	http://gbif.org/occurrence/1945012317		Native	Extant	silene badaroi	Resident
UNKNOWN	313815	gbif_BIO-UNIPI_1945012391		WIKITOS				15000	Italy		2003-01-01T00:00:00	gbif	Group		BIO-UNIPI	42.646488		11.066585	http://gbif.org/occurrence/1945012391		Native	Extant	silene badaroi	Resident
UNKNOWN	332641	gbif_BIO-UNIPI_2269057230		WIKITOS				15000	Italy		2001-01-01T00:00:00	gbif	Group		BIO-UNIPI	43.037775		9.818082	http://gbif.org/occurrence/2269057230		Native	Extant	silene badaroi	Resident
HUMAN_OBSERVATION	1453544	gbif_NotAvailable_1117601365		Données d'observation flore du réseau des CBN issues du SI de la FCBN	MICHAUD Henri (Conservatoire Botanique National Méditerranéen de Porquerolles (CBNMed))			5000	France		1999-06-08T00:00:00	gbif	Group	null		43.07881		6.12954	http://gbif.org/occurrence/1117601365	null	Native	Présent	silene badaroi	Resident
HUMAN_OBSERVATION		gbif_Conservatoire Botanique National Méditerranéen_2590652389			MICHAUD Henri (INCONNU)|ABOUCAYA Annie (INCONNU)			5000	France		1999-08-06T00:00:00	gbif	Group	INCONNU (Non renseigné)	Conservatoire Botanique National Méditerranéen	43.07879		6.12959	http://gbif.org/occurrence/2590652389		Native	Présent	silene badaroi	Resident
HUMAN_OBSERVATION		gbif_Conservatoire Botanique National Méditerranéen_2586106094			MEDAIL Frédéric (INCONNU)			5000	France		1995-05-29T00:00:00	gbif	Group	INCONNU (Non renseigné)	Conservatoire Botanique National Méditerranéen	43.07879		6.12959	http://gbif.org/occurrence/2586106094		Native	Présent	silene badaroi	Resident
HUMAN_OBSERVATION		gbif_Conservatoire Botanique National Méditerranéen_2590000896			MEDAIL Frédéric (INCONNU)			5000	France		1995-06-10T00:00:00	gbif	Group	INCONNU (Non renseigné)	Conservatoire Botanique National Méditerranéen	42.98893		6.12474	http://gbif.org/occurrence/2590000896		Native	Présent	silene badaroi	Resident
UNKNOWN	73671	gbif_BIO-UNIPI_1701173860		WIKITOS				15000	Italy		1995-01-01T00:00:00	gbif	Group		BIO-UNIPI	43.430803		9.898993	http://gbif.org/occurrence/1701173860		Native	Extant	silene badaroi	Resident
PRESERVED_SPECIMEN	WAG.1561254	gbif_NotAvailable_2515813922		Botany	Auriault R			15000	Italy		1989-05-05T00:00:00	gbif	Group	Auriault R		44.2		8.416667	http://gbif.org/occurrence/2515813922		Native	Extant	silene badaroi	Resident
HUMAN_OBSERVATION	1502054	gbif_NotAvailable_1117650071		Données d'observation flore du réseau des CBN issues du SI de la FCBN	LOISEL Roger (Institut Méditerranéen de Biodiversité et d'Ecologie marine et continentale (IMBE))			5000	France		1976-01-01T00:00:00	gbif	Group	null		43.07881		6.12954	http://gbif.org/occurrence/1117650071	null	Native	Présent	silene badaroi	Resident
HUMAN_OBSERVATION	896136	gbif_NotAvailable_1119126048		Données d'observation flore du réseau des CBN issues du SI de la FCBN	DIDRY Marie (Inconnu)			5000	France		1955-01-06T00:00:00	gbif	Group	null		43.66989		7.27874	http://gbif.org/occurrence/1119126048	null	Native	Présent	silene badaroi	Resident
HUMAN_OBSERVATION		gbif_CBN méditerranéen de Porquerolles_2613173198			CBN méditerranéen de Porquerolles (Non renseigné)			5000	France		1955-01-01T00:00:00	gbif	Group	Non renseigné (Non renseigné)	CBN méditerranéen de Porquerolles	43.66988		7.27878	http://gbif.org/occurrence/2613173198		Native	Présent	silene badaroi	Resident
HUMAN_OBSERVATION	1486380	gbif_NotAvailable_1117639213		Données d'observation flore du réseau des CBN issues du SI de la FCBN	ALBERT Jacques Antoine Abel (Inconnu)			5000	France		1908-01-01T00:00:00	gbif	Group	null		43.07881		6.12954	http://gbif.org/occurrence/1117639213	null	Native	Présent	silene badaroi	Resident
HUMAN_OBSERVATION	1486379	gbif_NotAvailable_1117639246		Données d'observation flore du réseau des CBN issues du SI de la FCBN	ALBERT Jacques Antoine Abel (Inconnu)			5000	France		1908-01-01T00:00:00	gbif	Group	null		43.07881		6.12954	http://gbif.org/occurrence/1117639246	null	Native	Présent	silene badaroi	Resident
HUMAN_OBSERVATION	1500820	gbif_NotAvailable_1117649966		Données d'observation flore du réseau des CBN issues du SI de la FCBN	ALBERT Jacques Antoine Abel (Inconnu)			5000	France		1908-01-01T00:00:00	gbif	Group	null		43.07881		6.12954	http://gbif.org/occurrence/1117649966	null	Native	Présent	silene badaroi	Resident
UNKNOWN	73602	gbif_BIO-UNIPI_1701173574		WIKITOS				15000	Italy		1908-01-01T00:00:00	gbif	Group		BIO-UNIPI	42.801938		10.137588	http://gbif.org/occurrence/1701173574		Native	Extant	silene badaroi	Resident
UNKNOWN	73600	gbif_BIO-UNIPI_1701173672		WIKITOS				15000	Italy		1908-01-01T00:00:00	gbif	Group		BIO-UNIPI	43.048431		9.843742	http://gbif.org/occurrence/1701173672		Native	Extant	silene badaroi	Resident
UNKNOWN	73604	gbif_BIO-UNIPI_1701173708		WIKITOS				15000	Italy		1908-01-01T00:00:00	gbif	Group		BIO-UNIPI	42.805438		10.269181	http://gbif.org/occurrence/1701173708		Native	Extant	silene badaroi	Resident
UNKNOWN	73605	gbif_BIO-UNIPI_1701173772		WIKITOS				15000	Italy		1908-01-01T00:00:00	gbif	Group		BIO-UNIPI	42.782816		10.239483	http://gbif.org/occurrence/1701173772		Native	Extant	silene badaroi	Resident
UNKNOWN	73601	gbif_BIO-UNIPI_1701173778		WIKITOS				15000	Italy		1908-01-01T00:00:00	gbif	Group		BIO-UNIPI	42.799177		10.266059	http://gbif.org/occurrence/1701173778		Native	Extant	silene badaroi	Resident
UNKNOWN	73603	gbif_BIO-UNIPI_1701173789		WIKITOS				15000	Italy		1908-01-01T00:00:00	gbif	Group		BIO-UNIPI	42.812403		10.320955	http://gbif.org/occurrence/1701173789		Native	Extant	silene badaroi	Resident
HUMAN_OBSERVATION	1821029	gbif_NotAvailable_1117999589		Données d'observation flore du réseau des CBN issues du SI de la FCBN	ALBERT Jacques Antoine Abel (Inconnu)			5000	France		1891-01-01T00:00:00	gbif	Group	null		42.98531		6.24709	http://gbif.org/occurrence/1117999589	null	Native	Présent	silene badaroi	Resident
HUMAN_OBSERVATION	1472400	gbif_NotAvailable_1117619663		Données d'observation flore du réseau des CBN issues du SI de la FCBN	OLLIVIER Louis Laurent (Inconnu)			5000	France		1885-01-01T00:00:00	gbif	Group	null		42.98531		6.24709	http://gbif.org/occurrence/1117619663	null	Native	Présent	silene badaroi	Resident
HUMAN_OBSERVATION		gbif_CBN méditerranéen de Porquerolles_2613151595			CBN méditerranéen de Porquerolles (Non renseigné)			5000	France		1885-01-01T00:00:00	gbif	Group	Non renseigné (Non renseigné)	CBN méditerranéen de Porquerolles	43.16866		6.13446	http://gbif.org/occurrence/2613151595		Native	Présent	silene badaroi	Resident
HUMAN_OBSERVATION	896135	gbif_NotAvailable_1119124310		Données d'observation flore du réseau des CBN issues du SI de la FCBN	BURNAT Emile (Inconnu)			5000	France		1872-08-04T00:00:00	gbif	Group	null		43.49964		7.01852	http://gbif.org/occurrence/1119124310	null	Native	Présent	silene badaroi	Resident
HUMAN_OBSERVATION		gbif_CBN méditerranéen de Porquerolles_2613173217			CBN méditerranéen de Porquerolles (Non renseigné)			5000	France		1871-01-01T00:00:00	gbif	Group	Non renseigné (Non renseigné)	CBN méditerranéen de Porquerolles	43.58948		7.02487	http://gbif.org/occurrence/2613173217		Native	Présent	silene badaroi	Resident
HUMAN_OBSERVATION		gbif_Conservatoire Botanique National Méditerranéen_2590062889			BURNAT Emile (INCONNU)			5000	France		1871-04-20T00:00:00	gbif	Group	INCONNU (Non renseigné)	Conservatoire Botanique National Méditerranéen	43.49962		7.01857	http://gbif.org/occurrence/2590062889		Native	Présent	silene badaroi	Resident
UNKNOWN	73598	gbif_BIO-UNIPI_1701173714		WIKITOS				15000	Italy		1860-01-01T00:00:00	gbif	Group		BIO-UNIPI	43.430803		9.898993	http://gbif.org/occurrence/1701173714		Native	Extant	silene badaroi	Resident
UNKNOWN	73599	gbif_BIO-UNIPI_1701173750		WIKITOS				15000	Italy		1860-01-01T00:00:00	gbif	Group		BIO-UNIPI	43.04864		9.84437	http://gbif.org/occurrence/1701173750		Native	Extant	silene badaroi	Resident
HUMAN_OBSERVATION		gbif_UMS PatriNat_2599319704			Henri MICHAUD, NOBLE V., Stéphane BELTRA, THUILLIER L., Benoît OFFERHAUS, Sonia RICHAUD, Stéphane BENCE, Julien RENET (Non renseigné)			5000	France		1857-01-01T00:00:00	gbif	Group	Non renseigné (Non renseigné)	UMS PatriNat	43.72		7.3	http://gbif.org/occurrence/2599319704		Native	Présent	silene badaroi	Resident
HUMAN_OBSERVATION		gbif_CBN méditerranéen de Porquerolles_2613176207			CBN méditerranéen de Porquerolles (Non renseigné)			5000	France		1857-01-01T00:00:00	gbif	Group	Non renseigné (Non renseigné)	CBN méditerranéen de Porquerolles	43.66988		7.27878	http://gbif.org/occurrence/2613176207		Native	Présent	silene badaroi	Resident
HUMAN_OBSERVATION	896137	gbif_NotAvailable_1119126993		Données d'observation flore du réseau des CBN issues du SI de la FCBN	AYASSE Antoine-Etienne (Inconnu)			5000	France		1857-02-06T00:00:00	gbif	Group	null		43.75974		7.28546	http://gbif.org/occurrence/1119126993	null	Native	Présent	silene badaroi	Resident
HUMAN_OBSERVATION		gbif_Conservatoire Botanique National Méditerranéen_2586632412			AYASSE Antoine-Etienne (INCONNU)			5000	France		1857-06-02T00:00:00	gbif	Group	INCONNU (Non renseigné)	Conservatoire Botanique National Méditerranéen	43.75973		7.28551	http://gbif.org/occurrence/2586632412		Native	Présent	silene badaroi	Resident
PRESERVED_SPECIMEN	395723	gbif_BIO-UNIPI_2609717930		WIKILIG	Baglietto			15000	Italy		1854-05-01T00:00:00	gbif	Group		BIO-UNIPI	44.19492		8.415494	http://gbif.org/occurrence/2609717930		Native	Extant	silene badaroi	Resident
PRESERVED_SPECIMEN	395722	gbif_BIO-UNIPI_2609717929		WIKILIG	Brignole			15000	Italy		1842-06-01T00:00:00	gbif	Group		BIO-UNIPI	44.19492		8.415494	http://gbif.org/occurrence/2609717929		Native	Extant	silene badaroi	Resident
HUMAN_OBSERVATION	896139	gbif_NotAvailable_1119126034		Données d'observation flore du réseau des CBN issues du SI de la FCBN	GOIRAN Agostino (Inconnu)			5000	France			gbif	Group	null		43.66989		7.27874	http://gbif.org/occurrence/1119126034	null	Native	Présent	silene badaroi	Resident
HUMAN_OBSERVATION	896138	gbif_NotAvailable_1119126051		Données d'observation flore du réseau des CBN issues du SI de la FCBN	GOIRAN Agostino (Inconnu)			5000	France			gbif	Group	null		43.66989		7.27874	http://gbif.org/occurrence/1119126051	null	Native	Présent	silene badaroi	Resident
PRESERVED_SPECIMEN	G-G-199520/1	gbif_G_1144769831		Geneva Herbarium – General Collection (G)	Burnat, E. (Coll. Boissier et Barbey-Boissier)			15000	Italy			gbif	Group	Jeanmonod, D. (1983)	G	42.79583		12.07167	http://gbif.org/occurrence/1144769831		Native	Extant	silene badaroi	Resident
HUMAN_OBSERVATION		gbif_UMS PatriNat 2006_2477631822			Non renseigné (Non renseigné)			5000	France			gbif	Group	Non renseigné (Non renseigné)	UMS PatriNat 2006	43.75478		7.40947	http://gbif.org/occurrence/2477631822		Native	Présent	silene badaroi	Resident
HUMAN_OBSERVATION		gbif_Conservatoire Botanique National Méditerranéen_2587712829			ALBERT Jacques Antoine Abel (INCONNU)			5000	France			gbif	Group	INCONNU (Non renseigné)	Conservatoire Botanique National Méditerranéen	43.07879		6.12959	http://gbif.org/occurrence/2587712829		Native	Présent	silene badaroi	Resident
HUMAN_OBSERVATION		gbif_Conservatoire Botanique National Méditerranéen_2587726525			CROUZET Nicolas (INCONNU)			5000	France			gbif	Group	INCONNU (Non renseigné)	Conservatoire Botanique National Méditerranéen	42.9853		6.24714	http://gbif.org/occurrence/2587726525		Native	Présent	silene badaroi	Resident
HUMAN_OBSERVATION		gbif_Conservatoire Botanique National Méditerranéen_2587752268			OLLIVIER Louis Laurent (INCONNU)			5000	France			gbif	Group	INCONNU (Non renseigné)	Conservatoire Botanique National Méditerranéen	42.9853		6.24714	http://gbif.org/occurrence/2587752268		Native	Présent	silene badaroi	Resident
HUMAN_OBSERVATION		gbif_Conservatoire Botanique National Méditerranéen_2587768674			ALBERT Jacques Antoine Abel (INCONNU)			5000	France			gbif	Group	INCONNU (Non renseigné)	Conservatoire Botanique National Méditerranéen	43.07879		6.12959	http://gbif.org/occurrence/2587768674		Native	Présent	silene badaroi	Resident
HUMAN_OBSERVATION		gbif_Conservatoire Botanique National Méditerranéen_2587805576			LOISEL Roger (INCONNU)			5000	France			gbif	Group	INCONNU (Non renseigné)	Conservatoire Botanique National Méditerranéen	43.07879		6.12959	http://gbif.org/occurrence/2587805576		Native	Présent	silene badaroi	Resident
HUMAN_OBSERVATION		gbif_Conservatoire Botanique National Méditerranéen_2587848169			CROUZET Nicolas (INCONNU)			5000	France			gbif	Group	INCONNU (Non renseigné)	Conservatoire Botanique National Méditerranéen	42.9853		6.24714	http://gbif.org/occurrence/2587848169		Native	Présent	silene badaroi	Resident
HUMAN_OBSERVATION		gbif_Conservatoire Botanique National Méditerranéen_2588048789			PAVON Daniel (INCONNU)			5000	France			gbif	Group	INCONNU (Non renseigné)	Conservatoire Botanique National Méditerranéen	43.07879		6.12959	http://gbif.org/occurrence/2588048789		Native	Présent	silene badaroi	Resident
HUMAN_OBSERVATION		gbif_Conservatoire Botanique National Méditerranéen_2588895573			COUTURIER Martine (INCONNU)			5000	France			gbif	Group	INCONNU (Non renseigné)	Conservatoire Botanique National Méditerranéen	42.9853		6.24714	http://gbif.org/occurrence/2588895573		Native	Présent	silene badaroi	Resident
HUMAN_OBSERVATION		gbif_Conservatoire Botanique National Méditerranéen_2590248232			DIDRY Marie (INCONNU)			5000	France			gbif	Group	INCONNU (Non renseigné)	Conservatoire Botanique National Méditerranéen	43.67468		7.155	http://gbif.org/occurrence/2590248232		Native	Présent	silene badaroi	Resident
HUMAN_OBSERVATION		gbif_Conservatoire Botanique National Méditerranéen_2590601137			CROUZET Nicolas (INCONNU)|MICHAUD Henri (INCONNU)|ABOUCAYA Annie (INCONNU)			5000	France			gbif	Group	INCONNU (Non renseigné)	Conservatoire Botanique National Méditerranéen	42.9853		6.24714	http://gbif.org/occurrence/2590601137		Native	Présent	silene badaroi	Resident
HUMAN_OBSERVATION		gbif_Conservatoire Botanique National Méditerranéen_2590719938			CROUZET Nicolas (INCONNU)			5000	France			gbif	Group	INCONNU (Non renseigné)	Conservatoire Botanique National Méditerranéen	42.9853		6.24714	http://gbif.org/occurrence/2590719938		Native	Présent	silene badaroi	Resident
HUMAN_OBSERVATION		gbif_Conservatoire Botanique National Méditerranéen_2590743217			ALBERT Jacques Antoine Abel (INCONNU)			5000	France			gbif	Group	INCONNU (Non renseigné)	Conservatoire Botanique National Méditerranéen	43.07879		6.12959	http://gbif.org/occurrence/2590743217		Native	Présent	silene badaroi	Resident
HUMAN_OBSERVATION		gbif_Conservatoire Botanique National Méditerranéen_2590872355			CROUZET Nicolas (INCONNU)			5000	France			gbif	Group	INCONNU (Non renseigné)	Conservatoire Botanique National Méditerranéen	42.9853		6.24714	http://gbif.org/occurrence/2590872355		Native	Présent	silene badaroi	Resident
HUMAN_OBSERVATION		gbif_Conservatoire Botanique National Méditerranéen_2590872356			CROUZET Nicolas (INCONNU)			5000	France			gbif	Group	INCONNU (Non renseigné)	Conservatoire Botanique National Méditerranéen	42.9853		6.24714	http://gbif.org/occurrence/2590872356		Native	Présent	silene badaroi	Resident
HUMAN_OBSERVATION		gbif_Conservatoire Botanique National Méditerranéen_2591198425			ALBERT Jacques Antoine Abel (INCONNU)|REYNIER Alfred (INCONNU)			5000	France			gbif	Group	INCONNU (Non renseigné)	Conservatoire Botanique National Méditerranéen	42.9853		6.24714	http://gbif.org/occurrence/2591198425		Native	Présent	silene badaroi	Resident
UNKNOWN	451658	gbif_BIO-UNIPI_2609724753		WIKILIG				15000	Italy			gbif	Group		BIO-UNIPI	44.197132		8.424443	http://gbif.org/occurrence/2609724753		Native	Extant	silene badaroi	Resident
PRESERVED_SPECIMEN	G-G-291515/22	gbif_G_1144770291		Geneva Herbarium – General Collection (G)	Jeanmonod, D. & Y. Naciri			25	Italy		2013-06-28T00:00:00	gbif	Group		G	39.82861		16.31861	http://gbif.org/occurrence/1144770291		Native	PRESENT	silene oenotriae	Resident
PRESERVED_SPECIMEN	G-G-291516/23	gbif_G_1144770301		Geneva Herbarium – General Collection (G)	Jeanmonod, D. & Y. Naciri			25	Italy		2013-06-28T00:00:00	gbif	Group		G	39.82861		16.31861	http://gbif.org/occurrence/1144770301		Native	PRESENT	silene oenotriae	Resident
