# Supplementary material for: Convergent Morphological Evolution in Silene Sect. Italicae (Caryophyllaceae) in the Mediterranean Basin
Source: Front Plant Sci. 2022 Jul 12;13:695958. doi: 10.3389/fpls.2022.695958 (PMC9319200; doi:10.3389/fpls.2022.695958)
Supplement: Supplementary File 5 — Coordinates obtained from GBIF for Groups 12, 13, 14, 15, and 16. [file Data_Sheet_5.csv]

Group12
basisOfRecord	catalogNumber	catalogue_id	changed	collectionCode	collector	collectorNumber	coordinateUncertaintyText	coordinateuncertaintyinmeters	country	county	eventDate	geocat_kind	group_name	identifiedBy	institutionCode	latitude	locality	longitude	occurrenceDetails	occurrenceRemarks	origin	presence	scientificname	seasonal	stateProvince	verbatimElevation
		user_1			Orphanides T G							user	Group			36.71		24.51			Native	Extant	silene cythnia	Resident
		user_2			Greuter W							user	Group			38.56		25.56			Native	Extant	silene cythnia	Resident
		user_3			Pinatzi LC							user	Group			37.05		25.46			Native	Extant	silene cythnia	Resident
		user_4			Phitos D							user	Group			37.4		24.41			Native	Extant	silene cythnia	Resident
		user_5			Werner F							user	Group			36.61		24.91			Native	Extant	silene cythnia	Resident
		user_6			Heldreich Th von							user	Group			37.38		24.41			Native	Extant	silene cythnia	Resident
		user_7			Phitos D & G Kamari							user	Group			37.03		25.5			Native	Extant	silene cythnia	Resident
		user_8			Tuntas B							user	Group			37.41		24.43			Native	Extant	silene cythnia	Resident
		user_9			Werner F							user	Group			36.61		24.91			Native	Extant	silene cythnia	Resident
		user_10			Tuntas B							user	Group			37.39		24.41			Native	Extant	silene cythnia	Resident
		user_11			Du Pasquier P-E & A Schlssel							user	Group			36.369		25.4638			Native	Extant	silene cythnia	Resident
		user_12			Du Pasquier P-E & A Schlssel							user	Group			36.3671		25.475			Native	Extant	silene cythnia	Resident
		user_13			Du Pasquier P-E & A Schlssel							user	Group			37.088		25.498			Native	Extant	silene cythnia	Resident
		user_14			Du Pasquier P-E & A Schlssel							user	Group			37.0874		25.5113			Native	Extant	silene cythnia	Resident
		user_15			Du Pasquier P-E & A Schlssel							user	Group			37.1003		25.5185			Native	Extant	silene cythnia	Resident
		user_16			Du Pasquier P-E & A Schlssel							user	Group			37.109		25.5351			Native	Extant	silene cythnia	Resident
		user_17			Du Pasquier P-E & A Schlssel							user	Group			37.148		25.5359			Native	Extant	silene cythnia	Resident
		user_18			Du Pasquier P-E & A Schlssel							user	Group			37.1405		25.5412			Native	Extant	silene cythnia	Resident
		user_19			Du Pasquier P-E & A Schlssel							user	Group			37.0466		25.1812			Native	Extant	silene cythnia	Resident
		user_20			Tuntas B							user	Group			37.39		24.41			Native	Extant	silene cythnia	Resident
		user_21			Tuntas B							user	Group			37.39		24.41			Native	Extant	silene cythnia	Resident
		user_22			Strid A							user	Group			37.58		26.16			Native	Extant	silene cythnia	Resident
		user_23			Phitos D							user	Group			37.4		24.41			Native	Extant	silene cythnia	Resident
		user_24			Malicky H							user	Group			37.11		25.53			Native	Extant	silene cythnia	Resident
		user_25			Burri W & F Krendl							user	Group			36.62		24.92			Native	Extant	silene cythnia	Resident
		user_26			Burri W & F Krendl							user	Group			37.11		25.53			Native	Extant	silene cythnia	Resident
		user_27			Malicky H							user	Group			37.15		24.5			Native	Extant	silene cythnia	Resident
		user_28			Riedl H & I Riedl							user	Group			36.39		25.45			Native	Extant	silene cythnia	Resident
		user_29			Riedl H & I Riedl							user	Group			36.37		25.48			Native	Extant	silene cythnia	Resident
		user_30			Malicky H							user	Group			37.13		24.45			Native	Extant	silene cythnia	Resident
		user_31			Riedl H & I Riedl							user	Group			36.36		25.46			Native	Extant	silene cythnia	Resident
		user_32			Runemark & Snogerup							user	Group			37.59		26.11			Native	Extant	silene cythnia	Resident
		user_33			Hansen A							user	Group			36.37		25.48			Native	Extant	silene cythnia	Resident
		user_34			Phitos D & G Kamari							user	Group			37.03		25.5			Native	Extant	silene cythnia	Resident
		user_35			Runemark H A Strid & M Gustafsson							user	Group			37.61		24.33			Native	Extant	silene cythnia	Resident
		user_36			Runemark H A Strid & M Gustafsson							user	Group			36.62		24.9			Native	Extant	silene cythnia	Resident
		user_38			Runemark H							user	Group			37.05		25.46			Native	Extant	silene cythnia	Resident
		user_39			Runemark H							user	Group			37.14		25.529			Native	Extant	silene cythnia	Resident
		user_40			Runemark H							user	Group			37.03		25.5			Native	Extant	silene cythnia	Resident
		user_41			Runemark H							user	Group			37.14		25.46			Native	Extant	silene cythnia	Resident
		user_42			Runemark H							user	Group			37.64		24.34			Native	Extant	silene cythnia	Resident
		user_43			Runemark H							user	Group			37.44		25.39			Native	Extant	silene cythnia	Resident
		user_44			Runemark H							user	Group			37.45		25.33			Native	Extant	silene cythnia	Resident
		user_45			Runemark H							user	Group			37.34		24.43			Native	Extant	silene cythnia	Resident
		user_46			Runemark H							user	Group			37.1		25.51			Native	Extant	silene cythnia	Resident
		user_47			Runemark H							user	Group			36.82		25.86			Native	Extant	silene cythnia	Resident
		user_48			Runemark H							user	Group			36.83		25.89			Native	Extant	silene cythnia	Resident
		user_49			Runemark H							user	Group			37.1		25.51			Native	Extant	silene cythnia	Resident
		user_50			Runemark H & B Bentzer							user	Group			37.16		24.48			Native	Extant	silene cythnia	Resident
		user_51			Runemark H & L Engstrand							user	Group			37.41		24.39			Native	Extant	silene cythnia	Resident
		user_52			Runemark H & S Snogerup							user	Group			37.04		25.18			Native	Extant	silene cythnia	Resident
		user_53			Runemark H & B Bentzer							user	Group			37.06		25.17			Native	Extant	silene cythnia	Resident
		user_54			Runemark H & B Bentzer							user	Group			36.67		25.11			Native	Extant	silene cythnia	Resident
		user_55			Runemark H & B Bentzer							user	Group			36.61		24.94			Native	Extant	silene cythnia	Resident
		user_56			Runemark H & B Bentzer							user	Group			36.78		24.57			Native	Extant	silene cythnia	Resident
		user_57			Runemark H & B Bentzer							user	Group			36.83		24.59			Native	Extant	silene cythnia	Resident
		user_58			Runemark H & B Bentzer							user	Group			36.7		24.5			Native	Extant	silene cythnia	Resident
		user_59			Runemark H & B Bentzer							user	Group			37.14		24.51			Native	Extant	silene cythnia	Resident
		user_60			Runemark H & B Bentzer							user	Group			37.14		24.51			Native	Extant	silene cythnia	Resident
		user_61			Runemark H & B Bentzer							user	Group			37.09		25.51			Native	Extant	silene cythnia	Resident
		user_62			Runemark H & B Bentzer							user	Group			36.78		24.57			Native	Extant	silene cythnia	Resident
		user_63			Runemark H & B Bentzer							user	Group			36.67		24.38			Native	Extant	silene cythnia	Resident
		user_64			Runemark H & B Bentzer							user	Group			37.16		24.48			Native	Extant	silene cythnia	Resident
		user_65			Runemark H & B Bentzer							user	Group			36.36		25.46			Native	Extant	silene cythnia	Resident
		user_66			Runemark H & B Bentzer							user	Group			36.36		25.46			Native	Extant	silene cythnia	Resident
		user_67			Runemark H & B Bentzer							user	Group			37.16		24.48			Native	Extant	silene cythnia	Resident
		user_68			Runemark H & B Nordenstam							user	Group			37.42		25.32			Native	Extant	silene cythnia	Resident
		user_69			Runemark H & L Engstrand							user	Group			37.44		25.39			Native	Extant	silene cythnia	Resident
		user_70			Runemark H & L Engstrand							user	Group			37.45		25.44			Native	Extant	silene cythnia	Resident
		user_71			Runemark H & L Engstrand							user	Group			37.45		25.33			Native	Extant	silene cythnia	Resident
		user_72			Runemark H & L Engstrand							user	Group			37.45		25.44			Native	Extant	silene cythnia	Resident
		user_73			Runemark H & L Engstrand							user	Group			37.45		25.44			Native	Extant	silene cythnia	Resident
		user_74			Runemark H & L Engstrand							user	Group			37.39		24.41			Native	Extant	silene cythnia	Resident
		user_75			Runemark H & L Engstrand							user	Group			37.41		24.39			Native	Extant	silene cythnia	Resident
		user_76			Runemark H & L Engstrand							user	Group			37.16		24.48			Native	Extant	silene cythnia	Resident
		user_77			Runemark H & L Engstrand							user	Group			37.18		24.49			Native	Extant	silene cythnia	Resident
		user_78			Runemark H & L Engstrand							user	Group			37.4		24.41			Native	Extant	silene cythnia	Resident
		user_79			Runemark H & L Engstrand							user	Group			37.34		24.43			Native	Extant	silene cythnia	Resident
		user_80			Runemark H & S Snogerup							user	Group			37.04		25.17			Native	Extant	silene cythnia	Resident
		user_81			Runemark H & S Snogerup							user	Group			37.04		25.17			Native	Extant	silene cythnia	Resident
		user_82			Runemark H & S Snogerup							user	Group			36.79		24.23			Native	Extant	silene cythnia	Resident
		user_83			Runemark H & S Snogerup							user	Group			37.11		25.53			Native	Extant	silene cythnia	Resident
		user_84			Runemark H & S Snogerup							user	Group			37.05		25.46			Native	Extant	silene cythnia	Resident
		user_85			Snogerup S & R V Bothmer							user	Group			37.64		24.34			Native	Extant	silene cythnia	Resident
		user_86			Snogerup S & R V Bothmer							user	Group			37.64		24.34			Native	Extant	silene cythnia	Resident
		user_87			Snogerup S & R V Bothmer							user	Group			37.61		24.33			Native	Extant	silene cythnia	Resident
		user_88			Snogerup S							user	Group			37.11		25.53			Native	Extant	silene cythnia	Resident
		user_89			Snogerup S							user	Group			36.89		25.97			Native	Extant	silene cythnia	Resident
		user_90			Snogerup S							user	Group			36.84		25.91			Native	Extant	silene cythnia	Resident
		user_91			Orphanides T G							user	Group			36.71		24.51			Native	Extant	silene cythnia	Resident
		user_92			Greuter W							user	Group			38.56		25.56			Native	Extant	silene cythnia	Resident
		user_93			Pinatzi LC							user	Group			37.05		25.46			Native	Extant	silene cythnia	Resident
		user_94			Phitos D							user	Group			37.4		24.41			Native	Extant	silene cythnia	Resident
		user_95			Werner F							user	Group			36.61		24.91			Native	Extant	silene cythnia	Resident
		user_96			Heldreich Th von							user	Group			37.38		24.41			Native	Extant	silene cythnia	Resident
		user_97			Phitos D & G Kamari							user	Group			37.03		25.5			Native	Extant	silene cythnia	Resident
		user_98			Tuntas B							user	Group			37.41		24.43			Native	Extant	silene cythnia	Resident
		user_99			Werner F							user	Group			36.61		24.91			Native	Extant	silene cythnia	Resident
		user_100			Tuntas B							user	Group			37.39		24.41			Native	Extant	silene cythnia	Resident
		user_101			Du Pasquier P-E & A Schlssel							user	Group			36.369		25.4638			Native	Extant	silene cythnia	Resident
		user_102			Du Pasquier P-E & A Schlssel							user	Group			36.3671		25.475			Native	Extant	silene cythnia	Resident
		user_103			Du Pasquier P-E & A Schlssel							user	Group			37.088		25.498			Native	Extant	silene cythnia	Resident
		user_104			Du Pasquier P-E & A Schlssel							user	Group			37.0874		25.5113			Native	Extant	silene cythnia	Resident
		user_105			Du Pasquier P-E & A Schlssel							user	Group			37.1003		25.5185			Native	Extant	silene cythnia	Resident
		user_106			Du Pasquier P-E & A Schlssel							user	Group			37.109		25.5351			Native	Extant	silene cythnia	Resident
		user_107			Du Pasquier P-E & A Schlssel							user	Group			37.148		25.5359			Native	Extant	silene cythnia	Resident
		user_108			Du Pasquier P-E & A Schlssel							user	Group			37.1405		25.5412			Native	Extant	silene cythnia	Resident
		user_109			Du Pasquier P-E & A Schlssel							user	Group			37.0466		25.1812			Native	Extant	silene cythnia	Resident
		user_110			Tuntas B							user	Group			37.39		24.41			Native	Extant	silene cythnia	Resident
		user_111			Tuntas B							user	Group			37.39		24.41			Native	Extant	silene cythnia	Resident
		user_112			Strid A							user	Group			37.58		26.16			Native	Extant	silene cythnia	Resident
		user_113			Phitos D							user	Group			37.4		24.41			Native	Extant	silene cythnia	Resident
		user_114			Malicky H							user	Group			37.11		25.53			Native	Extant	silene cythnia	Resident
		user_115			Burri W & F Krendl							user	Group			36.62		24.92			Native	Extant	silene cythnia	Resident
		user_116			Burri W & F Krendl							user	Group			37.11		25.53			Native	Extant	silene cythnia	Resident
		user_117			Malicky H							user	Group			37.15		24.5			Native	Extant	silene cythnia	Resident
		user_118			Riedl H & I Riedl							user	Group			36.39		25.45			Native	Extant	silene cythnia	Resident
		user_119			Riedl H & I Riedl							user	Group			36.37		25.48			Native	Extant	silene cythnia	Resident
		user_120			Malicky H							user	Group			37.13		24.45			Native	Extant	silene cythnia	Resident
		user_121			Riedl H & I Riedl							user	Group			36.36		25.46			Native	Extant	silene cythnia	Resident
		user_122			Runemark & Snogerup							user	Group			37.59		26.11			Native	Extant	silene cythnia	Resident
		user_123			Hansen A							user	Group			36.37		25.48			Native	Extant	silene cythnia	Resident
		user_124			Phitos D & G Kamari							user	Group			37.03		25.5			Native	Extant	silene cythnia	Resident
		user_125			Runemark H A Strid & M Gustafsson							user	Group			37.61		24.33			Native	Extant	silene cythnia	Resident
		user_126			Runemark H A Strid & M Gustafsson							user	Group			36.62		24.9			Native	Extant	silene cythnia	Resident
		user_128			Runemark H							user	Group			37.05		25.46			Native	Extant	silene cythnia	Resident
		user_129			Runemark H							user	Group			37.14		25.529			Native	Extant	silene cythnia	Resident
		user_130			Runemark H							user	Group			37.03		25.5			Native	Extant	silene cythnia	Resident
		user_131			Runemark H							user	Group			37.14		25.46			Native	Extant	silene cythnia	Resident
		user_132			Runemark H							user	Group			37.64		24.34			Native	Extant	silene cythnia	Resident
		user_133			Runemark H							user	Group			37.44		25.39			Native	Extant	silene cythnia	Resident
		user_134			Runemark H							user	Group			37.45		25.33			Native	Extant	silene cythnia	Resident
		user_135			Runemark H							user	Group			37.34		24.43			Native	Extant	silene cythnia	Resident
		user_136			Runemark H							user	Group			37.1		25.51			Native	Extant	silene cythnia	Resident
		user_137			Runemark H							user	Group			36.82		25.86			Native	Extant	silene cythnia	Resident
		user_138			Runemark H							user	Group			36.83		25.89			Native	Extant	silene cythnia	Resident
		user_139			Runemark H							user	Group			37.1		25.51			Native	Extant	silene cythnia	Resident
		user_140			Runemark H & B Bentzer							user	Group			37.16		24.48			Native	Extant	silene cythnia	Resident
		user_141			Runemark H & L Engstrand							user	Group			37.41		24.39			Native	Extant	silene cythnia	Resident
		user_142			Runemark H & S Snogerup							user	Group			37.04		25.18			Native	Extant	silene cythnia	Resident
		user_143			Runemark H & B Bentzer							user	Group			37.06		25.17			Native	Extant	silene cythnia	Resident
		user_144			Runemark H & B Bentzer							user	Group			36.67		25.11			Native	Extant	silene cythnia	Resident
		user_145			Runemark H & B Bentzer							user	Group			36.61		24.94			Native	Extant	silene cythnia	Resident
		user_146			Runemark H & B Bentzer							user	Group			36.78		24.57			Native	Extant	silene cythnia	Resident
		user_147			Runemark H & B Bentzer							user	Group			36.83		24.59			Native	Extant	silene cythnia	Resident
		user_148			Runemark H & B Bentzer							user	Group			36.7		24.5			Native	Extant	silene cythnia	Resident
		user_149			Runemark H & B Bentzer							user	Group			37.14		24.51			Native	Extant	silene cythnia	Resident
		user_150			Runemark H & B Bentzer							user	Group			37.14		24.51			Native	Extant	silene cythnia	Resident
		user_151			Runemark H & B Bentzer							user	Group			37.09		25.51			Native	Extant	silene cythnia	Resident
		user_152			Runemark H & B Bentzer							user	Group			36.78		24.57			Native	Extant	silene cythnia	Resident
		user_153			Runemark H & B Bentzer							user	Group			36.67		24.38			Native	Extant	silene cythnia	Resident
		user_154			Runemark H & B Bentzer							user	Group			37.16		24.48			Native	Extant	silene cythnia	Resident
		user_155			Runemark H & B Bentzer							user	Group			36.36		25.46			Native	Extant	silene cythnia	Resident
		user_156			Runemark H & B Bentzer							user	Group			36.36		25.46			Native	Extant	silene cythnia	Resident
		user_157			Runemark H & B Bentzer							user	Group			37.16		24.48			Native	Extant	silene cythnia	Resident
		user_158			Runemark H & B Nordenstam							user	Group			37.42		25.32			Native	Extant	silene cythnia	Resident
		user_159			Runemark H & L Engstrand							user	Group			37.44		25.39			Native	Extant	silene cythnia	Resident
		user_160			Runemark H & L Engstrand							user	Group			37.45		25.44			Native	Extant	silene cythnia	Resident
		user_161			Runemark H & L Engstrand							user	Group			37.45		25.33			Native	Extant	silene cythnia	Resident
		user_162			Runemark H & L Engstrand							user	Group			37.45		25.44			Native	Extant	silene cythnia	Resident
		user_163			Runemark H & L Engstrand							user	Group			37.45		25.44			Native	Extant	silene cythnia	Resident
		user_164			Runemark H & L Engstrand							user	Group			37.39		24.41			Native	Extant	silene cythnia	Resident
		user_165			Runemark H & L Engstrand							user	Group			37.41		24.39			Native	Extant	silene cythnia	Resident
		user_166			Runemark H & L Engstrand							user	Group			37.16		24.48			Native	Extant	silene cythnia	Resident
		user_167			Runemark H & L Engstrand							user	Group			37.18		24.49			Native	Extant	silene cythnia	Resident
		user_168			Runemark H & L Engstrand							user	Group			37.4		24.41			Native	Extant	silene cythnia	Resident
		user_169			Runemark H & L Engstrand							user	Group			37.34		24.43			Native	Extant	silene cythnia	Resident
		user_170			Runemark H & S Snogerup							user	Group			37.04		25.17			Native	Extant	silene cythnia	Resident
		user_171			Runemark H & S Snogerup							user	Group			37.04		25.17			Native	Extant	silene cythnia	Resident
		user_172			Runemark H & S Snogerup							user	Group			36.79		24.23			Native	Extant	silene cythnia	Resident
		user_173			Runemark H & S Snogerup							user	Group			37.11		25.53			Native	Extant	silene cythnia	Resident
		user_174			Runemark H & S Snogerup							user	Group			37.05		25.46			Native	Extant	silene cythnia	Resident
		user_175			Snogerup S & R V Bothmer							user	Group			37.64		24.34			Native	Extant	silene cythnia	Resident
		user_176			Snogerup S & R V Bothmer							user	Group			37.64		24.34			Native	Extant	silene cythnia	Resident
		user_177			Snogerup S & R V Bothmer							user	Group			37.61		24.33			Native	Extant	silene cythnia	Resident
		user_178			Snogerup S							user	Group			37.11		25.53			Native	Extant	silene cythnia	Resident
		user_179			Snogerup S							user	Group			36.89		25.97			Native	Extant	silene cythnia	Resident
		user_180			Snogerup S							user	Group			36.84		25.91			Native	Extant	silene cythnia	Resident
Group 13
basisOfRecord	catalogNumber	catalogue_id	changed	collectionCode	collector	collectorNumber	coordinateUncertaintyText	coordinateuncertaintyinmeters	country	county	eventDate	geocat_kind	group_name	identifiedBy	institutionCode	latitude	locality	longitude	occurrenceDetails	occurrenceRemarks	origin	presence	scientificname	seasonal	stateProvince	verbatimElevation
		user_1			Du Pasquier P-E & A Schlussel							user	Group			37.0953		22.3345			Native	Extant	silene goulimyi	Resident
		user_2			Du Pasquier P-E & A Schlussel							user	Group			37.0779		22.2916			Native	Extant	silene goulimyi	Resident
		user_3			Du Pasquier P-E & A Schlussel							user	Group			37.16		22.3			Native	Extant	silene goulimyi	Resident
		user_4			Du Pasquier P-E & A Schlussel							user	Group			37.15		22.32			Native	Extant	silene goulimyi	Resident
		user_11			Du Pasquier P-E & A Schlussel							user	Group			37.0953		22.3345			Native	Extant	silene goulimyi	Resident
		user_12			Du Pasquier P-E & A Schlussel							user	Group			37.0779		22.2916			Native	Extant	silene goulimyi	Resident
		user_13			Du Pasquier P-E & A Schlussel							user	Group			37.16		22.3			Native	Extant	silene goulimyi	Resident
		user_14			Du Pasquier P-E & A Schlussel							user	Group			37.15		22.32			Native	Extant	silene goulimyi	Resident
,,user_5,,,"",,,15000,,,2018-8-13,user,Group,,,37.20626914065441,,21.719970703125,,"",Native,Extant,user,Resident,,
,,user_6,,,"",,,15000,,,2018-8-13,user,Group,,,37.15374960842942,,21.751556396484375,,"",Native,Extant,user,Resident,,
,,user_7,,,"",,,15000,,,2018-8-13,user,Group,,,37.045312802603355,,22.624969482421875,,"",Native,Extant,user,Resident,,
,,user_8,,,"",,,15000,,,2018-8-13,user,Group,,,37.1800139389017,,22.6922607421875,,"",Native,Extant,user,Resident,,
,,user_9,,,"",,,15000,,,2018-8-13,user,Group,,,37.11105060761636,,22.039947509765625,,"",Native,Extant,user,Resident,,
,,user_10,,,"",,,15000,,,2018-8-13,user,Group,,,37.1800139389017,,22.061920166015625,,"",Native,Extant,user,Resident,,
Group14
basisOfRecord	catalogNumber	catalogue_id	changed	collectionCode	collector	collectorNumber	coordinateUncertaintyText	coordinateuncertaintyinmeters	country	county	eventDate	geocat_kind	group_name	identifiedBy	institutionCode	latitude	locality	longitude	occurrenceDetails	occurrenceRemarks	origin	presence	scientificname	seasonal	stateProvince	verbatimElevation
		user_1			Ign							user	Group			38.91		21.78			Native	Extant	silene niederi	Resident
		user_2			Ign							user	Group			40.1		22.5			Native	Extant	silene niederi	Resident
		user_3			Ign							user	Group			39.8		20.81			Native	Extant	silene niederi	Resident
		user_4			Ign							user	Group			38.79		20.64			Native	Extant	silene niederi	Resident
		user_5			Ign							user	Group			40.1		22.5			Native	Extant	silene niederi	Resident
		user_6			Ign							user	Group			39.7		21.6			Native	Extant	silene niederi	Resident
		user_7			Ign							user	Group			39.55		19.88			Native	Extant	silene niederi	Resident
		user_8			Ign							user	Group			38.72		22.23			Native	Extant	silene niederi	Resident
		user_9			Ign							user	Group			38.72		22.23			Native	Extant	silene niederi	Resident
		user_10			Ign							user	Group			39.48		19.87			Native	Extant	silene niederi	Resident
		user_11			Ign							user	Group			39.2933		20.4735			Native	Extant	silene niederi	Resident
		user_12			Ign							user	Group			39.3127		20.4768			Native	Extant	silene niederi	Resident
		user_13			Ign							user	Group			39.86		21.5			Native	Extant	silene niederi	Resident
		user_14			Ign							user	Group			39.86		21.5			Native	Extant	silene niederi	Resident
		user_15			Ign							user	Group			40.26		22.5			Native	Extant	silene niederi	Resident
		user_16			Ign							user	Group			39.71		21.63			Native	Extant	silene niederi	Resident
		user_17			Ign							user	Group			39.68		21.19			Native	Extant	silene niederi	Resident
		user_18			Ign							user	Group			39.78		21.28			Native	Extant	silene niederi	Resident
PRESERVED_SPECIMEN,B 10 0497197,gbif_B_1839078307,,Herbarium Berolinense,"Willing,R. & Willing,E.",,,15000,Greece,,2012-06-15T00:00:00.000+0000,gbif,Group,E. Willing,B,39.857498,,21.571939,http://gbif.org/occurrence/1839078307,,Native,Extant,silene niederi,Resident,,
PRESERVED_SPECIMEN,B 10 0733003,gbif_B_1839085486,,Herbarium Berolinense,"Willing,R. & Willing,E.",,,15000,Greece,,1994-05-24T00:00:00.000+0000,gbif,Group,E. Willing,B,39.200001,,20.866671,http://gbif.org/occurrence/1839085486,,Native,Extant,silene niederi,Resident,,
PRESERVED_SPECIMEN	1328594	gbif_LD_788570756		General	P. Sintenis			15000	Greece		1896-07-25T00:00:00.000+0000	gbif	Group		LD	39.7		21.633333	http://gbif.org/occurrence/788570756		Native	Extant	silene niederi	Resident
PRESERVED_SPECIMEN	1328654	gbif_LD_788570812		General	P. Sintenis			15000	Greece		1896-07-22T00:00:00.000+0000	gbif	Group		LD	39.783333		21.283333	http://gbif.org/occurrence/788570812		Native	Extant	silene niederi	Resident
PRESERVED_SPECIMEN,0096078,gbif_WU_1831001823,,Herbarium WU,"Baldacci,A.",,,5000,Greece,,1895-06-30T00:00:00.000+0000,gbif,Group,W. Gutermann (WU) 1993,WU,38.78111,,20.66583,http://gbif.org/occurrence/1831001823,,Native,Extant,silene niederi,Resident,,
PRESERVED_SPECIMEN	1391148	gbif_LD_788632006		General	Theodorus G. Orphanides			15000	Greece		1857-07-14T00:00:00.000+0000	gbif	Group		LD	40.1		22.483333	http://gbif.org/occurrence/788632006		Native	Extant	silene niederi	Resident
Group15
basisOfRecord	catalogNumber	catalogue_id	changed	collectionCode	collector	collectorNumber	coordinateUncertaintyText	coordinateuncertaintyinmeters	country	county	eventDate	geocat_kind	group_name	identifiedBy	institutionCode	latitude	locality	longitude	occurrenceDetails	occurrenceRemarks	origin	presence	scientificname	seasonal	stateProvince	verbatimElevation
		user_1			Raulin V F							user	Group			35.33		23.83			Native	Extant	silene sieberi	Resident
		user_2			Heldreich Th von							user	Group			35.21		24.85			Native	Extant	silene sieberi	Resident
		user_3			Gandoger M							user	Group			35.18		25.1			Native	Extant	silene sieberi	Resident
		user_4			Gandoger M							user	Group			35.22		24.65			Native	Extant	silene sieberi	Resident
		user_5			Gandoger M							user	Group			35.29		24.88			Native	Extant	silene sieberi	Resident
		user_6			Raulin V F							user	Group			35.34		23.9			Native	Extant	silene sieberi	Resident
		user_9			Petamidis J							user	Group			35.25		24.17			Native	Extant	silene sieberi	Resident
		user_10			Petamidis J							user	Group			35.3		23.91			Native	Extant	silene sieberi	Resident
		user_11			Petamidis J							user	Group			35.21		24.53			Native	Extant	silene sieberi	Resident
		user_12			Stamatiadou E & E Georgiadou							user	Group			35.09		25.86			Native	Extant	silene sieberi	Resident
		user_13			Stamatiadou E & E Georgiadou							user	Group			35.3		23.91			Native	Extant	silene sieberi	Resident
		user_14			Stamatiadou E & E Georgiadou							user	Group			35.04		25.44			Native	Extant	silene sieberi	Resident
		user_15			Petamidis J							user	Group			35.08		25.57			Native	Extant	silene sieberi	Resident
		user_16			Petamidis J							user	Group			35.09		25.54			Native	Extant	silene sieberi	Resident
		user_17			Stamatiadou E & E Georgiadou							user	Group			35.08		25.87			Native	Extant	silene sieberi	Resident
		user_18			Rechinger K H							user	Group			35.22		24.77			Native	Extant	silene sieberi	Resident
		user_19			Gandoger M							user	Group			35.06		25.7			Native	Extant	silene sieberi	Resident
		user_20			inconnu							user	Group			35.21		24.85			Native	Extant	silene sieberi	Resident
		user_22			Du Pasquier P-E & A Schlssel							user	Group			35.0837		25.5768			Native	Extant	silene sieberi	Resident
		user_23			Du Pasquier P-E & A Schlssel							user	Group			35.0826		25.5731			Native	Extant	silene sieberi	Resident
		user_24			Du Pasquier P-E & A Schlssel							user	Group			35.0594		25.8693			Native	Extant	silene sieberi	Resident
		user_25			Du Pasquier P-E & L Fazan							user	Group			35.3		23.85			Native	Extant	silene sieberi	Resident
		user_26			Gandoger M							user	Group			35.21		24.85			Native	Extant	silene sieberi	Resident
		user_27			Du Pasquier P-E & A Schlssel							user	Group			35.0703		25.9128			Native	Extant	silene sieberi	Resident
		user_28			Baldacci A							user	Group			35.36		24.75			Native	Extant	silene sieberi	Resident
		user_29			Strid A & Papanicolaou							user	Group			35.34		23.9			Native	Extant	silene sieberi	Resident
		user_30			Drfler I							user	Group			35.21		24.85			Native	Extant	silene sieberi	Resident
		user_31			Heldreich Th von							user	Group			35.15		24.84			Native	Extant	silene sieberi	Resident
		user_32			Heldreich Th von							user	Group			35.21		24.85			Native	Extant	silene sieberi	Resident
		user_33			Reverchon E							user	Group			35.4		24.01			Native	Extant	silene sieberi	Resident
		user_34			Greuter W							user	Group			35.2		26.1			Native	Extant	silene sieberi	Resident
,,user_35,,,Rechinger K H,,,,,,,user,Group,,,"35,25",,25.73,,,Native,Extant,silene sieberi,Resident,,
		user_36			Raulin VF							user	Group			35.21		24.05			Native	Extant	silene sieberi	Resident
		user_37			inconnu							user	Group			35.21		24.85			Native	Extant	silene sieberi	Resident
		user_38			Baldacci A							user	Group			35.18		25.09			Native	Extant	silene sieberi	Resident
		user_39			Sieber F W							user	Group			35.34		23.9			Native	Extant	silene sieberi	Resident
		user_40			Greuter W							user	Group			35.21		24.85			Native	Extant	silene sieberi	Resident
		user_41			Greuter W							user	Group			35.29		24.03			Native	Extant	silene sieberi	Resident
		user_42			Greuter W							user	Group			35.33		23.98			Native	Extant	silene sieberi	Resident
		user_43			Greuter W							user	Group			35.04		26.06			Native	Extant	silene sieberi	Resident
		user_44			Greuter W							user	Group			35.2		26.1			Native	Extant	silene sieberi	Resident
		user_45			Risse H							user	Group			35.15		25.53			Native	Extant	silene sieberi	Resident
		user_46			Larsen K & S S Larsen							user	Group			35.1		24.91			Native	Extant	silene sieberi	Resident
		user_47			Risse H							user	Group			35.15		25.64			Native	Extant	silene sieberi	Resident
		user_48			Greuter W							user	Group			35.08		25.96			Native	Extant	silene sieberi	Resident
		user_49			Walter J							user	Group			35.18		25.49			Native	Extant	silene sieberi	Resident
		user_50			Hrandl E & F Hada?ek							user	Group			35.26		24.09			Native	Extant	silene sieberi	Resident
		user_51			Burri W & F Krendl							user	Group			35.09		25.86			Native	Extant	silene sieberi	Resident
		user_52			Rechinger K H							user	Group			35.2		26.1			Native	Extant	silene sieberi	Resident
		user_53			Zaffran J							user	Group			35.33		23.89			Native	Extant	silene sieberi	Resident
		user_54			Zaffran J							user	Group			35.08		25.87			Native	Extant	silene sieberi	Resident
		user_55			Zaffran J							user	Group			35.33		23.89			Native	Extant	silene sieberi	Resident
		user_56			Zaffran J							user	Group			35.35		24.03			Native	Extant	silene sieberi	Resident
		user_57			Zaffran J							user	Group			35.3		23.91			Native	Extant	silene sieberi	Resident
		user_58			Zaffran J							user	Group			35.08		25.87			Native	Extant	silene sieberi	Resident
		user_59			Zaffran J							user	Group			35.08		26.1			Native	Extant	silene sieberi	Resident
		user_60			Zaffran J							user	Group			35.06		25.96			Native	Extant	silene sieberi	Resident
		user_61			Zaffran J							user	Group			35.15		25.97			Native	Extant	silene sieberi	Resident
		user_62			Zaffran J							user	Group			35.34		23.9			Native	Extant	silene sieberi	Resident
		user_63			Zaffran J							user	Group			35.08		25.87			Native	Extant	silene sieberi	Resident
		user_64			Zaffran J							user	Group			35.41		23.75			Native	Extant	silene sieberi	Resident
		user_65			Zaffran J							user	Group			35.29		24.03			Native	Extant	silene sieberi	Resident
		user_66			Zaffran J							user	Group			35.35		24.03			Native	Extant	silene sieberi	Resident
		user_67			Zaffran J							user	Group			35.35		24.03			Native	Extant	silene sieberi	Resident
		user_68			Zaffran J							user	Group			35.35		24.03			Native	Extant	silene sieberi	Resident
		user_69			Zaffran J							user	Group			35.21		24.85			Native	Extant	silene sieberi	Resident
		user_70			Zaffran J							user	Group			35.33		24.06			Native	Extant	silene sieberi	Resident
		user_71			Zaffran J							user	Group			35.28		23.92			Native	Extant	silene sieberi	Resident
		user_72			Zaffran J							user	Group			35.34		23.9			Native	Extant	silene sieberi	Resident
		user_73			Zaffran J							user	Group			35.15		25.97			Native	Extant	silene sieberi	Resident
PRESERVED_SPECIMEN	1443166	gbif_LD_788678726		General	R. Franzén & A. Andersson			15000	Greece		1982-06-14T00:00:00.000+0000	gbif	Group		LD	35.3		23.916667	http://gbif.org/occurrence/788678726		Native	Extant	silene sieberi	Resident
PRESERVED_SPECIMEN	1403958	gbif_LD_788641453		General	R. Franzén & A. Andersson			15000	Greece		1982-06-14T00:00:00.000+0000	gbif	Group		LD	35.3		23.916667	http://gbif.org/occurrence/788641453		Native	Extant	silene sieberi	Resident
PRESERVED_SPECIMEN	1407738	gbif_LD_788645068		General	Thomas Landström			15000	Greece		1975-04-29T00:00:00.000+0000	gbif	Group		LD	35.083333		25.816667	http://gbif.org/occurrence/788645068		Native	Extant	silene sieberi	Resident
PRESERVED_SPECIMEN,1493330,gbif_LD_788728444,,General,"Hans Runemark, Sven Snogerup & al.",,,15000,Greece,,1964-06-02T00:00:00.000+0000,gbif,Group,,LD,35.233333,,24.166667,http://gbif.org/occurrence/788728444,,Native,Extant,silene sieberi,Resident,,
PRESERVED_SPECIMEN,1492790,gbif_LD_788727916,,General,"Hans Runemark, Sven Snogerup & al.",,,15000,Greece,,1962-05-16T00:00:00.000+0000,gbif,Group,,LD,35.116667,,26.216667,http://gbif.org/occurrence/788727916,,Native,Extant,silene sieberi,Resident,,
PRESERVED_SPECIMEN,1498910,gbif_LD_788733744,,General,"Hans Runemark, Sven Snogerup & al.",,,15000,Greece,,1962-05-12T00:00:00.000+0000,gbif,Group,,LD,35.2,,24.133333,http://gbif.org/occurrence/788733744,,Native,Extant,silene sieberi,Resident,,
PRESERVED_SPECIMEN,1498970,gbif_LD_788733802,,General,"Hans Runemark, Sven Snogerup & al.",,,15000,Greece,,1962-05-17T00:00:00.000+0000,gbif,Group,,LD,35.133333,,25.983333,http://gbif.org/occurrence/788733802,,Native,Extant,silene sieberi,Resident,,
PRESERVED_SPECIMEN,1492910,gbif_LD_788728034,,General,"Hans Runemark, Sven Snogerup & al.",,,15000,Greece,,1962-05-17T00:00:00.000+0000,gbif,Group,,LD,35.133333,,25.983333,http://gbif.org/occurrence/788728034,,Native,Extant,silene sieberi,Resident,,
PRESERVED_SPECIMEN,1415510,gbif_LD_788652571,,General,"Hans Runemark, Sven Snogerup & al.",,,15000,Greece,,1962-05-17T00:00:00.000+0000,gbif,Group,,LD,35.133333,,25.916667,http://gbif.org/occurrence/788652571,,Native,Extant,silene sieberi,Resident,,
PRESERVED_SPECIMEN,1496690,gbif_LD_788731743,,General,"Hans Runemark, Sven Snogerup & al.",,,15000,Greece,,1962-05-16T00:00:00.000+0000,gbif,Group,,LD,35.15,,26.066667,http://gbif.org/occurrence/788731743,,Native,Extant,silene sieberi,Resident,,
PRESERVED_SPECIMEN,1492850,gbif_LD_788727976,,General,"Hans Runemark, Sven Snogerup & al.",,,15000,Greece,,1962-05-16T00:00:00.000+0000,gbif,Group,,LD,35.15,,26.066667,http://gbif.org/occurrence/788727976,,Native,Extant,silene sieberi,Resident,,
PRESERVED_SPECIMEN,1496750,gbif_LD_788731802,,General,"Hans Runemark, Sven Snogerup & al.",,,15000,Greece,,1962-05-12T00:00:00.000+0000,gbif,Group,,LD,35.15,,26.116667,http://gbif.org/occurrence/788731802,,Native,Extant,silene sieberi,Resident,,
PRESERVED_SPECIMEN	1403898	gbif_LD_788641396		General	W. Greuter			15000	Greece		1962-05-21T00:00:00.000+0000	gbif	Group		LD	35.05		26.183333	http://gbif.org/occurrence/788641396		Native	Extant	silene sieberi	Resident
PRESERVED_SPECIMEN	1300174	gbif_LD_788543054		General	K. H. Rechinger			15000	Greece		1942-07-07T00:00:00.000+0000	gbif	Group		LD	35.2		24.866667	http://gbif.org/occurrence/788543054		Native	Extant	silene sieberi	Resident
		user_74			inconnu							user	Group			37.95		23.81			Native	Extant	silene spinescens	Resident
		user_75			Aucher-Eloy M							user	Group			38.36		23.08			Native	Extant	silene spinescens	Resident
		user_76			inconnu							user	Group			37.96		23.73			Native	Extant	silene spinescens	Resident
		user_77			Orphanides T G							user	Group			37.98		23.73			Native	Extant	silene spinescens	Resident
		user_78			Pichler Th							user	Group			38.06		23.86			Native	Extant	silene spinescens	Resident
		user_79			Spruner							user	Group			37.98		23.73			Native	Extant	silene spinescens	Resident
		user_80			Boissier PE							user	Group			37.4		22.71			Native	Extant	silene spinescens	Resident
		user_81			Heldreich Th von							user	Group			37.96		23.73			Native	Extant	silene spinescens	Resident
		user_82			Heldreich Th von							user	Group			37.98		23.73			Native	Extant	silene spinescens	Resident
		user_83			Heldreich Th von							user	Group			37.98		23.73			Native	Extant	silene spinescens	Resident
		user_84			Reuter G F							user	Group			39.08		21.8			Native	Extant	silene spinescens	Resident
		user_85			Spruner							user	Group			37.98		23.73			Native	Extant	silene spinescens	Resident
		user_86			Heldreich Th von							user	Group			37.98		23.73			Native	Extant	silene spinescens	Resident
		user_87			Zollitsch B							user	Group			37.65		24.01			Native	Extant	silene spinescens	Resident
		user_88			Zollitsch B							user	Group			37.72		23.49			Native	Extant	silene spinescens	Resident
		user_89			Phitos M							user	Group			37.96		23.73			Native	Extant	silene spinescens	Resident
		user_90			Greuter W							user	Group			37.56		22.8			Native	Extant	silene spinescens	Resident
		user_91			Greuter W							user	Group			37.95		23.81			Native	Extant	silene spinescens	Resident
		user_92			Greuter W							user	Group			37.72		22.74			Native	Extant	silene spinescens	Resident
		user_93			Greuter W A Charpin L Bernardi & al							user	Group			38.48		22.58			Native	Extant	silene spinescens	Resident
		user_94			Heldreich Th von							user	Group			38.01		23.13			Native	Extant	silene spinescens	Resident
		user_95			Tuntas B							user	Group			37.93		22.93			Native	Extant	silene spinescens	Resident
		user_96			Clementi G							user	Group			37.95		23.81			Native	Extant	silene spinescens	Resident
		user_97			Boissier PE							user	Group			38.36		23.09			Native	Extant	silene spinescens	Resident
		user_98			Haussknecht HC							user	Group			37.58		22.81			Native	Extant	silene spinescens	Resident
		user_99			Maire R & M Petitmengin							user	Group			37.95		23.81			Native	Extant	silene spinescens	Resident
		user_100			Rechinger K H							user	Group			38.01		24.42			Native	Extant	silene spinescens	Resident
		user_101			Rechinger K H							user	Group			38.05		24.46			Native	Extant	silene spinescens	Resident
		user_102			Rechinger K H							user	Group			38.06		24.46			Native	Extant	silene spinescens	Resident
		user_103			Du Pasquier P-E							user	Group			37.7976		23.9664			Native	Extant	silene spinescens	Resident
		user_104			Du Pasquier P-E							user	Group			37.7994		23.9599			Native	Extant	silene spinescens	Resident
		user_105			Du Pasquier P-E							user	Group			37.7669		24.0234			Native	Extant	silene spinescens	Resident
		user_106			Du Pasquier P-E							user	Group			37.7019		23.9565			Native	Extant	silene spinescens	Resident
		user_107			Du Pasquier P-E							user	Group			37.727		22.7643			Native	Extant	silene spinescens	Resident
		user_108			Du Pasquier P-E							user	Group			37.6998		22.7811			Native	Extant	silene spinescens	Resident
		user_109			Du Pasquier P-E							user	Group			37.5171		22.7379			Native	Extant	silene spinescens	Resident
		user_110			Du Pasquier P-E							user	Group			37.7721		22.8842			Native	Extant	silene spinescens	Resident
		user_111			Du Pasquier P-E							user	Group			37.9976		22.9491			Native	Extant	silene spinescens	Resident
		user_112			Du Pasquier P-E							user	Group			38.1323		23.2211			Native	Extant	silene spinescens	Resident
		user_113			Du Pasquier P-E							user	Group			38.4443		23.626			Native	Extant	silene spinescens	Resident
		user_114			Du Pasquier P-E C Christe & M Esmerode							user	Group			38.4249		22.6608			Native	Extant	silene spinescens	Resident
		user_115			Stamatiadou E							user	Group			38.03		24.43			Native	Extant	silene spinescens	Resident
		user_116			Stamatiadou E							user	Group			38.48		22.48			Native	Extant	silene spinescens	Resident
		user_117			Spruner							user	Group			37.98		23.73			Native	Extant	silene spinescens	Resident
		user_118			Strid A							user	Group			37.37		22.48			Native	Extant	silene spinescens	Resident
		user_119			Orphanides T G							user	Group			37.95		23.91			Native	Extant	silene spinescens	Resident
		user_120			Orphanides T G							user	Group			37.56		22.8			Native	Extant	silene spinescens	Resident
		user_121			Orphanides T G							user	Group			37.95		23.81			Native	Extant	silene spinescens	Resident
		user_122			Orphanides T G							user	Group			37.89		22.87			Native	Extant	silene spinescens	Resident
		user_123			Orphanides T G							user	Group			37.98		23.73			Native	Extant	silene spinescens	Resident
		user_124			Orphanides T G							user	Group			37.98		23.73			Native	Extant	silene spinescens	Resident
		user_125			Heldreich Th von							user	Group			37.98		23.73			Native	Extant	silene spinescens	Resident
		user_126			Heldreich Th von							user	Group			38.03		23.85			Native	Extant	silene spinescens	Resident
		user_127			Constantinidis Th							user	Group			38.18		23.03			Native	Extant	silene spinescens	Resident
		user_128			Guyot H							user	Group			37.98		23.73			Native	Extant	silene spinescens	Resident
		user_129			Heldreich Th von							user	Group			37.98		23.73			Native	Extant	silene spinescens	Resident
		user_130			Hubert-Morath A							user	Group			37.56		22.8			Native	Extant	silene spinescens	Resident
		user_131			Heldreich Th von							user	Group			37.98		23.73			Native	Extant	silene spinescens	Resident
		user_132			Boissier PE							user	Group			37.4		22.71			Native	Extant	silene spinescens	Resident
		user_133			Spruner							user	Group			37.98		23.73			Native	Extant	silene spinescens	Resident
		user_134			Rechinger K H							user	Group			37.61		22.71			Native	Extant	silene spinescens	Resident
		user_135			Rechinger K H							user	Group			37.73		22.75			Native	Extant	silene spinescens	Resident
		user_137			Sartori J							user	Group			37.95		23.81			Native	Extant	silene spinescens	Resident
		user_138			Heldreich Th Von							user	Group			37.98		23.73			Native	Extant	silene spinescens	Resident
		user_139			Heldreich Th Von							user	Group			37.98		23.73			Native	Extant	silene spinescens	Resident
		user_140			Haussknecht H C							user	Group			37.95		23.81			Native	Extant	silene spinescens	Resident
		user_141			Friedrichsthal							user	Group			39.08		21.8			Native	Extant	silene spinescens	Resident
		user_142			Boissier PE ?							user	Group			38.02		23.85			Native	Extant	silene spinescens	Resident
		user_143			Heldreich Th Von							user	Group			37.98		23.73			Native	Extant	silene spinescens	Resident
		user_144			Spruner							user	Group			37.98		23.73			Native	Extant	silene spinescens	Resident
		user_145			Bocquet G							user	Group			37.89		22.87			Native	Extant	silene spinescens	Resident
		user_146			Bocquet G							user	Group			37.89		22.87			Native	Extant	silene spinescens	Resident
		user_147			Bocquet G							user	Group			37.89		22.87			Native	Extant	silene spinescens	Resident
		user_148			Rikli M							user	Group			37.98		23.73			Native	Extant	silene spinescens	Resident
		user_149			Baltisberger M & W Frey							user	Group			37.88		22.86			Native	Extant	silene spinescens	Resident
		user_150			Bocquet G							user	Group			37.88		22.86			Native	Extant	silene spinescens	Resident
Group16
basisOfRecord	catalogNumber	catalogue_id	changed	collectionCode	collector	collectorNumber	coordinateUncertaintyText	coordinateuncertaintyinmeters	country	county	eventDate	geocat_kind	group_name	identifiedBy	institutionCode	latitude	locality	longitude	occurrenceDetails	occurrenceRemarks	origin	presence	scientificname	seasonal	stateProvince	verbatimElevation
,,user_1,,,"",,,15000,,,2018-8-13,user,Group,,,35.37113502280101,,33.68408203125,,"",Native,Extant,user,Resident,,
,,user_2,,,"",,,15000,,,2018-8-13,user,Group,,,35.420391545750746,,33.804931640625,,"",Native,Extant,user,Resident,,
,,user_3,,,"",,,15000,,,2018-8-13,user,Group,,,34.79125047210742,,33.0853271484375,,"",Native,Extant,user,Resident,,
,,user_4,,,"",,,15000,,,2018-8-13,user,Group,,,34.9805024453652,,33.02490234375,,"",Native,Extant,user,Resident,,
,,user_5,,,"",,,15000,,,2018-8-13,user,Group,,,34.93548199355901,,32.98095703125,,"",Native,Extant,user,Resident,,
,,user_6,,,"",,,15000,,,2018-8-13,user,Group,,,34.944488062306256,,32.62939453125,,"",Native,Extant,user,Resident,,
,,user_7,,,"",,,15000,,,2018-8-13,user,Group,,,34.92197103616377,,32.5799560546875,,"",Native,Extant,user,Resident,,
,,user_8,,,"",,,15000,,,2018-8-13,user,Group,,,34.90845785398137,,32.662353515625,,"",Native,Extant,user,Resident,,
PRESERVED_SPECIMEN	1403157	gbif_LD_788640693		General	Sintenis & Rigo			15000	Cyprus		1880-06-15T00:00:00.000+0000	gbif	Group		LD	34.9975		32.899444	http://gbif.org/occurrence/788640693		Native	Extant	silene galataea	Resident
PRESERVED_SPECIMEN	1403097	gbif_LD_788640635		General	Paul Sintenis			15000	Cyprus		1880-06-15T00:00:00.000+0000	gbif	Group		LD	34.9975		32.899444	http://gbif.org/occurrence/788640635		Native	Extant	silene galataea	Resident
